# Supplementary material for: The FUSED LEAVES1‐ADHERENT1 regulatory module is required for maize cuticle development and organ separation
Source: New Phytol. 2020 Aug 27;229(1):388–402. doi: 10.1111/nph.16837 (PMC7754373; doi:10.1111/nph.16837)
Supplement: Supplementary file 2 — Dataset S2 List of genes bound by FDL1 (DAP‐seq). [file NPH-229-388-s002.xlsx]

## Sheet: General
THE FUSED LEAVES1-ADHERENT1 REGULATORY MODULE IS REQUIRED FOR MAIZE CUTICLE DEVELOPMENT AND ORGAN SEPARATION
Xue Liu, Richard Bourgault, Mary Galli, Josh Strable, Zongliang Chen, Fan Feng, Jiaqiang Dong, Isabel Molina, Andrea Gallavotti
Article acceptance date: 22 July, 2020
Dataset S1
Wax analysis of ad1 mutant leaves
Raw data for Fig. 4 and Fig. S4

## Sheet: Wax analysis
		ad1-224					A619					t-test		ad1-ref					WT sib. ad1-ref					t-test
		Concentration (mg/dm2)					Concentration (mg/dm2)							Concentration (mg/dm2)					Concentration (mg/dm2)
	samples	1	2	3	4		1	2	3	4				1	2	3	4		1	2	3	4
Alcohols	C24	0.24615	0.347812	0.419011	0.502295		0.205198	0.179955	0.180252	0.169893		0.0119994		0.367916	0.252109	0.533514	0.29558		0.375643	0.135652	0.137222	0.169242		0.11109
	C26	0.453386	0.600347	0.778869	0.861048		0.337652	0.347211	0.359912	0.406936		0.0153669		0.511804	0.445341	0.793177	0.511142		0.719559	0.26132	0.348459	0.359337		0.305134
	C28	0.659906	0.760377	0.864499	0.843954		0.474405	0.42288	0.467724	0.528891		0.000957879		0.706208	0.593866	0.561391	0.527726		0.773836	0.318872	0.562411	0.656712		0.858683
	C30	12.549	13.2205	14.6895	14.8176		10.2011	11.0712	11.9859	12.9366		0.0311442		7.11578	9.04617	8.70404	8.55566		7.69824	7.87789	11.8678	8.7937		0.529779
	C32	519.03	528.539	588.146	584.224		580.306	630.003	611.885	652.456		0.036149		547.851	656.18	463.928	563.831		707.741	564.311	722.661	565.72		0.210872
	C34	3.77798	4.12481	6.15057	6.11241		4.67048	4.56465	4.38685	4.57033		0.467439		4.50499	4.62817	4.22624	3.97954		4.62948	4.07317	4.53209	4.09946		0.99558
	C36	0.220456	0.340685	0.720493	0.697808		0.22732	0.228316	0.299381	0.236323		0.100576		0.300717	0.197736	0.338707	0.230703		0.250344	0.194148	0.198305	0.162209		0.125678
	Total Alcohols	536.937	547.934	611.769	608.059		596.423	646.817	629.565	671.305		0.0548001		561.358	671.343	479.085	577.931		722.188	577.172	740.307	579.961		0.213336
Fatty acids	C16	2.03173	1.96027	1.86764	1.61944		1.30932	1.94024	1.38382	1.97763		0.317477		0.9599	1.27219	1.44662	1.46278		1.18411	1.48307	1.14012	1.15934		0.768751
	C18	2.82887	2.93963	2.6539	2.50451		1.53932	2.01064	1.43783	1.7208		0.000548497		1.21969	1.38288	1.73033	1.62937		1.29452	1.6264	1.19082	1.34978		0.432329
	C26	1.47257	1.37863	1.24367	1.39819		1.1735	1.58148	1.80754	1.94452		0.198134		1.01388	1.40921	1.16301	1.65835		1.1652	1.50116	2.06851	1.92677		0.205796
	C28	0.957281	0.928307	0.92025	1.0749		0.832249	0.91763	1.18271	1.29915		0.475754		0.487873	0.975037	0.73632	0.954094		0.917384	0.863192	1.31078	1.2388		0.115579
	C30	1.38639	1.15613	1.03122	1.01977		1.70232	1.76409	2.61762	3.69676		0.0339826		0.527091	1.34726	1.4862	1.4232		1.60627	1.15683	2.66921	1.94326		0.147739
	C32	34.4148	26.5838	20.1645	18.5508		68.4024	48.8488	41.9782	47.6902		0.00757866		11.0164	40.3708	38.7478	36.1456		31.824	60.2094	50.6364	40.5822		0.174399
	C34	0.284827	0.191073	0.108094	0.0919548		0.696758	0.571014	0.466972	0.649655		0.000699661		0.0436214	0.24043	0.189454	0.209193		0.289622	0.817976	0.588674	0.503498		0.0180557
	Total Fatty acids	43.3765	35.1379	27.9893	26.2596		75.6558	57.6339	50.8747	58.9787		0.00561369		15.2684	46.9978	45.4997	43.4826		38.2811	67.658	59.6045	48.7037		0.162749
Alkanes	C27	1.61196	2.06158	2.70369	2.95712		1.99201	2.1756	1.98097	2.15761		0.438736		1.64253	1.48137	1.53408	1.81565		1.6015	1.51192	1.28241	1.40822		0.147934
	C29	3.70923	4.16603	4.45025	4.99749		3.81449	3.89327	3.68362	3.29725		0.0707619		4.13032	3.92335	4.96917	4.14214		4.01806	3.23382	4.7393	3.70918		0.385729
	C31	14.4457	22.7386	25.0365	22.5697		18.6811	17.4401	15.2605	15.2707		0.115952		11.424	15.3628	18.8127	15.1593		16.7197	15.6183	17.9883	19.393		0.239289
	C33	0.60745	0.578384	0.589701	0.512951		0.722352	0.774285	1.10804	1.07458		0.0142925		0.252686	0.46824	0.544601	0.572537		0.62785	0.939986	1.10533	1.05882		0.0106638
	C39	0.472273	0.703871	0.582536	0.749003		0.557353	2.1583	0.853623	2.28819		0.110439		0.258507	0.399231	0.415849	0.469327		0.667086	0.41791	0.919738	0.735051		0.0382655
	Total alkanes	20.8466	30.2485	33.3627	31.7863		25.7673	26.4415	22.8868	24.0883		0.19498		17.708	21.635	26.2764	22.1589		23.6342	21.722	26.0351	26.3042		0.274041
Aldehydes	C26:0	1.88483	1.61508	1.28113	1.53008		1.47842	1.98821	1.88458	2.21536		0.164179		1.20116	1.77429	1.40754	2.00204		1.6073	1.90484	2.39878	2.25738		0.128806
	C28:0	0.508548	0.422919	0.391026	0.463639		0.39809	0.38454	0.422662	0.440945		0.264148		0.187343	0.271526	0.2168	0.359557		0.538186	0.323418	0.566827	0.452921		0.0189953
	C30:0	2.42832	2.54963	2.7779	2.85296		2.90321	2.97566	4.44065	5.54693		0.0866987		1.48347	1.85817	1.51128	2.43805		4.38711	1.8477	5.20259	4.44169		0.0308075
	C32:0	163.975	183.014	204.003	182.124		220.008	235.884	252.383	334.46		0.027551		93.2473	106.189	70.8285	149.783		208.344	160.116	223.78	215.565		0.00445895
	C34:0	2.14724	2.08752	2.22412	2.15662		2.84803	3.19218	3.27989	4.00679		0.0029871		1.46679	2.29333	1.23914	2.07589		3.22959	3.54069	3.3833	3.53685		0.000698673
	Total Aldehydes	170.943	189.689	210.677	189.128		227.636	244.424	262.411	346.67		0.027355		97.586	112.386	75.2033	156.658		218.106	167.732	235.332	226.254		0.00443037
Alkyl Esters	C40	2.49713	2.46065	2.42577	2.35248		3.88587	4.06292	3.36524	3.74373		0.000120387		2.22224	3.37747	2.61688	2.29294		4.53303	3.54029	3.62917	3.08264		0.0377486
	C41	0.251548	0.301827	0.236141	0.271499		0.154457	0.153487	0.112778	0.115646		0.000367097		0.131289	0.149539	0.200907	0.159199		0.264059	0.16813	0.184551	0.184478		0.176326
	C42	3.61998	3.69757	3.815	3.89073		5.68145	5.53383	5.24287	5.50637		3.97044e-06		3.158	4.41508	4.03149	3.64487		5.72952	5.07081	5.41944	4.73061		0.00613084
	C43	0.413676	0.351579	0.303205	0.305022		0.134661	0.120866	0.0968708	0.115228		0.000160435		0.142609	0.247866	0.349096	0.339908		0.279392	0.198346	0.279504	0.30474		0.937453
	C44	5.00432	5.43543	5.8202	5.83524		8.17768	7.76668	7.23887	7.6415		0.000215057		3.85466	5.3952	5.40917	4.56546		6.83794	6.77387	7.04189	6.08209		0.00461985
	C45	0.132182	0.153107	0.170444	0.174706		0.18335	0.180701	0.163494	0.172272		0.155138		0.252217	0.148507	0.273733	0.207507		0.21978	0.172313	0.200384	0.198874		0.469409
	C46	3.06214	3.29855	3.63294	3.76618		5.33647	4.93153	4.98335	5.1943		0.000104407		2.22803	3.15679	3.18376	2.99504		3.9599	3.85038	4.38089	3.89191		0.00449266
	C47	0.823341	1.03733	1.06417	1.22062		0.0896061	0.325994	0.156582	0.203103		0.000119176		0.889681	0.824698	1.20078	0.893665		0.212891	0.114528	0.209523	0.336463		0.000259245
	C48	2.94703	2.86607	2.76074	3.10885		4.35107	3.98226	3.93976	4.19513		6.12121e-05		1.20655	2.22601	3.0728	2.13332		2.76863	1.98943	4.85721	1.80232		0.41685
	C50	0.869348	1.00741	1.11863	1.13505		1.53612	1.42559	1.42011	1.43492		0.000764611		0.56028	0.60084	0.912012	0.521396		1.43332	0.911159	1.2969	0.887988		0.0255088
	C52	0.911647	1.11172	1.29427	1.28213		1.71988	1.62175	1.50331	1.62097		0.0034548		0.872222	1.01314	0.956759	0.763389		1.32218	1.47649	1.82982	1.5603		0.00165126
	C54	1.79037	2.02763	2.22666	1.9589		3.19742	3.06482	3.01629	3.62366		0.000307616		2.00449	1.60196	1.59056	1.09364		2.73334	3.85307	4.56048	4.76668		0.0028295
	C56	2.93576	3.34599	3.56296	3.25565		5.94403	6.18936	6.33841	7.49214		0.000122972		3.99941	2.45395	2.92003	1.99194		5.48463	7.5844	9.10039	8.59675		0.00176372
	Total wax esters	25.2585	27.0949	28.4311	28.5571		40.3921	39.3598	37.5779	41.059		2.77936e-05		21.5217	25.611	26.718	21.6023		35.7786	35.7032	42.9902	36.4258		0.000779887
Alicyclics	Tocopherol	0	0	0	0		1.83299	0.571005	1.1433	0.964744		0.00521467		0	0	0	0		1.09106	0.955828	1.18513	1.51566		5.9508e-05
	b-Amyrin	2.31637	2.08422	1.62329	1.93884		3.22765	4.01619	3.37462	5.39469		0.00792644		1.14252	1.97279	1.6231	1.74162		1.74638	1.81997	2.52315	1.47523		0.376022
	a-Amyrin	4.95287	4.29381	3.72569	4.28174		6.46169	6.53526	5.48638	5.86705		0.00243402		2.39462	4.54739	3.99117	4.4115		5.44387	5.74881	5.75017	3.98704		0.0752831
	Campesterol	0.244528	0.302533	0.329981	0.238134		0.370441	0.328544	0.336725	0.444749		0.0388528		0.106732	0.208576	0.148115	0.234962		0.247049	0.299837	0.327727	0.301505		0.0119872
	total aclicyclics	7.51377	6.68057	5.67896	6.45871		11.8928	11.451	10.341	12.6712		0.000185906		3.64387	6.72876	5.76238	6.38808		8.52835	8.82444	9.78618	7.27944		0.0137442
	Total wax	804.876	836.785	917.908	890.249		977.767	1026.13	1013.66	1154.77		0.00796692		717.086	884.702	658.544	828.221		1046.52	878.812	1114.05	924.928		0.0262301
