# Supplementary material for: The FUSED LEAVES1‐ADHERENT1 regulatory module is required for maize cuticle development and organ separation
Source: New Phytol. 2020 Aug 27;229(1):388–402. doi: 10.1111/nph.16837 (PMC7754373; doi:10.1111/nph.16837)
Supplement: Supplementary file 3 — Dataset S3 List of differentially expressed genes in fdl1 mutants (RNA‐seq). [file NPH-229-388-s003.xlsx]

## Sheet: General
THE FUSED LEAVES1-ADHERENT1 REGULATORY MODULE IS REQUIRED FOR MAIZE CUTICLE DEVELOPMENT AND ORGAN SEPARATION
Xue Liu, Richard Bourgault, Mary Galli, Josh Strable, Zongliang Chen, Fan Feng, Jiaqiang Dong, Isabel Molina, Andrea Gallavotti
Article acceptance date: 22 July, 2020
Dataset 2
DAP-seq data
Output from ChIPseeker
List of genes bound by FDL1
column header in DAP-seq data sheet	description
closest_geneId	the gene closest to the peak as determined by the program ChIPseeker
chr	the chromosome that the peak is on
peak_start	the chromosome coordinate of the start position of the peak (B73v3)
peak_end	the chromosome coordinate of the end position of the peak (B73v3)
peak_width	the width of the peak as determined by GEM
score	peak intensity value as defined by the narrowPeak format. Indicates how dark the peak will be displayed in a genome browser (0-1000)
signalValue	Measurement of overall enrichment for the region
pValue	Measurement of statistical significance (-log10).
qValue	Measurement of statistical significance using false discovery rate (-log10).
peak_annotation	gene feature that peak overlap with
geneChr	chromosome where closest gene to peak is located
geneStart	start of genomic coordinate where closest gene to peak is located
geneEnd	end of genomic coordinate where closest gene to peak is located
geneLength	length of closest gene to peak
geneStrand	strand that closest gene to peak is located on

## Sheet: DAP-seq data
closest_geneId	chromosome	peak_start	peak_end	peak	score	signalValue	pValue	qValue	peak_annotation	geneChr	gene_start	gene_end	geneLength	geneStrand
GRMZM2G003368	1	120866429	120866630	202	257	43	11.59	10.08	Promoter (9-10kb)	1	120854790	120856675	1886	2
GRMZM2G030636	1	82033195	82033396	202	456	97	23.78	21.16	Promoter (<=1kb)	1	82032460	82033214	755	2
GRMZM2G111903	9	17744814	17745015	202	331	63	17.45	15.38	Promoter (1-2kb)	9	17746515	17757926	11412	1
GRMZM2G045977	5	196194621	196194822	202	309	57	12.61	11.01	Downstream (2-3kb)	5	196193311	196194188	878	1
GRMZM2G320135	10	131982410	131982611	202	217	32	7.46	6.4	Promoter (9-10kb)	10	131992122	131993710	1589	1
GRMZM2G164965	1	27495276	27495477	202	272	47	11.66	10.14	Promoter (6-7kb)	1	27501888	27503825	1938	1
GRMZM2G001850	1	233616663	233616864	202	191	25	6.4	5.44	Intron (GRMZM2G001845_T01/GRMZM2G001845, intron 1 of 2)	1	233622699	233624207	1509	2
GRMZM2G442057	6	141060263	141060464	202	200	27.4	6.36	5.43	Intron (GRMZM2G442057_T01/GRMZM2G442057, intron 4 of 10)	6	141056705	141063988	7284	2
GRMZM2G007681	1	188752558	188752759	202	221	33	7.74	6.64	Promoter (<=1kb)	1	188753176	188845235	92060	1
GRMZM2G161746	4	166266520	166266721	202	224	34	8.01	6.89	Promoter (6-7kb)	4	166273188	166275612	2425	1
GRMZM2G014043	10	148162916	148163117	202	195	26	6.68	5.69	Promoter (5-6kb)	10	148168371	148170630	2260	1
GRMZM2G018689	10	127287326	127287527	202	228	35	9.27	8	5' UTR	10	127287226	127290111	2886	1
GRMZM2G113355	6	167682567	167682768	202	283	50	13.64	11.92	Promoter (8-9kb)	6	167671446	167674098	2653	2
GRMZM2G004957	10	84234409	84234610	202	316	59	16.28	14.3	Promoter (7-8kb)	10	84242542	84245926	3385	1
GRMZM2G481843	8	14597754	14597955	202	231	35.8	8.57	7.38	Promoter (<=1kb)	8	14592327	14597936	5610	2
GRMZM2G053008	10	103809214	103809415	202	257	43	9.64	8.33	Promoter (8-9kb)	10	103703898	103800766	96869	2
GRMZM2G070487	8	19505936	19506137	202	173	20	6.02	5.12	Promoter (7-8kb)	8	19513682	19520707	7026	1
GRMZM2G336815	8	18461642	18461843	202	217	32	6.68	5.7	Promoter (7-8kb)	8	18450622	18453661	3040	2
GRMZM2G010142	7	167742092	167742293	202	235	37	8.85	7.63	Promoter (7-8kb)	7	167750249	167755393	5145	1
GRMZM2G094390	1	98550696	98550897	202	213	30.8	8.11	6.98	Promoter (<=1kb)	1	98551628	98556746	5119	1
GRMZM2G151254	6	83764473	83764674	202	246	40	8.82	7.61	Promoter (4-5kb)	6	83768954	83775128	6175	1
GRMZM2G148281	1	207950038	207950239	202	223	33.5	7.21	6.17	Promoter (<=1kb)	1	207946160	207950205	4046	2
GRMZM2G136765	8	138087524	138087725	202	206	29	6.64	5.67	Promoter (3-4kb)	8	138091098	138097133	6036	1
GRMZM2G126361	6	83118499	83118700	202	228	35	8.29	7.13	Promoter (8-9kb)	6	83126966	83130839	3874	1
GRMZM2G166297	8	168032935	168033136	202	237	37.4	8.28	7.13	Promoter (<=1kb)	8	168030486	168032471	1986	2
GRMZM2G147966	7	121033779	121033980	202	287	51	12.8	11.17	Promoter (9-10kb)	7	121043853	121048231	4379	1
GRMZM2G130230	2	37093511	37093712	202	353	69	16.88	14.85	Promoter (<=1kb)	2	37085168	37093582	8415	2
GRMZM2G323024	10	147382302	147382503	202	185	23.2	6.11	5.2	Promoter (7-8kb)	10	147389924	147396098	6175	1
GRMZM2G156861	3	168806161	168806362	202	227	34.6	9.27	8.01	Intron (GRMZM2G156861_T03/GRMZM2G156861, intron 2 of 6)	3	168738873	168742524	3652	1
GRMZM2G160906	1	40736484	40736685	202	232	36	9.56	8.26	Promoter (2-3kb)	1	40730462	40733649	3188	2
GRMZM2G035552	1	33873274	33873475	202	228	35	9.27	8	Promoter (9-10kb)	1	33883353	33886303	2951	1
GRMZM2G116584	3	220611865	220612066	202	202	28	7.25	6.2	Promoter (3-4kb)	3	220604800	220608677	3878	2
GRMZM2G152417	9	136268735	136268936	202	198	26.7	6.97	5.95	Downstream (1-2kb)	9	136270171	136274045	3875	2
GRMZM2G077789	6	150884308	150884509	202	198	26.7	6.09	5.19	Promoter (<=1kb)	6	150884611	150885484	874	1
GRMZM2G043932	2	2821177	2821378	202	221	33	8.98	7.75	3' UTR	2	2821052	2822486	1435	2
GRMZM2G074631	8	121023902	121024103	202	617	140.8	40.59	37.03	Promoter (9-10kb)	8	121012180	121014558	2379	2
GRMZM2G178769	3	21148749	21148950	202	261	44	8.42	7.24	Downstream (2-3kb)	3	21151937	21153907	1971	2
GRMZM2G017522	8	130222803	130223004	202	207	29.2	7.83	6.73	Promoter (2-3kb)	8	130217875	130220152	2278	2
GRMZM2G431486	7	20491667	20491868	202	189	24.3	6.4	5.45	5' UTR	7	20491582	20492051	470	1
GRMZM2G436703	9	154809479	154809680	202	227	34.7	9.27	8.01	Downstream (<1kb)	9	154810252	154813861	3610	2
AC217300.3_FG004	1	43394960	43395161	202	243	38.9	9.41	8.13	Downstream (1-2kb)	1	43397121	43402794	5674	2
GRMZM2G083725	1	194688592	194688793	202	195	26	6.68	5.69	Downstream (1-2kb)	1	194690498	194691395	898	2
AC231752.1_FG003	9	77883170	77883371	202	283	50	13.64	11.93	Downstream (2-3kb)	9	77886042	77886611	570	2
GRMZM2G157679	3	180795924	180796125	202	202	28	7.25	6.2	Downstream (2-3kb)	3	180798590	180801759	3170	2
GRMZM2G020148	8	4433459	4433660	202	233	36.3	7.29	6.24	Exon (GRMZM2G020148_T01/GRMZM2G020148, exon 3 of 3)	8	4432844	4434564	1721	2
GRMZM2G048172	7	4806806	4807007	202	200	27.5	7.25	6.21	Exon (GRMZM2G048172_T01/GRMZM2G048172, exon 1 of 1)	7	4805833	4808169	2337	2
GRMZM2G084176	1	298901922	298902123	202	202	28	6.36	5.42	Exon (GRMZM2G084176_T02/GRMZM2G084176, exon 3 of 3)	1	298902113	298904016	1904	2
GRMZM5G874366	9	77650099	77650300	202	211	30.3	7.18	6.16	Exon (GRMZM5G874366_T01/GRMZM5G874366, exon 8 of 13)	9	77646364	77694317	47954	2
AC210280.4_FG002	9	104430823	104431024	202	210	30	6.15	5.23	Intron (AC210280.4_FGT002/AC210280.4_FG002, intron 1 of 1)	9	104396000	104441766	45767	2
GRMZM2G033007	4	129394780	129394981	202	520	114.5	32.85	29.67	Intron (GRMZM2G007488_T01/GRMZM2G007488, intron 4 of 7)	4	129347782	129348100	319	2
GRMZM2G026182	3	41165345	41165546	202	206	29	7.54	6.46	Intron (GRMZM2G026182_T01/GRMZM2G026182, intron 6 of 10)	3	41139928	41169014	29087	2
GRMZM2G029859	4	167497434	167497635	202	195	26	6.68	5.69	Intron (GRMZM2G029859_T01/GRMZM2G029859, intron 15 of 16)	4	167460180	167511464	51285	2
GRMZM2G038820	4	144547556	144547757	202	239	38	9.13	7.87	Intron (GRMZM2G038820_T01/GRMZM2G038820, intron 2 of 5)	4	144527355	144551677	24323	1
GRMZM2G041312	2	62730801	62731002	202	253	41.8	10.25	8.88	Intron (GRMZM2G041312_T01/GRMZM2G041312, intron 3 of 13)	2	62729715	62733151	3437	1
GRMZM2G043198	1	195433896	195434097	202	445	94	22.92	20.39	Intron (GRMZM2G043198_T03/GRMZM2G043198, intron 2 of 14)	1	195433120	195449444	16325	1
GRMZM2G049076	9	95344927	95345128	202	224	34	8.01	6.89	Intron (GRMZM2G049076_T01/GRMZM2G049076, intron 3 of 13)	9	95338846	95339708	863	1
GRMZM2G050937	2	98066452	98066653	202	217	32	6.68	5.7	Intron (GRMZM2G050937_T01/GRMZM2G050937, intron 4 of 4)	2	98051667	98078034	26368	2
GRMZM2G054162	4	240893907	240894108	202	301	55	15.1	13.24	Intron (GRMZM2G054162_T01/GRMZM2G054162, intron 14 of 14)	4	240883888	240886991	3104	1
GRMZM2G176384	2	60106424	60106625	202	208	29.6	7.83	6.73	Intron (GRMZM2G058718_T01/GRMZM2G058718, intron 1 of 1)	2	60086634	60087666	1033	2
GRMZM2G071638	6	106313024	106313225	202	191	25	6.4	5.44	Intron (GRMZM2G070378_T01/GRMZM2G070378, intron 2 of 3)	6	106344609	106349816	5208	1
GRMZM2G081151	1	160423178	160423379	202	228	35	8.29	7.13	Intron (GRMZM2G081151_T01/GRMZM2G081151, intron 10 of 16)	1	160303288	160305774	2487	1
GRMZM2G113959	8	165279806	165280007	202	199	27	6.97	5.95	Intron (GRMZM2G113959_T01/GRMZM2G113959, intron 2 of 2)	8	165278810	165280461	1652	2
GRMZM2G167886	2	173833560	173833761	202	221	33	7.74	6.64	Intron (GRMZM2G167886_T01/GRMZM2G167886, intron 4 of 14)	2	173816057	173849642	33586	1
GRMZM2G168959	3	78998451	78998652	202	197	26.5	6.97	5.95	Intron (GRMZM2G168959_T02/GRMZM2G168959, intron 4 of 6)	3	78973025	78978260	5236	1
GRMZM2G314171	2	4327150	4327351	202	386	78	21.88	19.43	Intron (GRMZM2G314171_T01/GRMZM2G314171, intron 1 of 7)	2	4326162	4331947	5786	1
GRMZM2G357825	9	109065429	109065630	202	210	30	9.03	7.79	Intron (GRMZM2G357825_T01/GRMZM2G357825, intron 2 of 4)	9	109055576	109093885	38310	2
GRMZM2G397339	1	12203291	12203492	202	275	47.8	13.05	11.41	Intron (GRMZM2G397339_T01/GRMZM2G397339, intron 3 of 3)	1	12199535	12206046	6512	1
GRMZM2G482657	3	76619368	76619569	202	202	28	7.25	6.2	Intron (GRMZM2G482657_T01/GRMZM2G482657, intron 1 of 4)	3	76500774	76671895	171122	1
GRMZM2G092741	9	154680193	154680394	202	349	68	17.68	15.58	Promoter (<=1kb)	9	154674136	154679245	5110	2
GRMZM2G495613	5	180048862	180049063	202	260	43.7	10.81	9.39	Promoter (<=1kb)	5	180048872	180049743	872	1
GRMZM2G128564	1	275696938	275697139	202	259	43.3	10.81	9.39	Promoter (<=1kb)	1	275694644	275696890	2247	2
AC186287.7_FG005	4	174026136	174026337	202	231	35.8	9.56	8.27	Promoter (<=1kb)	4	174024718	174026190	1473	2
AC197705.4_FG008	8	117722787	117722988	202	248	40.5	9.09	7.85	Promoter (<=1kb)	8	117722990	117724339	1350	1
GRMZM2G033931	2	219447638	219447839	202	227	34.7	7.48	6.41	Promoter (<=1kb)	2	219443660	219447546	3887	2
GRMZM2G520662	4	38899021	38899222	202	217	32	7.46	6.4	Promoter (<=1kb)	4	38898703	38899132	430	2
GRMZM2G092475	6	165483414	165483615	202	200	27.4	7.25	6.21	Promoter (<=1kb)	6	165484031	165492661	8631	1
GRMZM2G008687	7	156543420	156543621	202	213	31	7.18	6.16	Promoter (<=1kb)	7	156539630	156543248	3619	2
AC233949.1_FG004	5	32114710	32114911	202	196	26.2	6.97	5.95	Promoter (<=1kb)	5	32109702	32114768	5067	2
GRMZM2G095104	9	128984502	128984703	202	210	30	6.91	5.91	Promoter (<=1kb)	9	128985316	128988630	3315	1
GRMZM2G122072	3	200290465	200290666	202	225	34.2	6.78	5.78	Promoter (<=1kb)	3	200283720	200290566	6847	2
GRMZM2G419239	4	217141631	217141832	202	206	29	6.64	5.66	Promoter (<=1kb)	4	217140381	217141824	1444	2
GRMZM2G164665	6	121204558	121204759	202	188	24.2	6.4	5.45	Promoter (<=1kb)	6	121205016	121207118	2103	1
GRMZM2G134176	8	159938943	159939144	202	201	27.5	6.36	5.43	Promoter (<=1kb)	8	159939841	159944716	4876	1
GRMZM2G041549	2	229799997	229800198	202	185	23.2	6.11	5.2	Promoter (<=1kb)	2	229800854	229802637	1784	1
GRMZM5G843157	3	219822517	219822718	202	184	23	6.11	5.2	Promoter (<=1kb)	3	219821733	219822060	328	2
GRMZM2G036186	10	121537344	121537545	202	320	60	15.37	13.49	Promoter (1-2kb)	10	121525706	121535821	10116	2
GRMZM2G133168	3	4667248	4667449	202	294	53	12.39	10.81	Promoter (1-2kb)	3	4660995	4665940	4946	2
GRMZM2G169320	1	13533741	13533942	202	207	29.4	7.83	6.73	Promoter (1-2kb)	1	13535097	13538715	3619	1
GRMZM2G040441	1	84555159	84555360	202	207	29.2	7.83	6.73	Promoter (1-2kb)	1	84547891	84553701	5811	2
AC211390.3_FG001	1	97040563	97040764	202	206	29	6.64	5.66	Promoter (1-2kb)	1	97042658	97047761	5104	1
GRMZM2G113742	1	221632464	221632665	202	206	29	6.64	5.67	Promoter (1-2kb)	1	221627471	221630895	3425	2
GRMZM2G106607	6	161615959	161616160	202	191	24.8	6.4	5.45	Promoter (1-2kb)	6	161611326	161614853	3528	2
GRMZM2G426591	4	28368140	28368341	202	187	23.9	6.11	5.19	Promoter (1-2kb)	4	28369381	28375945	6565	1
GRMZM2G039385	6	163284500	163284701	202	618	141.2	39.33	35.81	Promoter (2-3kb)	6	163287273	163291466	4194	1
GRMZM2G107741	1	88911718	88911919	202	313	58	15.98	14.03	Promoter (2-3kb)	1	88896254	88908802	12549	2
GRMZM2G154626	6	164932370	164932571	202	287	51	12.8	11.17	Promoter (2-3kb)	6	164926792	164930168	3377	2
GRMZM2G009598	1	292183094	292183295	202	276	48	11.01	9.56	Promoter (2-3kb)	1	292178941	292180261	1321	2
GRMZM2G148811	9	32405490	32405691	202	219	32.4	8.69	7.49	Promoter (2-3kb)	9	32408615	32422364	13750	1
GRMZM2G384439	10	71486810	71487011	202	213	31	7.18	6.15	Promoter (2-3kb)	10	71477986	71484046	6061	2
GRMZM2G386095	6	64771371	64771572	202	198	26.9	6.97	5.95	Promoter (2-3kb)	6	64768557	64769285	729	2
AC233893.1_FG003	9	146481538	146481739	202	202	28	6.36	5.43	Promoter (2-3kb)	9	146484356	146485840	1485	1
AC202439.3_FG006	6	113856960	113857161	202	335	64	17.75	15.64	Promoter (3-4kb)	6	113848061	113853627	5567	2
GRMZM2G391288	1	186714603	186714804	202	298	54.1	15.1	13.24	Promoter (3-4kb)	1	186709126	186711542	2417	2
GRMZM2G149624	1	33424145	33424346	202	283	50	11.56	10.06	Promoter (3-4kb)	1	33419849	33421042	1194	2
GRMZM2G161913	2	16457822	16458023	202	250	41	11.01	9.56	Promoter (3-4kb)	2	16461518	16464471	2954	1
GRMZM2G469969	2	146645004	146645205	202	259	43.4	9.91	8.58	Promoter (3-4kb)	2	146649171	146653569	4399	1
GRMZM2G062394	1	290170927	290171128	202	232	36	9.56	8.27	Promoter (3-4kb)	1	290174531	290179159	4629	1
GRMZM2G368632	1	110917633	110917834	202	226	34.5	9.27	8.01	Promoter (3-4kb)	1	110921054	110923633	2580	1
GRMZM2G013283	2	51080841	51081042	202	217	32	7.46	6.4	Promoter (3-4kb)	2	51084524	51138734	54211	1
GRMZM2G010342	7	171296305	171296506	202	217	32	7.46	6.4	Promoter (3-4kb)	7	171273581	171292567	18987	2
GRMZM2G417523	3	132509011	132509212	202	198	26.7	6.97	5.95	Promoter (3-4kb)	3	132512322	132512659	338	1
GRMZM2G315375	1	202331220	202331421	202	206	29	6.64	5.66	Promoter (3-4kb)	1	202334824	202342008	7185	1
GRMZM2G157157	1	32211879	32212080	202	188	24	6.11	5.18	Promoter (3-4kb)	1	32202204	32208281	6078	2
GRMZM2G125175	7	44373018	44373219	202	320	60	14.34	12.56	Promoter (4-5kb)	7	44377515	44381608	4094	1
AC195580.2_FG010	9	8680458	8680659	202	257	43	11.59	10.09	Promoter (4-5kb)	9	8685562	8685894	333	1
GRMZM2G018366	7	130553265	130553466	202	254	42	10.25	8.88	Promoter (4-5kb)	7	130557888	130558578	691	1
GRMZM2G096008	3	69558279	69558480	202	235	37	9.85	8.52	Promoter (4-5kb)	3	69563062	69564685	1624	1
GRMZM2G570968	4	53309541	53309742	202	224	34	9.27	8.01	Promoter (4-5kb)	4	53314124	53314882	759	1
GRMZM2G425736	1	75786633	75786834	202	228	35	8.29	7.13	Promoter (4-5kb)	1	75776042	75782348	6307	2
GRMZM2G004880	7	154452498	154452699	202	202	28	7.25	6.21	Promoter (4-5kb)	7	154456734	154460237	3504	1
GRMZM5G885706	10	149176362	149176563	202	198	26.9	6.97	5.95	Promoter (4-5kb)	10	149181283	149182263	981	1
GRMZM2G048919	9	94447366	94447567	202	180	22	6.62	5.66	Promoter (4-5kb)	9	94452005	94453359	1355	1
GRMZM2G174585	6	154851453	154851654	202	188	24	6.11	5.19	Promoter (4-5kb)	6	154839078	154847341	8264	2
GRMZM2G169671	1	275299541	275299742	202	386	78	21.88	19.43	Promoter (5-6kb)	1	275290500	275294312	3813	2
GRMZM2G138829	10	39256877	39257078	202	331	63	16.24	14.27	Promoter (5-6kb)	10	39249721	39251581	1861	2
GRMZM2G015295	4	21153018	21153219	202	327	62	15.95	14.01	Promoter (5-6kb)	4	21158461	21159579	1119	1
GRMZM2G001296	3	225296676	225296877	202	235	37	9.85	8.52	Promoter (5-6kb)	3	225283647	225291388	7742	2
GRMZM2G152040	6	125378791	125378992	202	224	34	8.98	7.75	Promoter (5-6kb)	6	125370346	125373235	2890	2
AC197355.3_FG001	5	105001491	105001692	202	232	36	8.57	7.38	Promoter (5-6kb)	5	105006708	105006914	207	1
GRMZM2G158496	3	160065695	160065896	202	213	31	8.11	6.98	Promoter (5-6kb)	3	160056078	160059907	3830	2
GRMZM2G057078	2	141190286	141190487	202	206	29	7.54	6.46	Promoter (5-6kb)	2	141195558	141198174	2617	1
AC166636.1_FG009	1	19995949	19996150	202	202	28	7.25	6.2	Promoter (5-6kb)	1	19983969	19990325	6357	2
GRMZM2G176647	2	17953011	17953212	202	186	23.5	6.11	5.2	Promoter (5-6kb)	2	17958630	17972162	13533	1
GRMZM2G405090	5	27782422	27782623	202	185	23.2	6.11	5.2	Promoter (5-6kb)	5	27787706	27788723	1018	1
GRMZM2G068917	1	102247607	102247808	202	198	26.8	6.09	5.19	Promoter (5-6kb)	1	102253327	102257123	3797	1
GRMZM2G459828	4	40055150	40055351	202	412	85	23.95	21.33	Promoter (6-7kb)	4	40043233	40048838	5606	2
GRMZM2G350819	10	85609586	85609787	202	324	61	15.66	13.75	Promoter (6-7kb)	10	85599250	85602918	3669	2
GRMZM2G009538	7	164981867	164982068	202	316	59	15.09	13.23	Promoter (6-7kb)	7	164988124	164991819	3696	1
GRMZM2G387123	5	83910513	83910714	202	250	41	11.01	9.56	Promoter (6-7kb)	5	83903776	83904454	679	2
AC233945.1_FG003	3	207964808	207965009	202	235	36.8	9.85	8.53	Promoter (6-7kb)	3	207971265	207978310	7046	1
GRMZM2G070047	1	4967830	4968031	202	210	30	9.03	7.79	Promoter (6-7kb)	1	4974957	4978299	3343	1
GRMZM2G109526	3	168516926	168517127	202	228	35	8.29	7.13	Promoter (6-7kb)	3	168524082	168525296	1215	1
GRMZM2G040965	2	194262072	194262273	202	226	34.5	8.29	7.14	Promoter (6-7kb)	2	194268975	194272248	3274	1
GRMZM2G443953	9	89021927	89022128	202	195	26	6.68	5.7	Promoter (6-7kb)	9	88990187	89015673	25487	2
GRMZM2G704130	1	291706629	291706830	202	191	25	6.4	5.44	Promoter (6-7kb)	1	291699490	291699860	371	2
GRMZM2G142390	1	70786151	70786352	202	188	24	6.11	5.18	Promoter (6-7kb)	1	70777746	70779984	2239	2
GRMZM2G111609	1	290654902	290655103	202	188	24	6.11	5.19	Promoter (6-7kb)	1	290662055	290663838	1784	1
GRMZM5G844912	6	147653038	147653239	202	199	27	6.09	5.18	Promoter (6-7kb)	6	147643624	147646336	2713	2
GRMZM2G017044	1	47344787	47344988	202	415	86	24.25	21.6	Promoter (7-8kb)	1	47335719	47337400	1682	2
GRMZM2G047949	8	18962051	18962252	202	261	44	10.81	9.38	Promoter (7-8kb)	8	18969384	18978459	9076	1
GRMZM2G168933	8	20228880	20229081	202	272	47	10.73	9.31	Promoter (7-8kb)	8	20236319	20238029	1711	1
GRMZM2G115674	9	153294884	153295085	202	239	38	10.14	8.79	Promoter (7-8kb)	9	153302967	153304765	1799	1
GRMZM2G133870	5	140666780	140666981	202	183	22.8	6.92	5.92	Promoter (7-8kb)	5	140674845	140676846	2002	1
GRMZM5G854948	6	113791919	113792120	202	206	29	6.64	5.66	Promoter (7-8kb)	6	113778715	113784150	5436	2
GRMZM5G802858	1	276328014	276328215	202	180	22	6.62	5.66	Promoter (7-8kb)	1	276315715	276320275	4561	2
GRMZM5G812554	8	83461233	83461434	202	191	24.8	6.4	5.45	Promoter (7-8kb)	8	83452688	83453749	1062	2
GRMZM2G135366	8	127169602	127169803	202	386	78	19.44	17.18	Promoter (8-9kb)	8	127158625	127161601	2977	2
GRMZM2G574858	4	35518292	35518493	202	357	70	18.25	16.11	Promoter (8-9kb)	4	35526635	35581018	54384	1
GRMZM2G301071	1	274767603	274767804	202	254	42	10.25	8.87	Promoter (8-9kb)	1	274775918	274780056	4139	1
GRMZM2G099593	2	152360340	152360541	202	221	33	9.93	8.6	Promoter (8-9kb)	2	152369498	152370911	1414	1
AC214227.4_FG011	3	154551771	154551972	202	232	36	8.57	7.38	Promoter (8-9kb)	3	154560328	154561209	882	1
GRMZM5G823826	9	35875478	35875679	202	217	32	8.4	7.24	Promoter (8-9kb)	9	35884506	35885375	870	1
AC234154.1_FG007	7	138775182	138775383	202	228	35	8.29	7.14	Promoter (8-9kb)	7	138762094	138766933	4840	2
GRMZM2G003734	8	137338098	137338299	202	213	31	8.11	6.98	Promoter (8-9kb)	8	137305634	137329952	24319	2
GRMZM2G166049	5	4562657	4562858	202	210	30	7.83	6.72	Promoter (8-9kb)	5	4571239	4574942	3704	1
GRMZM2G045433	3	166277809	166278010	202	206	29	7.54	6.46	Promoter (8-9kb)	3	166286489	166289296	2808	1
GRMZM2G062555	8	119552966	119553167	202	210	30	6.91	5.91	Promoter (8-9kb)	8	119542661	119544845	2185	2
GRMZM2G358059	7	24435325	24435526	202	193	25.4	6.68	5.7	Promoter (8-9kb)	7	24423090	24427016	3927	2
GRMZM5G838403	9	147860694	147860895	202	191	25	6.4	5.45	Promoter (8-9kb)	9	147868932	147874956	6025	1
GRMZM2G366935	3	221751943	221752144	202	357	70	18.25	16.11	Promoter (9-10kb)	3	221761935	221766618	4684	1
GRMZM2G065612	9	35739315	35739516	202	316	59	16.28	14.31	Promoter (9-10kb)	9	35710137	35730164	20028	2
GRMZM2G037308	5	93628424	93628625	202	313	58	15.98	14.04	Promoter (9-10kb)	5	93615000	93618799	3800	2
GRMZM2G141587	4	231733002	231733203	202	316	59	15.09	13.23	Promoter (9-10kb)	4	231742733	231748478	5746	1
GRMZM2G476175	3	135164709	135164910	202	294	53	14.52	12.71	Promoter (9-10kb)	3	135154559	135155330	772	2
GRMZM2G000427	1	17004785	17004986	202	292	52.3	14.52	12.71	Promoter (9-10kb)	1	17014899	17017668	2770	1
GRMZM2G030511	1	203471003	203471204	202	291	52	14.22	12.45	Promoter (9-10kb)	1	203480252	203481086	835	1
GRMZM2G115921	1	61732441	61732642	202	313	58	13.78	12.06	Promoter (9-10kb)	1	61717707	61723301	5595	2
GRMZM2G480226	9	10470076	10470277	202	268	46	11.38	9.89	Promoter (9-10kb)	9	10457168	10460406	3239	2
GRMZM2G102936	8	75349944	75350145	202	250	41	11.01	9.56	Promoter (9-10kb)	8	75339553	75340406	854	2
GRMZM2G179005	10	115528476	115528677	202	268	46	10.46	9.06	Promoter (9-10kb)	10	115538557	115539458	902	1
GRMZM2G057057	5	94254914	94255115	202	248	40.4	9.97	8.63	Promoter (9-10kb)	5	94264752	94270654	5903	1
GRMZM2G059353	3	184856502	184856703	202	221	33	9.93	8.6	Promoter (9-10kb)	3	184866295	184871232	4938	1
AC190925.2_FG002	5	115335084	115335285	202	261	44	9.91	8.58	Promoter (9-10kb)	5	115325115	115325594	480	2
GRMZM2G162284	2	198267535	198267736	202	232	36	9.56	8.26	Promoter (9-10kb)	2	198277094	198279022	1929	1
GRMZM2G026459	4	25996960	25997161	202	232	36	9.56	8.26	Promoter (9-10kb)	4	26006898	26012539	5642	1
GRMZM2G162764	1	14871965	14872166	202	221	33	8.69	7.48	Promoter (9-10kb)	1	14857797	14862511	4715	2
GRMZM2G000531	4	126606	126807	202	206	29	7.54	6.46	Promoter (9-10kb)	4	136667	139817	3151	1
GRMZM2G364129	8	17410015	17410216	202	213	31	7.18	6.16	Promoter (9-10kb)	8	17397684	17400982	3299	2
GRMZM2G153760	4	73647570	73647771	202	199	27	6.97	5.95	Promoter (9-10kb)	4	73632520	73638162	5643	2
GRMZM5G849971	1	259822486	259822687	202	195	26	6.68	5.69	Promoter (9-10kb)	1	259831910	259834048	2139	1
GRMZM2G348151	2	140078946	140079147	202	217	32	6.68	5.7	Promoter (9-10kb)	2	140066846	140069065	2220	2
AC233865.1_FG006	7	146599373	146599574	202	188	24	6.11	5.19	Promoter (9-10kb)	7	146585745	146589775	4031	2
GRMZM2G137329	1	2993953	2994154	202	432	90.6	25.73	22.96	Promoter (<=1kb)	1	2993011	2993734	724	2
GRMZM2G089549	6	166926353	166926554	202	254	42	10.25	8.88	Promoter (9-10kb)	6	166936481	166938081	1601	1
GRMZM2G146809	10	131056987	131057188	202	173	20	6.02	5.12	Promoter (9-10kb)	10	131067129	131068014	886	1
GRMZM2G079683	2	28572230	28572431	202	177	21	6.32	5.39	Promoter (7-8kb)	2	28579825	28580941	1117	1
GRMZM2G105935	1	76463123	76463324	202	198	26.9	6.97	5.95	Exon (GRMZM2G105935_T01/GRMZM2G105935, exon 1 of 2)	1	76463115	76464211	1097	1
GRMZM2G073197	2	206297331	206297532	202	250	41	9.97	8.62	Downstream (2-3kb)	2	206299883	206303548	3666	2
GRMZM2G125838	4	173410795	173410996	202	283	50	12.51	10.91	Promoter (7-8kb)	4	173401199	173403388	2190	2
GRMZM2G010488	4	153543136	153543337	202	246	40	7.4	6.35	Promoter (2-3kb)	4	153545848	153546587	740	1
GRMZM2G114399	3	218571925	218572126	202	202	28	6.36	5.42	Downstream (1-2kb)	3	218573327	218575107	1781	2
GRMZM2G700208	10	33361176	33361377	202	254	42	9.36	8.08	Promoter (<=1kb)	10	33357029	33360934	3906	2
GRMZM2G446170	8	175288471	175288672	202	228	35	9.56	8.27	Promoter (<=1kb)	8	175285916	175288181	2266	2
GRMZM2G112247	5	193794191	193794392	202	199	27	6.09	5.18	Promoter (9-10kb)	5	193782893	193784506	1614	2
GRMZM5G800598	5	215610278	215610479	202	408	84	19.15	16.92	3' UTR	5	215607166	215610841	3676	1
GRMZM2G033515	3	213379684	213379885	202	206	29	6.64	5.67	Promoter (<=1kb)	3	213379698	213384959	5262	1
GRMZM2G355062	3	208107413	208107614	202	224	34	8.01	6.89	Promoter (4-5kb)	3	208112394	208113118	725	1
GRMZM2G534116	6	111320655	111320856	202	313	58.3	13.16	11.49	Intron (GRMZM2G534116_T04/GRMZM2G534116, intron 5 of 6)	6	111315089	111327930	12842	1
GRMZM2G164950	5	151454008	151454209	202	208	29.6	7.83	6.73	Promoter (1-2kb)	5	151455539	151459075	3537	1
GRMZM2G040078	10	89567480	89567681	202	202	28	6.36	5.42	Promoter (6-7kb)	10	89555365	89560896	5532	2
GRMZM2G028151	1	281690666	281690867	202	287	51	13.93	12.19	Promoter (9-10kb)	1	281700006	281703794	3789	1
GRMZM2G700049	7	70851790	70851991	202	212	30.6	6.42	5.46	Promoter (4-5kb)	7	70856051	70858196	2146	1
GRMZM2G119517	5	172864559	172864760	202	254	42	11.3	9.82	Promoter (5-6kb)	5	172852776	172858652	5877	2
GRMZM2G037420	5	35339389	35339590	202	217	32	7.46	6.4	Promoter (3-4kb)	5	35332167	35335730	3564	2
GRMZM2G097457	8	106533429	106533630	202	187	23.7	6.11	5.2	Promoter (1-2kb)	8	106535509	106541083	5575	1
GRMZM2G007248	10	61502395	61502596	202	224	34	8.98	7.74	Promoter (4-5kb)	10	61506729	61508790	2062	1
GRMZM2G152028	7	305571	305772	202	239	38	9.13	7.88	Exon (GRMZM2G152028_T01/GRMZM2G152028, exon 3 of 6)	7	304661	306932	2272	1
GRMZM2G363437	5	18644795	18644996	202	202	28	6.36	5.42	Exon (GRMZM2G363437_T02/GRMZM2G363437, exon 4 of 6)	5	18643930	18646105	2176	2
GRMZM2G426847	5	164367209	164367410	202	213	31	8.11	6.98	Promoter (3-4kb)	5	164370649	164374265	3617	1
GRMZM2G413853	1	229821493	229821694	202	239	38	9.13	7.87	Promoter (2-3kb)	1	229801762	229819069	17308	2
GRMZM2G106263	9	154297280	154297481	202	537	119	31.24	28.18	Promoter (1-2kb)	9	154290417	154296012	5596	2
GRMZM2G473182	2	194024247	194024448	202	232	36	9.56	8.27	Promoter (6-7kb)	2	194031271	194040469	9199	1
GRMZM2G361501	3	151082073	151082274	202	268	46	12.47	10.88	Downstream (<1kb)	3	151082428	151086796	4369	2
GRMZM2G437827	4	125325510	125325711	202	232	36	10.84	9.4	Promoter (5-6kb)	4	125331366	125332225	860	1
GRMZM2G040102	6	164590832	164591033	202	202	28	7.25	6.21	Promoter (2-3kb)	6	164586945	164588778	1834	2
GRMZM2G524937	5	74448945	74449146	202	202	28	7.25	6.2	Promoter (7-8kb)	5	74438634	74441238	2605	2
GRMZM2G061492	6	124283845	124284046	202	268	46	12.47	10.88	Promoter (3-4kb)	6	124287400	124293191	5792	1
GRMZM2G012262	4	237574104	237574305	202	210	30	6.15	5.22	Intron (GRMZM2G012262_T02/GRMZM2G012262, intron 1 of 7)	4	237573503	237577648	4146	1
GRMZM2G171702	4	186815890	186816091	202	286	50.8	11.84	10.31	Downstream (2-3kb)	4	186818289	186821067	2779	2
GRMZM2G162082	7	144537450	144537651	202	232	36	8.57	7.38	Promoter (1-2kb)	7	144539358	144542407	3050	1
GRMZM2G168752	8	62774590	62774791	202	232	36	8.57	7.38	Promoter (9-10kb)	8	62783996	62786920	2925	1
GRMZM5G806108	2	51905634	51905835	202	272	47	12.76	11.15	Downstream (2-3kb)	2	51908589	51913952	5364	2
GRMZM2G003752	2	16226019	16226220	202	353	69	19.22	16.98	Promoter (4-5kb)	2	16230477	16232542	2066	1
GRMZM2G062577	6	147882693	147882894	202	208	29.4	6.91	5.91	Promoter (<=1kb)	6	147882745	147886357	3613	1
GRMZM2G363408	8	166684795	166684996	202	199	27	6.97	5.95	Promoter (5-6kb)	8	166674848	166679033	4186	2
GRMZM2G010868	3	230695768	230695969	202	797	190	52.02	47.6	5' UTR	3	230694240	230696031	1792	2
GRMZM5G849149	5	15198246	15198447	202	191	25	6.4	5.44	Promoter (1-2kb)	5	15200362	15203824	3463	1
GRMZM2G132547	8	147183583	147183784	202	199	27	6.09	5.19	Intron (GRMZM2G132547_T04/GRMZM2G132547, intron 1 of 9)	8	147182413	147186354	3942	1
GRMZM2G513713	5	59499514	59499715	202	190	24.6	6.4	5.45	Downstream (<1kb)	5	59496044	59497223	1180	1
AC203761.3_FG002	9	36406675	36406876	202	346	67	18.63	16.45	Promoter (2-3kb)	9	36409630	36419265	9636	1
GRMZM2G046058	5	196202611	196202812	202	213	31	8.11	6.98	Promoter (3-4kb)	5	196197006	196198793	1788	2
GRMZM2G398527	7	16659659	16659860	202	199	27	6.97	5.95	Promoter (4-5kb)	7	16664084	16677660	13577	1
GRMZM2G089556	5	6555059	6555260	202	261	44	9.91	8.58	Promoter (<=1kb)	5	6552930	6555038	2109	2
GRMZM2G165290	5	187519616	187519817	202	224	34	5.92	5.02	Exon (GRMZM2G165290_T01/GRMZM2G165290, exon 1 of 1)	5	187519222	187521068	1847	1
GRMZM2G032547	10	105310388	105310589	202	217	32	8.4	7.23	Downstream (2-3kb)	10	105313098	105317859	4762	2
GRMZM2G100484	2	175736071	175736272	202	257	43	9.64	8.33	Exon (GRMZM2G100484_T01/GRMZM2G100484, exon 2 of 14)	2	175732183	175737110	4928	2
GRMZM2G096525	8	26166833	26167034	202	235	37	7.29	6.24	Downstream (2-3kb)	8	26169265	26170561	1297	2
GRMZM2G002948	2	198670254	198670455	202	482	104	28.16	25.25	Promoter (1-2kb)	2	198671990	198674106	2117	1
GRMZM2G096458	3	168356803	168357004	202	257	43	11.59	10.08	Promoter (5-6kb)	3	168345921	168351131	5211	2
GRMZM2G125935	2	203961522	203961723	202	224	34	8.01	6.89	Promoter (2-3kb)	2	203955220	203958891	3672	2
GRMZM2G040627	2	2076743	2076944	202	202	28	6.36	5.42	Promoter (3-4kb)	2	2080367	2081973	1607	1
GRMZM2G139894	4	18624358	18624559	202	257	43	10.53	9.13	Promoter (7-8kb)	4	18610095	18616542	6448	2
GRMZM2G309368	5	183211828	183212029	202	246	40	9.69	8.37	Promoter (1-2kb)	5	183204933	183210617	5685	2
GRMZM2G077842	3	113609730	113609931	202	250	41	11.01	9.56	Downstream (1-2kb)	3	113611708	113613522	1815	2
GRMZM2G131793	2	148247601	148247802	202	298	54	13.65	11.93	Promoter (5-6kb)	2	148253319	148260175	6857	1
GRMZM2G125148	9	129659663	129659864	202	291	52	14.22	12.46	Promoter (6-7kb)	9	129666459	129667078	620	1
GRMZM2G430710	1	106070883	106071084	202	540	120	32.85	29.67	3' UTR	1	106067568	106071501	3934	1
GRMZM2G061542	1	191089930	191090131	202	313	58	15.98	14.03	Promoter (6-7kb)	1	191096212	191098816	2605	1
GRMZM5G857379	5	215105357	215105558	202	188	24	6.11	5.19	Promoter (2-3kb)	5	215107604	215110739	3136	1
GRMZM2G095043	1	47130008	47130209	202	265	45.1	11.38	9.89	Promoter (4-5kb)	1	47135044	47140259	5216	1
GRMZM2G075140	4	9744318	9744519	202	210	30	6.91	5.91	Promoter (<=1kb)	4	9744391	9747626	3236	1
GRMZM2G044997	8	84834169	84834370	202	230	35.4	6.41	5.45	Intron (GRMZM2G044997_T01/GRMZM2G044997, intron 3 of 3)	8	84830866	84838058	7193	1
GRMZM2G164868	3	123786801	123787002	202	235	37	8.01	6.89	Promoter (4-5kb)	3	123791679	123794762	3084	1
GRMZM2G120740	10	101680619	101680820	202	195	26.1	6.97	5.96	Promoter (2-3kb)	10	101683275	101684428	1154	1
GRMZM2G030744	5	214483388	214483589	202	191	25	6.4	5.44	Promoter (2-3kb)	5	214477297	214480784	3488	2
GRMZM2G078178	5	17403967	17404168	202	208	29.5	6.91	5.91	Promoter (<=1kb)	5	17398326	17403647	5322	2
GRMZM2G343218	3	173449197	173449398	202	210	30	6.91	5.91	Promoter (6-7kb)	3	173427475	173443059	15585	2
GRMZM2G041876	2	32074988	32075189	202	316	59.1	15.37	13.5	Promoter (<=1kb)	2	32075761	32082205	6445	1
GRMZM2G013398	9	39586492	39586693	202	202	28	6.36	5.42	Promoter (1-2kb)	9	39580212	39585243	5032	2
GRMZM2G061990	3	219452401	219452602	202	202	28	7.25	6.2	Promoter (2-3kb)	3	219454655	219459655	5001	1
GRMZM2G082855	9	24083879	24084080	202	280	49.1	12.51	10.92	Promoter (2-3kb)	9	24074354	24081173	6820	2
GRMZM2G149802	3	175534076	175534277	202	184	23	6.92	5.92	Promoter (7-8kb)	3	175541437	175557197	15761	1
GRMZM2G029912	9	106200305	106200506	202	228	35	6.78	5.78	Intron (GRMZM2G029912_T04/GRMZM2G029912, intron 4 of 6)	9	106200091	106204349	4259	1
GRMZM2G089562	6	121405218	121405419	202	217	32	7.46	6.4	Promoter (8-9kb)	6	121392563	121397196	4634	2
GRMZM2G463462	6	55754184	55754385	202	224	34	8.98	7.75	Promoter (<=1kb)	6	55754693	55760456	5764	1
GRMZM2G139786	3	127535889	127536090	202	243	39	10.43	9.05	Promoter (1-2kb)	3	127533189	127534038	850	2
GRMZM2G004924	10	145167487	145167688	202	206	29	6.64	5.66	Promoter (6-7kb)	10	145173827	145178977	5151	1
GRMZM2G076885	5	6461538	6461739	202	246	40	10.72	9.3	Promoter (2-3kb)	5	6451817	6459254	7438	2
GRMZM2G172930	10	147140081	147140282	202	199	27	6.09	5.18	3' UTR	10	147140040	147141867	1828	2
GRMZM2G006452	3	166044935	166045136	202	250	41	8.33	7.17	Promoter (9-10kb)	3	166054510	166060754	6245	1
AC187551.3_FG002	8	93960074	93960275	202	210	30	7.83	6.72	Promoter (9-10kb)	8	93949093	93951006	1914	2
GRMZM2G150286	10	147049892	147050093	202	203	28.1	7.54	6.47	Promoter (4-5kb)	10	147043165	147045690	2526	2
GRMZM2G144701	8	155521824	155522025	202	199	27	6.09	5.19	Exon (GRMZM2G144701_T01/GRMZM2G144701, exon 1 of 1)	8	155520050	155522596	2547	2
GRMZM2G409224	2	198765168	198765369	202	283	50	12.51	10.91	Promoter (2-3kb)	2	198768364	198769406	1043	1
GRMZM2G015735	8	141121410	141121611	202	272	47	12.76	11.14	Promoter (9-10kb)	8	141131157	141134390	3234	1
GRMZM2G177885	5	11513661	11513862	202	228	35	7.48	6.41	Promoter (7-8kb)	5	11502314	11506400	4087	2
GRMZM2G074790	6	161931449	161931650	202	235	37	11.14	9.67	Promoter (4-5kb)	6	161921394	161927125	5732	2
GRMZM2G417229	5	201290171	201290372	202	349	68	20.47	18.13	Promoter (5-6kb)	5	201282254	201284278	2025	2
GRMZM2G005082	3	199716358	199716559	202	205	28.7	7.54	6.47	Promoter (2-3kb)	3	199694407	199713402	18996	2
GRMZM5G878541	4	239995661	239995862	202	434	91	25.73	22.95	Promoter (7-8kb)	4	239984257	239988267	4011	2
GRMZM2G133359	3	186321310	186321511	202	213	31	8.11	6.98	Promoter (8-9kb)	3	186330025	186333084	3060	1
GRMZM2G047255	3	213870987	213871188	202	283	49.8	11.56	10.06	Promoter (<=1kb)	3	213868278	213870690	2413	2
GRMZM2G077404	5	6437388	6437589	202	276	48	11.95	10.4	Intron (GRMZM2G077404_T01/GRMZM2G077404, intron 1 of 1)	5	6433873	6439246	5374	1
GRMZM2G057369	6	163212546	163212747	202	257	43	8.16	7.02	Intron (GRMZM2G057369_T01/GRMZM2G057369, intron 1 of 2)	6	163209693	163214633	4941	1
GRMZM2G164175	5	68801900	68802101	202	302	55	12.95	11.31	Promoter (4-5kb)	5	68806109	68811938	5830	1
GRMZM2G151893	9	140479492	140479693	202	235	37	8.85	7.63	Promoter (1-2kb)	9	140474329	140477934	3606	2
GRMZM2G363715	2	168479051	168479252	202	243	39	10.43	9.04	Exon (GRMZM2G363715_T01/GRMZM2G363715, exon 1 of 10)	2	168478335	168486464	8130	1
GRMZM2G118697	2	85254143	85254344	202	241	38.5	10.43	9.05	3' UTR	2	85253819	85258427	4609	2
GRMZM2G179848	6	145530050	145530251	202	202	27.9	7.25	6.21	Intron (GRMZM2G179848_T01/GRMZM2G179848, intron 5 of 6)	6	145524260	145530621	6362	2
GRMZM2G141386	1	43773152	43773353	202	228	35	6.78	5.78	Promoter (1-2kb)	1	43769286	43772066	2781	2
GRMZM2G010754	5	84988063	84988264	202	239	38	9.13	7.87	Promoter (7-8kb)	5	84974872	84980290	5419	2
GRMZM2G031938	1	245553999	245554200	202	224	34	8.01	6.88	Promoter (2-3kb)	1	245541513	245551055	9543	2
GRMZM2G371890	8	163156738	163156939	202	188	24	7.22	6.19	Promoter (9-10kb)	8	163166110	163169520	3411	1
GRMZM2G122362	3	211197229	211197430	202	232	36	8.57	7.38	Promoter (5-6kb)	3	211203421	211209013	5593	1
GRMZM2G003765	10	83425515	83425716	202	206	29	7.54	6.46	Promoter (5-6kb)	10	83431040	83433334	2295	1
GRMZM2G131638	5	89911333	89911534	202	184	23.1	6.11	5.2	Promoter (9-10kb)	5	89896775	89901623	4849	2
GRMZM2G400223	3	86935511	86935712	202	228	35	7.48	6.41	Promoter (<=1kb)	3	86930535	86935277	4743	2
GRMZM5G874840	3	189656701	189656902	202	243	39	8.55	7.37	Promoter (1-2kb)	3	189658815	189662484	3670	1
GRMZM2G468132	8	172459318	172459519	202	280	49	10.45	9.06	Promoter (2-3kb)	8	172444783	172456936	12154	2
GRMZM2G177314	5	25730553	25730754	202	213	31	7.18	6.15	Promoter (2-3kb)	5	25733393	25737008	3616	1
GRMZM2G107239	4	1491137	1491338	202	383	77.1	18.42	16.26	Promoter (<=1kb)	4	1491876	1495671	3796	1
GRMZM5G809546	10	52451433	52451634	202	243	39	9.41	8.12	Intron (GRMZM5G809546_T01/GRMZM5G809546, intron 3 of 7)	10	52428891	52457207	28317	2
GRMZM2G132077	1	152171752	152171953	202	217	32	7.46	6.39	Promoter (3-4kb)	1	152175789	152176887	1099	1
GRMZM2G030646	2	217769728	217769929	202	239	38	10.14	8.78	Promoter (3-4kb)	2	217762119	217766498	4380	2
GRMZM2G158734	9	88134928	88135129	202	217	32	7.46	6.4	Downstream (2-3kb)	9	88137974	88138963	990	2
GRMZM2G408305	1	37222674	37222875	202	335	64	16.52	14.53	Promoter (2-3kb)	1	37206668	37220484	13817	2
AC233851.1_FG014	3	189551999	189552200	202	371	74	20.7	18.34	Downstream (2-3kb)	3	189554838	189556019	1182	2
GRMZM2G131467	2	216172079	216172280	202	217	32	9.63	8.33	Promoter (8-9kb)	2	216180699	216184493	3795	1
GRMZM2G484344	5	77280179	77280380	202	213	31	8.11	6.98	Promoter (2-3kb)	5	77282513	77285845	3333	1
GRMZM2G054225	2	6342053	6342254	202	250	41	9.09	7.85	Intron (GRMZM2G054225_T01/GRMZM2G054225, intron 3 of 6)	2	6336518	6347954	11437	2
GRMZM2G415491	5	1946462	1946663	202	202	28	6.36	5.42	Exon (GRMZM2G415491_T01/GRMZM2G415491, exon 9 of 10)	5	1942014	1947384	5371	1
GRMZM2G113382	6	163129894	163130095	202	335	64	16.52	14.54	5' UTR	6	163125596	163130137	4542	2
GRMZM2G073123	9	40352333	40352534	202	302	55	13.94	12.2	Downstream (<1kb)	9	40352961	40359027	6067	2
GRMZM2G043453	5	3106589	3106790	202	302	55	15.1	13.24	Promoter (2-3kb)	5	3095928	3103654	7727	2
GRMZM2G059365	2	29043810	29044011	202	244	39.2	9.69	8.38	Promoter (9-10kb)	2	29023156	29034594	11439	2
GRMZM2G423169	8	140281389	140281590	202	235	37	8.01	6.9	Downstream (2-3kb)	8	140283647	140284943	1297	2
GRMZM2G165901	5	14086623	14086824	202	243	39	9.41	8.12	Promoter (1-2kb)	5	14084193	14085595	1403	2
GRMZM2G166684	9	144422047	144422248	202	228	35	8.29	7.14	Promoter (2-3kb)	9	144399045	144419128	20084	2
GRMZM2G059381	4	187784631	187784832	202	217	32	6.68	5.7	Promoter (4-5kb)	4	187769619	187780008	10390	2
GRMZM2G082707	8	124465296	124465497	202	353	69	16.88	14.85	Promoter (3-4kb)	8	124460059	124462084	2026	2
GRMZM2G480607	3	223637692	223637893	202	199	27	6.97	5.95	Promoter (8-9kb)	3	223646140	223650967	4828	1
GRMZM2G154648	6	164977869	164978070	202	445	94	24.02	21.39	Promoter (<=1kb)	6	164975334	164978045	2712	2
GRMZM2G054522	4	158155677	158155878	202	265	45	12.18	10.61	Promoter (5-6kb)	4	158161620	158165091	3472	1
GRMZM2G144146	5	215282597	215282798	202	431	90.1	23.16	20.61	Exon (GRMZM2G144146_T01/GRMZM2G144146, exon 1 of 1)	5	215281504	215283785	2282	1
GRMZM5G832175	3	144708414	144708615	202	309	57	14.51	12.72	Promoter (8-9kb)	3	144717227	144720199	2973	1
GRMZM2G084489	8	114347828	114348029	202	221	33	6.27	5.33	Promoter (3-4kb)	8	114352021	114360525	8505	1
GRMZM2G055667	8	100752502	100752703	202	746	176	49.38	45.26	Promoter (<=1kb)	8	100748428	100751729	3302	2
GRMZM2G702059	3	188037660	188037861	202	173	20	6.02	5.12	Promoter (1-2kb)	3	188039678	188043137	3460	1
GRMZM2G011456	5	77811905	77812106	202	221	33	7.74	6.65	Promoter (2-3kb)	5	77789902	77809819	19918	2
GRMZM2G473310	9	115906053	115906254	202	243	39	9.41	8.13	Promoter (3-4kb)	9	115909828	115915380	5553	1
GRMZM2G014577	5	106658305	106658506	202	206	29	6.64	5.66	Promoter (5-6kb)	5	106664305	106699748	35444	1
GRMZM2G440943	3	220365373	220365574	202	268	46	10.46	9.06	Promoter (1-2kb)	3	220367248	220383332	16085	1
GRMZM2G178005	2	33571042	33571243	202	199	27	6.09	5.18	Promoter (6-7kb)	2	33577602	33578496	895	1
GRMZM5G837626	4	215791058	215791259	202	257	43	11.59	10.08	Promoter (6-7kb)	4	215797955	215801703	3749	1
GRMZM2G060540	3	147058047	147058248	202	261	44	10.81	9.38	Promoter (3-4kb)	3	147048144	147054061	5918	2
GRMZM2G041223	2	12197388	12197589	202	291	52	13.08	11.42	Promoter (5-6kb)	2	12202775	12204612	1838	1
GRMZM2G063592	10	90017221	90017422	202	291	52	13.08	11.42	Promoter (2-3kb)	10	90002693	90014635	11943	2
GRMZM2G167356	5	155026840	155027041	202	219	32.7	7.74	6.65	Exon (GRMZM2G167356_T02/GRMZM2G167356, exon 7 of 7)	5	155023017	155027421	4405	1
GRMZM2G085909	1	3826223	3826424	202	301	55	12.95	11.31	Intron (GRMZM2G085909_T01/GRMZM2G085909, intron 1 of 1)	1	3824197	3828489	4293	1
GRMZM2G018229	1	57550340	57550541	202	228	35	8.29	7.13	Promoter (4-5kb)	1	57555312	57561325	6014	1
GRMZM2G103047	7	82109963	82110164	202	199	27.2	6.36	5.43	Promoter (<=1kb)	7	82105784	82109932	4149	2
GRMZM2G004736	1	71539302	71539503	202	254	42	11.3	9.82	Promoter (1-2kb)	1	71541323	71549019	7697	1
GRMZM2G126435	6	131643884	131644085	202	239	38	7.55	6.46	Intron (GRMZM2G126435_T02/GRMZM2G126435, intron 8 of 11)	6	131639053	131647223	8171	2
GRMZM2G048804	8	15974949	15975150	202	332	63.4	16.52	14.54	Promoter (3-4kb)	8	15978894	15980220	1327	1
GRMZM2G171452	4	232531040	232531241	202	316	59	15.09	13.23	Promoter (5-6kb)	4	232536528	232538464	1937	1
GRMZM2G116693	2	75190920	75191121	202	199	27	6.09	5.18	Promoter (5-6kb)	2	75196145	75198548	2404	1
GRMZM2G025592	10	141613503	141613704	202	235	37	8.01	6.89	3' UTR	10	141612636	141620390	7755	2
GRMZM6G791392	8	66729106	66729307	202	426	89	23.77	21.17	Promoter (6-7kb)	8	66721288	66722431	1144	2
GRMZM2G080176	2	34660807	34661008	202	254	42	9.36	8.08	Promoter (3-4kb)	2	34636271	34657649	21379	2
GRMZM2G036596	7	171980147	171980348	202	302	55	13.94	12.19	Promoter (2-3kb)	7	171971902	171977911	6010	2
GRMZM2G075637	5	176430279	176430480	202	235	37	9.85	8.52	Promoter (2-3kb)	5	176433165	176437607	4443	1
GRMZM2G157019	4	125122730	125122931	202	261	44	11.88	10.35	Intron (GRMZM2G157019_T01/GRMZM2G157019, intron 9 of 9)	4	125114646	125123620	8975	2
GRMZM2G071441	3	193150219	193150420	202	199	27	6.09	5.18	Promoter (5-6kb)	3	193155435	193183151	27717	1
GRMZM2G021219	2	35615243	35615444	202	224	34	8.01	6.88	Promoter (<=1kb)	2	35613783	35615408	1626	2
GRMZM2G156818	9	82321542	82321743	202	217	32	7.46	6.4	Promoter (2-3kb)	9	82306386	82318831	12446	2
GRMZM2G373272	3	98807296	98807497	202	254	42	10.25	8.88	Promoter (6-7kb)	3	98814426	98815141	716	1
GRMZM5G864414	6	60345827	60346028	202	243	39	8.55	7.37	Intron (GRMZM5G864414_T02/GRMZM5G864414, intron 1 of 18)	6	60345482	60351354	5873	1
GRMZM2G097768	8	73421550	73421751	202	243	38.9	10.43	9.05	Exon (GRMZM2G097768_T02/GRMZM2G097768, exon 8 of 18)	8	73418620	73424707	6088	2
GRMZM2G098819	4	30986441	30986642	202	206	29	7.54	6.46	Promoter (5-6kb)	4	30976987	30981195	4209	2
GRMZM2G479885	1	147171823	147172024	202	250	41	11.01	9.55	3' UTR	1	147170752	147172309	1558	1
GRMZM2G167872	8	156406077	156406278	202	214	31.1	6.68	5.7	Intron (GRMZM2G167872_T01/GRMZM2G167872, intron 3 of 8)	8	156405781	156408391	2611	1
GRMZM2G085833	2	69375316	69375517	202	294	53	13.37	11.67	Intron (GRMZM2G085833_T01/GRMZM2G085833, intron 4 of 7)	2	69371243	69377449	6207	2
GRMZM2G071970	5	6914197	6914398	202	257	43	9.64	8.33	5' UTR	5	6914003	6917632	3630	1
GRMZM2G050270	8	142825969	142826170	202	202	28	7.25	6.21	Promoter (8-9kb)	8	142813648	142817619	3972	2
GRMZM2G128651	10	95706596	95706797	202	246	40	8.07	6.94	5' UTR	10	95704192	95706822	2631	2
GRMZM2G020002	3	187398984	187399185	202	239	38	10.14	8.78	Promoter (<=1kb)	3	187394384	187398452	4069	2
GRMZM2G029370	9	15389553	15389754	202	254	42	11.3	9.83	Promoter (2-3kb)	9	15375212	15386731	11520	2
GRMZM2G018398	4	176063253	176063454	202	404	83	23.36	20.78	Promoter (3-4kb)	4	176066660	176069230	2571	1
GRMZM2G306806	1	38884205	38884406	202	196	26.3	6.09	5.19	5' UTR	1	38879030	38884605	5576	2
GRMZM2G345544	9	93360637	93360838	202	232	36	8.57	7.38	Promoter (3-4kb)	9	93352667	93357201	4535	2
GRMZM2G008456	6	109773330	109773531	202	217	32	8.4	7.23	Promoter (5-6kb)	6	109765782	109768223	2442	2
GRMZM2G144648	3	41750558	41750759	202	202	28	6.36	5.42	Promoter (5-6kb)	3	41742538	41744737	2200	2
GRMZM2G108416	1	62453908	62454109	202	224	34	8.01	6.88	Exon (GRMZM2G108416_T01/GRMZM2G108416, exon 2 of 19)	1	62434950	62454927	19978	2
GRMZM2G022403	2	230153899	230154100	202	221	33.2	8.98	7.75	Promoter (3-4kb)	2	230148124	230150596	2473	2
GRMZM2G104876	6	30258934	30259135	202	257	42.9	10.53	9.14	Promoter (1-2kb)	6	30254322	30257005	2684	2
GRMZM2G456086	7	9383685	9383886	202	188	24	6.11	5.19	Promoter (6-7kb)	7	9373905	9377657	3753	2
GRMZM2G063851	5	123658768	123658969	202	298	54	11.8	10.27	Promoter (7-8kb)	5	123666786	123673423	6638	1
GRMZM2G165007	2	9374002	9374203	202	224	33.9	5.92	5.02	Promoter (6-7kb)	2	9364536	9367919	3384	2
GRMZM2G035785	3	227661833	227662034	202	316	59	15.09	13.23	Promoter (3-4kb)	3	227665638	227674344	8707	1
GRMZM2G054233	4	224603198	224603399	202	239	38	11.44	9.94	Promoter (3-4kb)	4	224606569	224611914	5346	1
GRMZM2G126290	7	122363203	122363404	202	221	33	7.74	6.65	Promoter (1-2kb)	7	122365136	122366167	1032	1
GRMZM2G138268	3	117793705	117793906	202	246	40	8.82	7.61	Promoter (4-5kb)	3	117785060	117789665	4606	2
GRMZM2G141922	8	133464650	133464851	202	204	28.6	6.64	5.67	Promoter (1-2kb)	8	133466103	133469393	3291	1
GRMZM2G382413	7	154104590	154104791	202	329	62.6	16.24	14.28	Promoter (<=1kb)	7	154104961	154121905	16945	1
GRMZM2G052844	8	144069064	144069265	202	452	96	25.82	23.03	Promoter (2-3kb)	8	144071766	144075351	3586	1
GRMZM2G028369	3	194608974	194609175	202	214	31	6.68	5.7	Promoter (<=1kb)	3	194609127	194612918	3792	1
GRMZM2G109140	4	180235418	180235619	202	335	64	17.75	15.64	Promoter (2-3kb)	4	180229331	180232615	3285	2
GRMZM2G341036	5	27158264	27158465	202	280	49	12.23	10.66	Promoter (6-7kb)	5	27150769	27152027	1259	2
GRMZM2G104283	8	123363814	123364015	202	276	48	13.05	11.41	Promoter (9-10kb)	8	123373566	123377720	4155	1
GRMZM2G007835	5	183201686	183201887	202	320	60	13.43	11.73	Promoter (<=1kb)	5	183201909	183202860	952	1
GRMZM2G110063	8	14759859	14760060	202	349	68	16.6	14.59	Intron (GRMZM2G110063_T02/GRMZM2G110063, intron 1 of 11)	8	14730218	14780794	50577	1
GRMZM2G395354	1	285582321	285582522	202	206	29	6.64	5.66	Promoter (8-9kb)	1	285591150	285593822	2673	1
GRMZM5G835323	7	154309898	154310099	202	338	65	15.75	13.82	Promoter (1-2kb)	7	154305680	154308577	2898	2
GRMZM2G007195	6	138439856	138440057	202	217	32	6.68	5.7	Promoter (<=1kb)	6	138440036	138441327	1292	1
GRMZM2G061283	9	69380556	69380757	202	206	29	6.64	5.67	Promoter (<=1kb)	9	69375800	69380757	4958	2
GRMZM2G150302	6	89087015	89087216	202	202	28	7.25	6.21	Promoter (1-2kb)	6	89081429	89085751	4323	2
GRMZM5G872068	5	205294786	205294987	202	221	33	6.94	5.94	Exon (GRMZM5G872068_T01/GRMZM5G872068, exon 7 of 10)	5	205293914	205297428	3515	2
GRMZM2G043240	7	108043014	108043215	202	210	30	6.15	5.23	Promoter (3-4kb)	7	108036057	108039849	3793	2
GRMZM2G024823	1	99180105	99180306	202	337	64.7	15.75	13.82	Promoter (<=1kb)	1	99180327	99184120	3794	1
GRMZM2G072462	2	17221580	17221781	202	331	63	17.45	15.37	Intron (GRMZM2G072462_T01/GRMZM2G072462, intron 4 of 4)	2	17216306	17222669	6364	1
GRMZM2G131254	1	179379789	179379990	202	287	51	12.8	11.16	Promoter (4-5kb)	1	179371866	179374965	3100	2
GRMZM2G004696	3	10067634	10067835	202	310	57.4	13.78	12.06	Promoter (8-9kb)	3	10076687	10080041	3355	1
GRMZM2G116434	5	60794176	60794377	202	221	33	7.74	6.65	Promoter (4-5kb)	5	60798603	60803937	5335	1
AC216067.3_FG002	4	204527538	204527739	202	305	55.8	15.4	13.51	Promoter (2-3kb)	4	204522927	204524924	1998	2
GRMZM2G146514	4	20196325	20196526	202	298	54	14.81	12.98	Promoter (6-7kb)	4	20203138	20224156	21019	1
GRMZM2G005452	4	203455587	203455788	202	254	42	10.25	8.88	Downstream (1-2kb)	4	203457269	203460400	3132	2
GRMZM2G409726	5	82480060	82480261	202	390	79	22.17	19.71	3' UTR	5	82480359	82483258	2900	2
GRMZM2G347743	2	176594035	176594236	202	235	37	8.85	7.63	Promoter (3-4kb)	2	176597564	176600037	2474	1
GRMZM2G069198	5	43175773	43175974	202	254	42	7.91	6.79	5' UTR	5	43175501	43180945	5445	1
GRMZM2G122172	6	103674513	103674714	202	202	28	6.36	5.42	Intron (GRMZM2G122172_T01/GRMZM2G122172, intron 1 of 7)	6	103673939	103677110	3172	1
GRMZM2G041994	9	25834629	25834830	202	283	50	11.56	10.06	5' UTR	9	25834509	25838751	4243	1
GRMZM2G059073	8	157020361	157020562	202	228	35	7.48	6.41	Promoter (6-7kb)	8	157008589	157014005	5417	2
GRMZM5G897546	7	158396445	158396646	202	199	27	6.09	5.18	Downstream (<1kb)	7	158396800	158403838	7039	2
GRMZM2G074138	1	76626616	76626817	202	261	44	9.91	8.57	Promoter (2-3kb)	1	76617738	76623828	6091	2
GRMZM2G025322	6	115258272	115258473	202	228	35	8.29	7.13	Intron (GRMZM2G025322_T01/GRMZM2G025322, intron 1 of 4)	6	115257375	115261255	3881	1
GRMZM2G704053	1	270664708	270664909	202	213	31	8.11	6.97	Promoter (3-4kb)	1	270668267	270671686	3420	1
GRMZM2G396292	6	45438809	45439010	202	316	58.9	14.06	12.31	Exon (GRMZM2G396292_T01/GRMZM2G396292, exon 1 of 10)	6	45435079	45439161	4083	2
GRMZM2G066067	1	253384807	253385008	202	221	33	7.74	6.64	Promoter (9-10kb)	1	253373539	253375586	2048	2
GRMZM2G162290	3	195768997	195769198	202	294	53	12.39	10.81	Promoter (3-4kb)	3	195762088	195765462	3375	2
GRMZM2G021912	4	181244232	181244433	202	206	29	6.64	5.66	Promoter (6-7kb)	4	181251421	181255561	4141	1
GRMZM2G038487	8	156707865	156708066	202	331	63	17.45	15.38	Promoter (1-2kb)	8	156709359	156711011	1653	1
GRMZM2G160452	1	39077489	39077690	202	231	35.8	7.74	6.65	5' UTR	1	39072103	39077770	5668	2
GRMZM2G023652	2	226871254	226871455	202	502	109.4	29.91	26.93	5' UTR	2	226871183	226875657	4475	1
GRMZM2G152616	4	132241992	132242193	202	217	32	6.68	5.7	Promoter (<=1kb)	4	132238446	132241697	3252	2
GRMZM2G092468	6	44574094	44574295	202	250	41	9.97	8.63	3' UTR	6	44574028	44579096	5069	2
GRMZM2G025470	4	181443033	181443234	202	210	30	7.83	6.72	Promoter (7-8kb)	4	181450917	181455124	4208	1
GRMZM2G128877	5	87353233	87353434	202	210	30	7.83	6.72	Intron (GRMZM2G128877_T01/GRMZM2G128877, intron 16 of 16)	5	87349104	87360164	11061	1
GRMZM2G134613	10	59879461	59879662	202	291	52	13.08	11.42	Promoter (2-3kb)	10	59882332	59883092	761	1
GRMZM2G118979	9	138493394	138493595	202	250	41	9.09	7.85	Promoter (3-4kb)	9	138484907	138489773	4867	2
GRMZM2G059214	10	11808223	11808424	202	217	32	6.68	5.7	Downstream (2-3kb)	10	11811061	11814893	3833	2
GRMZM2G135970	6	110048555	110048756	202	228	35	9.27	8.01	Promoter (4-5kb)	6	110053043	110055225	2183	1
GRMZM2G329909	1	191888004	191888205	202	202	28	6.36	5.42	Exon (GRMZM2G329909_T01/GRMZM2G329909, exon 3 of 5)	1	191885470	191889519	4050	1
GRMZM2G050305	2	196947637	196947838	202	224	34	6.52	5.56	Promoter (2-3kb)	2	196943580	196945201	1622	2
GRMZM2G178199	2	133202415	133202616	202	309	57	9.8	8.48	Promoter (<=1kb)	2	133202453	133203441	989	1
GRMZM2G080519	4	201003946	201004147	202	217	32	7.46	6.4	5' UTR	4	201003836	201008063	4228	1
GRMZM2G154007	1	19327545	19327746	202	257	43	11.59	10.08	Exon (GRMZM2G154007_T01/GRMZM2G154007, exon 6 of 9)	1	19326245	19329028	2784	2
AC217947.4_FG002	4	71563291	71563492	202	223	33.5	8.01	6.89	5' UTR	4	71563277	71568711	5435	1
GRMZM2G022453	6	164877942	164878143	202	566	127	32.35	29.21	Promoter (<=1kb)	6	164878054	164881643	3590	1
GRMZM2G149132	9	14022267	14022468	202	262	44.3	12.18	10.62	Intron (GRMZM2G149132_T01/GRMZM2G149132, intron 1 of 3)	9	14021102	14026143	5042	1
GRMZM2G045748	7	112490965	112491166	202	235	37	8.01	6.9	Promoter (6-7kb)	7	112497750	112498540	791	1
GRMZM2G172230	5	167979156	167979357	202	283	50	11.56	10.06	Exon (GRMZM2G172230_T01/GRMZM2G172230, exon 1 of 12)	5	167978617	167983282	4666	1
GRMZM2G026892	5	23288233	23288434	202	271	46.7	10.73	9.31	3' UTR	5	23284824	23288690	3867	2
GRMZM2G305264	3	44218384	44218585	202	199	27	6.09	5.18	Promoter (2-3kb)	3	44221304	44223418	2115	1
GRMZM2G062613	3	93999510	93999711	202	257	43	9.64	8.33	Promoter (<=1kb)	3	94000020	94003415	3396	1
AC199526.5_FG002	3	58907823	58908024	202	202	28	6.36	5.42	Promoter (<=1kb)	3	58905868	58907052	1185	2
GRMZM2G074267	5	206778892	206779093	202	220	32.9	6.94	5.94	Exon (GRMZM2G074267_T01/GRMZM2G074267, exon 2 of 6)	5	206777162	206780578	3417	1
GRMZM2G097662	10	106857585	106857786	202	191	25	6.4	5.44	Downstream (<1kb)	10	106857844	106862802	4959	2
GRMZM2G313643	7	150075548	150075749	202	217	32	6.68	5.7	Promoter (<=1kb)	7	150075579	150080212	4634	1
GRMZM2G106479	8	138065683	138065884	202	210	30	6.15	5.23	Promoter (7-8kb)	8	138053929	138058616	4688	2
GRMZM2G315072	4	68792336	68792537	202	221	33	8.69	7.49	Promoter (<=1kb)	4	68792623	68794892	2270	1
GRMZM2G081626	8	137290330	137290531	202	283	50	13.64	11.93	Intron (GRMZM2G081626_T01/GRMZM2G081626, intron 2 of 8)	8	137286214	137293588	7375	1
GRMZM2G103276	7	158155734	158155935	202	265	45	11.1	9.64	Promoter (3-4kb)	7	158148973	158152005	3033	2
GRMZM2G372077	3	35941239	35941440	202	331	63	15.19	13.31	Promoter (7-8kb)	3	35930344	35933775	3432	2
GRMZM2G149201	6	130793354	130793555	202	235	37	8.85	7.63	Promoter (8-9kb)	6	130782221	130784726	2506	2
GRMZM2G160430	6	165352975	165353176	202	276	48	13.05	11.4	Intron (GRMZM2G160430_T04/GRMZM2G160430, intron 2 of 15)	6	165352073	165357680	5608	1
GRMZM2G101058	9	115972621	115972822	202	360	71	18.54	16.38	Promoter (7-8kb)	9	115980192	115981060	869	1
GRMZM2G103128	5	209908157	209908358	202	254	42	12.64	11.04	Promoter (3-4kb)	5	209912315	209917185	4871	1
GRMZM2G177928	1	276751824	276752025	202	202	28	7.25	6.2	Downstream (1-2kb)	1	276753173	276754307	1135	2
GRMZM2G049373	3	173058375	173058576	202	210	30	6.15	5.22	Promoter (7-8kb)	3	173048169	173050851	2683	2
GRMZM2G122965	1	47714186	47714387	202	173	20	6.02	5.12	Promoter (4-5kb)	1	47703605	47709758	6154	2
GRMZM2G022915	3	214347200	214347401	202	224	34	8.98	7.75	Promoter (7-8kb)	3	214355254	214361335	6082	1
GRMZM2G171807	8	13202196	13202397	202	199	27	6.97	5.95	Intron (GRMZM2G171807_T02/GRMZM2G171807, intron 1 of 3)	8	13200587	13212962	12376	1
GRMZM2G079458	8	13804722	13804923	202	287	51	13.93	12.2	Promoter (<=1kb)	8	13801696	13804475	2780	2
GRMZM2G170927	9	95191972	95192173	202	199	27	6.97	5.95	Promoter (3-4kb)	9	95183056	95188412	5357	2
GRMZM2G080001	7	173306691	173306892	202	217	32	8.4	7.23	Promoter (4-5kb)	7	173311235	173314883	3649	1
GRMZM2G082544	4	1162052	1162253	202	302	55	13.94	12.19	Promoter (7-8kb)	4	1152494	1154117	1624	2
GRMZM2G056732	7	166407679	166407880	202	206	29	6.64	5.67	Promoter (2-3kb)	7	166410296	166413576	3281	1
GRMZM2G124524	2	149971507	149971708	202	232	36	6.41	5.45	Promoter (<=1kb)	2	149971656	149977527	5872	1
GRMZM2G118037	6	150697452	150697653	202	206	29	7.54	6.46	Promoter (6-7kb)	6	150703739	150713662	9924	1
GRMZM2G439860	10	17831701	17831902	202	224	34	8.98	7.74	Promoter (3-4kb)	10	17835563	17836324	762	1
GRMZM2G073954	4	170446590	170446791	202	217	32	7.46	6.4	Promoter (6-7kb)	4	170437807	170440529	2723	2
GRMZM2G030272	1	52923690	52923891	202	202	28	8.43	7.25	Promoter (4-5kb)	1	52917450	52918870	1421	2
GRMZM2G172297	2	223942762	223942963	202	217	32	9.63	8.33	Promoter (9-10kb)	2	223952471	223954890	2420	1
GRMZM2G443785	9	136951440	136951641	202	280	49	10.45	9.06	Downstream (2-3kb)	9	136954275	136956387	2113	2
GRMZM2G029219	3	43222002	43222203	202	224	34	8.98	7.74	Promoter (1-2kb)	3	43223995	43231708	7714	1
GRMZM2G020772	3	18998357	18998558	202	298	54	13.65	11.93	Promoter (6-7kb)	3	19005064	19007447	2384	1
GRMZM2G423917	8	159235016	159235217	202	191	25	7.53	6.46	Promoter (6-7kb)	8	159242022	159243697	1676	1
GRMZM2G057766	5	197620827	197621028	202	188	24	6.11	5.19	Promoter (3-4kb)	5	197616613	197617689	1077	2
GRMZM2G035595	8	3161753	3161954	202	335	64	15.47	13.57	Downstream (1-2kb)	8	3157228	3158535	1308	1
GRMZM2G140996	6	158851757	158851958	202	625	143	38.24	34.78	Downstream (2-3kb)	6	158854097	158856370	2274	2
GRMZM2G006721	9	148056618	148056819	202	243	39	7.15	6.13	Promoter (1-2kb)	9	148058006	148060224	2219	1
GRMZM2G084859	9	145241666	145241867	202	228	35	9.27	8.01	Promoter (7-8kb)	9	145248876	145249788	913	1
GRMZM2G429714	6	155216370	155216571	202	235	37	9.85	8.52	Promoter (2-3kb)	6	155208317	155214048	5732	2
GRMZM2G177259	3	191994125	191994326	202	199	27	6.09	5.18	Promoter (<=1kb)	3	191989569	191993910	4342	2
GRMZM2G137161	2	42633325	42633526	202	246	40	8.07	6.94	Promoter (1-2kb)	2	42628940	42631697	2758	2
GRMZM2G125339	4	218873454	218873655	202	202	28	7.25	6.2	Promoter (8-9kb)	4	218862630	218865078	2449	2
GRMZM2G179792	1	67792860	67793061	202	188	24	6.11	5.18	Intron (GRMZM2G179789_T01/GRMZM2G179789, intron 3 of 7)	1	67777685	67781080	3396	1
GRMZM2G095899	1	257643107	257643308	202	239	38	10.14	8.78	Promoter (5-6kb)	1	257635033	257637914	2882	2
GRMZM2G175812	7	150845146	150845347	202	232	36	8.57	7.38	Promoter (4-5kb)	7	150838797	150840847	2051	2
GRMZM2G152801	5	210203586	210203787	202	360	71	17.45	15.38	Downstream (1-2kb)	5	210204906	210206311	1406	2
GRMZM2G026470	8	100371605	100371806	202	210	30	6.15	5.23	Promoter (6-7kb)	8	100378804	100381018	2215	1
GRMZM2G177386	6	161773655	161773856	202	188	24	6.11	5.19	Intron (GRMZM2G164676_T02/GRMZM2G164676, intron 13 of 18)	6	161744096	161747484	3389	2
GRMZM2G075496	4	42133767	42133968	202	210	30	7.83	6.72	Promoter (1-2kb)	4	42128754	42132190	3437	2
GRMZM2G084021	5	35018120	35018321	202	309	57	14.51	12.72	Downstream (<1kb)	5	35018670	35021348	2679	2
GRMZM2G086577	2	4676686	4676887	202	250	41	7.66	6.57	Exon (GRMZM2G086577_T01/GRMZM2G086577, exon 2 of 3)	2	4675702	4682626	6925	1
GRMZM2G452896	9	103943308	103943509	202	280	49	13.34	11.66	Promoter (<=1kb)	9	103939081	103942462	3382	2
GRMZM2G096365	10	118935820	118936021	202	305	56	14.23	12.45	Downstream (1-2kb)	10	118937217	118950971	13755	2
GRMZM2G075502	1	58481360	58481561	202	217	32	8.4	7.23	Promoter (4-5kb)	1	58474500	58476584	2085	2
GRMZM2G000489	8	14936906	14937107	202	238	37.7	8.28	7.13	5' UTR	8	14935734	14937194	1461	2
GRMZM2G076468	1	94827143	94827344	202	257	43	10.53	9.13	Promoter (<=1kb)	1	94827883	94829822	1940	1
GRMZM5G851862	5	21354436	21354637	202	213	31	7.18	6.15	Promoter (8-9kb)	5	21362871	21365812	2942	1
GRMZM2G019404	2	4318205	4318406	202	204	28.4	6.64	5.67	Promoter (5-6kb)	2	4305376	4312971	7596	2
GRMZM2G133055	4	9797166	9797367	202	261	44	10.81	9.38	Promoter (9-10kb)	4	9807208	9808221	1014	1
GRMZM2G158045	5	61035288	61035489	202	213	31	7.18	6.15	Promoter (2-3kb)	5	61029116	61032640	3525	2
GRMZM2G177631	7	26497637	26497838	202	228	35	9.27	8.01	Promoter (5-6kb)	7	26503597	26509680	6084	1
GRMZM2G142919	8	97360843	97361044	202	211	30.3	7.18	6.16	Promoter (<=1kb)	8	97356322	97360816	4495	2
GRMZM2G079632	7	20895469	20895670	202	191	25	6.4	5.45	Promoter (7-8kb)	7	20903390	20904405	1016	1
GRMZM2G180889	1	52228971	52229172	202	257	43	10.53	9.13	Promoter (8-9kb)	1	52218533	52220023	1491	2
GRMZM2G071705	3	187490561	187490762	202	343	66.3	17.39	15.33	Promoter (<=1kb)	3	187490716	187493716	3001	1
GRMZM2G332505	4	212536827	212537028	202	206	29	6.64	5.66	Promoter (6-7kb)	4	212528029	212530668	2640	2
GRMZM2G144275	7	137522085	137522286	202	224	34	8.98	7.75	Promoter (<=1kb)	7	137522634	137525139	2506	1
GRMZM2G119499	1	7818043	7818244	202	246	40	9.69	8.37	Downstream (1-2kb)	1	7819661	7821095	1435	2
GRMZM5G869635	5	41028430	41028631	202	316	59	15.09	13.23	Promoter (5-6kb)	5	41034507	41035538	1032	1
GRMZM2G106819	8	124320138	124320339	202	276	48	13.05	11.41	Promoter (6-7kb)	8	124326719	124327457	739	1
GRMZM2G042933	2	3943387	3943588	202	235	37	8.01	6.89	Promoter (<=1kb)	2	3940153	3942970	2818	2
GRMZM2G386209	1	191896700	191896901	202	199	27	6.09	5.18	Promoter (1-2kb)	1	191892986	191895008	2023	2
GRMZM2G317900	5	57461338	57461539	202	203	28.2	6.64	5.67	Exon (GRMZM2G317900_T01/GRMZM2G317900, exon 11 of 13)	5	57456264	57463575	7312	1
GRMZM2G122431	3	145203685	145203886	202	210	30	9.03	7.79	Promoter (5-6kb)	3	145209829	145213170	3342	1
GRMZM2G017940	4	15731228	15731429	202	210	30	6.91	5.91	Promoter (7-8kb)	4	15720369	15724147	3779	2
GRMZM2G300135	5	61702596	61702797	202	212	30.5	8.11	6.98	Promoter (<=1kb)	5	61702710	61706176	3467	1
GRMZM2G118345	2	28674706	28674907	202	221	33	7.74	6.65	Promoter (2-3kb)	2	28677255	28680358	3104	1
GRMZM2G031028	2	44058485	44058686	202	246	40	9.69	8.37	3' UTR	2	44056951	44058715	1765	1
GRMZM2G159759	5	142509923	142510124	202	287	51	12.8	11.17	Downstream (<1kb)	5	142510282	142513269	2988	2
GRMZM2G160838	3	173567800	173568001	202	297	53.8	11.8	10.27	Promoter (3-4kb)	3	173563412	173564760	1349	2
GRMZM2G167428	1	296727371	296727572	202	250	41	9.09	7.85	Promoter (3-4kb)	1	296730703	296738790	8088	1
GRMZM2G092137	7	83784397	83784598	202	195	26	6.68	5.69	Promoter (4-5kb)	7	83788712	83791125	2414	1
GRMZM2G441541	4	191931881	191932082	202	294	53	13.37	11.67	Promoter (<=1kb)	4	191932806	191933957	1152	1
GRMZM2G428168	3	149355551	149355752	202	188	24	6.11	5.19	Promoter (1-2kb)	3	149352435	149353721	1287	2
GRMZM2G059453	3	180098653	180098854	202	213	31	6.42	5.46	Promoter (<=1kb)	3	180096139	180098099	1961	2
GRMZM2G139874	8	83315748	83315949	202	268	46	10.46	9.07	Exon (GRMZM2G139874_T01/GRMZM2G139874, exon 1 of 3)	8	83313635	83316951	3317	2
GRMZM2G164074	2	124230354	124230555	202	280	49	12.23	10.65	Promoter (1-2kb)	2	124226586	124228753	2168	2
GRMZM2G126808	1	29552211	29552412	202	187	23.9	6.11	5.19	Promoter (7-8kb)	1	29542179	29544587	2409	2
GRMZM2G032856	5	211085976	211086177	202	228	35	10.54	9.13	Downstream (1-2kb)	5	211087584	211088858	1275	2
GRMZM2G405662	10	146675341	146675542	202	246	40	8.82	7.61	3' UTR	10	146674441	146675684	1244	1
GRMZM2G383404	6	120203314	120203515	202	210	30	6.15	5.23	3' UTR	6	120201718	120203603	1886	1
GRMZM2G081671	9	109629635	109629836	202	254	42	11.3	9.83	Promoter (1-2kb)	9	109631596	109634230	2635	1
GRMZM2G392125	2	11835947	11836148	202	218	32.3	7.74	6.65	Promoter (<=1kb)	2	11836452	11837986	1535	1
AC233960.1_FG003	5	200026274	200026475	202	430	90	19.9	17.61	Promoter (2-3kb)	5	200029375	200031847	2473	1
GRMZM2G452121	2	237307930	237308131	202	195	26	6.68	5.69	Downstream (1-2kb)	2	237309476	237311807	2332	2
GRMZM5G844562	5	99037274	99037475	202	202	28	6.36	5.42	Promoter (2-3kb)	5	99030278	99034633	4356	2
GRMZM2G103755	3	54119555	54119756	202	265	45.1	8.93	7.71	3' UTR	3	54118553	54120419	1867	2
GRMZM2G129019	8	158548559	158548760	202	217	32	7.46	6.4	Promoter (3-4kb)	8	158552277	158553077	801	1
GRMZM2G165769	3	7205379	7205580	202	202	28	6.36	5.42	Intron (GRMZM2G165769_T01/GRMZM2G165769, intron 1 of 1)	3	7202264	7206346	4083	2
GRMZM2G361256	9	151625637	151625838	202	232	36	8.57	7.38	Downstream (2-3kb)	9	151628188	151635468	7281	2
GRMZM2G051683	3	205767519	205767720	202	199	27	6.97	5.95	Downstream (1-2kb)	3	205769270	205770970	1701	2
GRMZM2G429118	7	137213734	137213935	202	246	40	10.72	9.31	Promoter (6-7kb)	7	137205017	137207131	2115	2
GRMZM2G003409	2	218010722	218010923	202	184	23	6.92	5.92	Promoter (<=1kb)	2	218011745	218014303	2559	1
GRMZM2G164649	10	132026067	132026268	202	195	26	6.68	5.69	Exon (GRMZM2G164649_T02/GRMZM2G164649, exon 13 of 17)	10	132021389	132023366	1978	1
GRMZM2G458728	4	212855866	212856067	202	254	42	9.36	8.09	Intron (GRMZM2G458728_T02/GRMZM2G458728, intron 3 of 4)	4	212853808	212858547	4740	2
GRMZM2G114322	2	199833273	199833474	202	201	27.5	7.25	6.21	Promoter (1-2kb)	2	199829378	199831770	2393	2
GRMZM2G089850	7	130395279	130395480	202	276	48	11.01	9.57	Promoter (<=1kb)	7	130393751	130395017	1267	2
GRMZM2G060079	6	145474022	145474223	202	210	30	6.91	5.91	Promoter (4-5kb)	6	145461864	145469278	7415	2
GRMZM2G162868	8	119025692	119025893	202	199	27	6.97	5.95	Promoter (3-4kb)	8	119021007	119022060	1054	2
GRMZM2G054120	6	102465328	102465529	202	209	29.8	7.83	6.73	Promoter (8-9kb)	6	102454709	102457253	2545	2
GRMZM2G074585	10	99488446	99488647	202	250	41	7.66	6.57	5' UTR	10	99487994	99489232	1239	1
GRMZM2G324157	3	138758382	138758583	202	206	29	7.54	6.46	Promoter (8-9kb)	3	138767108	138768235	1128	1
GRMZM2G011526	7	94243055	94243256	202	210	30	7.83	6.72	Intron (GRMZM2G011526_T01/GRMZM2G011526, intron 6 of 13)	7	94229773	94266511	36739	1
GRMZM2G305900	3	9853390	9853591	202	338	65	19.57	17.3	Promoter (2-3kb)	3	9856005	9857959	1955	1
GRMZM2G322728	3	190520311	190520512	202	257	43	11.59	10.08	Promoter (1-2kb)	3	190513186	190518813	5628	2
GRMZM2G097813	10	134990913	134991114	202	221	33	9.93	8.6	Promoter (2-3kb)	10	134993615	134995534	1920	1
GRMZM2G138074	3	187761340	187761541	202	188	24	6.11	5.19	Promoter (7-8kb)	3	187768902	187771862	2961	1
GRMZM5G868679	2	200202444	200202645	202	199	27	6.97	5.95	Promoter (<=1kb)	2	200203230	200206395	3166	1
GRMZM2G033787	1	264579168	264579369	202	202	28	6.36	5.42	Promoter (<=1kb)	1	264579484	264580455	972	1
GRMZM2G151903	10	2426917	2427118	202	210	30	6.91	5.91	Promoter (8-9kb)	10	2435337	2439141	3805	1
GRMZM2G009818	1	9811612	9811813	202	210	30	7.18	6.16	Promoter (6-7kb)	1	9800492	9804655	4164	2
GRMZM2G165757	10	74923341	74923542	202	375	75	19.7	17.42	Promoter (5-6kb)	10	74913241	74918156	4916	2
GRMZM2G120962	3	97032529	97032730	202	261	44	11.88	10.35	Promoter (<=1kb)	3	97027924	97032479	4556	2
GRMZM2G413044	7	148502202	148502403	202	313	58	14.8	12.98	3' UTR	7	148500781	148502539	1759	1
GRMZM2G423202	3	209048265	209048466	202	224	34	8.01	6.89	Downstream (2-3kb)	3	209050563	209053343	2781	2
GRMZM2G048324	1	70432813	70433014	202	257	43	10.53	9.13	Intron (GRMZM2G048324_T01/GRMZM2G048324, intron 1 of 3)	1	70432377	70436980	4604	1
GRMZM2G140448	10	91698665	91698866	202	298	54	12.67	11.06	Promoter (3-4kb)	10	91693026	91694932	1907	2
GRMZM2G162690	1	80012600	80012801	202	265	45	10.18	8.82	Promoter (4-5kb)	1	80003683	80008544	4862	2
GRMZM2G139512	10	106457312	106457513	202	191	25	7.53	6.45	Promoter (3-4kb)	10	106451590	106454287	2698	2
GRMZM2G134708	4	53113285	53113486	202	368	73	19.12	16.9	Promoter (2-3kb)	4	53106013	53110676	4664	2
GRMZM2G149576	1	271290842	271291043	202	239	38	11.44	9.94	Promoter (1-2kb)	1	271272971	271289468	16498	2
GRMZM2G129860	3	217219120	217219321	202	222	33.3	8.98	7.75	Promoter (<=1kb)	3	217219558	217221555	1998	1
AC233960.1_FG002	5	200044173	200044374	202	265	45	11.1	9.64	Promoter (8-9kb)	5	200032552	200035241	2690	2
GRMZM2G010884	9	103454879	103455080	202	195	26	6.68	5.7	Promoter (6-7kb)	9	103446560	103448428	1869	2
GRMZM2G037485	9	101743969	101744170	202	463	99	25.46	22.7	Promoter (2-3kb)	9	101747048	101748531	1484	1
GRMZM2G118497	1	31061404	31061605	202	232	36	8.57	7.37	Promoter (<=1kb)	1	31059858	31061436	1579	2
GRMZM2G079619	1	263227314	263227515	202	217	32	8.4	7.23	Promoter (8-9kb)	1	263217399	263219304	1906	2
GRMZM2G142037	4	222297618	222297819	202	235	37	8.85	7.63	Downstream (1-2kb)	4	222298962	222301272	2311	2
GRMZM2G108766	1	258612753	258612954	202	335	64	16.52	14.53	Intron (GRMZM2G108766_T01/GRMZM2G108766, intron 2 of 3)	1	258611047	258614932	3886	2
GRMZM2G127072	9	151921801	151922002	202	246	40	9.69	8.38	3' UTR	9	151918695	151920654	1960	1
GRMZM2G119864	3	56021277	56021478	202	254	42	10.25	8.88	Promoter (4-5kb)	3	56015476	56017264	1789	2
GRMZM2G320373	6	162860115	162860316	202	209	29.8	7.83	6.73	3' UTR	6	162859289	162860116	828	1
GRMZM2G089952	3	156975591	156975792	202	239	38	8.28	7.13	Downstream (2-3kb)	3	156978780	156981628	2849	2
GRMZM2G339122	3	184426125	184426326	202	525	115.8	30.37	27.35	Promoter (4-5kb)	3	184419336	184421693	2358	2
GRMZM2G340656	7	19060865	19061066	202	199	27	6.09	5.18	Promoter (2-3kb)	7	19063721	19067275	3555	1
GRMZM2G122937	2	23615423	23615624	202	206	29	6.64	5.66	Intron (GRMZM2G122937_T03/GRMZM2G122937, intron 1 of 4)	2	23614777	23619214	4438	1
GRMZM2G090568	1	7154844	7155045	202	250	40.9	8.33	7.17	Exon (GRMZM2G090568_T02/GRMZM2G090568, exon 2 of 5)	1	7153870	7156146	2277	2
GRMZM2G094990	9	116769455	116769656	202	298	54.1	13.94	12.2	Promoter (4-5kb)	9	116774138	116775721	1584	1
GRMZM2G340654	10	101874579	101874780	202	188	24	6.11	5.19	Promoter (9-10kb)	10	101883991	101885736	1746	1
GRMZM2G115716	2	7170208	7170409	202	210	30	6.91	5.91	Promoter (9-10kb)	2	7179422	7181918	2497	1
GRMZM2G012405	8	150256515	150256716	202	221	33	7.74	6.65	Promoter (4-5kb)	8	150261099	150263112	2014	1
GRMZM2G432583	8	118561062	118561263	202	305	56	14.23	12.45	Downstream (1-2kb)	8	118562818	118564187	1370	2
GRMZM2G025414	3	165504462	165504663	202	213	31	6.42	5.45	Promoter (<=1kb)	3	165502885	165504076	1192	2
GRMZM2G136364	2	56314421	56314622	202	199	27	6.09	5.18	Downstream (1-2kb)	2	56316542	56317722	1181	2
GRMZM2G013671	9	116283693	116283894	202	246	40	6.81	5.81	Promoter (8-9kb)	9	116292644	116294506	1863	1
GRMZM2G042895	10	76592030	76592231	202	268	45.7	11.38	9.89	Promoter (7-8kb)	10	76600002	76602213	2212	1
GRMZM2G022181	5	87068028	87068229	202	191	25	6.4	5.44	Promoter (4-5kb)	5	87072679	87074546	1868	1
GRMZM2G114127	5	184436154	184436355	202	302	55	15.1	13.24	Promoter (7-8kb)	5	184443939	184445313	1375	1
GRMZM5G862945	4	178589051	178589252	202	254	42	12.64	11.03	Promoter (<=1kb)	4	178590016	178599738	9723	1
GRMZM2G004511	1	290883144	290883345	202	210	30	6.91	5.91	Promoter (3-4kb)	1	290878308	290879859	1552	2
GRMZM2G131165	1	211479661	211479862	202	206	29	7.54	6.46	Promoter (5-6kb)	1	211484865	211490236	5372	1
GRMZM2G159587	1	140736314	140736515	202	272	47	12.76	11.13	Promoter (6-7kb)	1	140725401	140729947	4547	2
GRMZM2G082959	8	104613781	104613982	202	261	44	7.79	6.69	Promoter (<=1kb)	8	104612612	104613898	1287	2
GRMZM2G046284	10	10196581	10196782	202	221	33	8.69	7.48	Downstream (2-3kb)	10	10198926	10200812	1887	2
GRMZM2G049538	2	10593857	10594058	202	232	36	9.56	8.26	Promoter (8-9kb)	2	10602719	10610701	7983	1
GRMZM2G113917	7	31772154	31772355	202	232	36	9.56	8.27	Promoter (4-5kb)	7	31776444	31776722	279	1
GRMZM2G424577	3	57675701	57675902	202	573	129	34.15	30.9	3' UTR	3	57674235	57675890	1656	1
GRMZM2G153162	7	156615459	156615660	202	375	75	19.7	17.43	3' UTR	7	156607922	156615847	7926	1
GRMZM2G372398	1	36518159	36518360	202	364	72	17.73	15.63	3' UTR	1	36511035	36518959	7925	1
GRMZM2G091226	9	149725229	149725430	202	381	76.6	17.22	15.16	3' UTR	9	149723808	149725296	1489	1
GRMZM2G704282	9	99504926	99505127	202	554	123.6	17.02	14.99	3' UTR	9	99504971	99505232	262	2
GRMZM2G176175	7	22026124	22026325	202	327	62	14.91	13.06	3' UTR	7	22015365	22026546	11182	1
GRMZM2G042865	8	120963243	120963444	202	327	62	14.91	13.07	3' UTR	8	120963148	120965266	2119	2
GRMZM2G171354	5	76143366	76143567	202	298	54	13.65	11.93	3' UTR	5	76141318	76143443	2126	1
GRMZM2G106766	4	26527087	26527288	202	291	52	13.08	11.42	3' UTR	4	26526923	26530117	3195	2
GRMZM2G012064	1	167540098	167540299	202	283	50	11.56	10.06	3' UTR	1	167539648	167540907	1260	1
GRMZM2G129311	7	157776627	157776828	202	268	46	11.38	9.89	3' UTR	7	157773180	157776917	3738	1
GRMZM2G156904	6	69610436	69610637	202	280	49	11.28	9.81	3' UTR	6	69610253	69611917	1665	2
GRMZM2G073571	4	239957289	239957490	202	272	47	10.73	9.31	3' UTR	4	239953268	239960839	7572	1
GRMZM2G142039	4	233143643	233143844	202	269	46.3	10.73	9.31	3' UTR	4	233146234	233147409	1176	2
GRMZM2G113127	1	183807057	183807258	202	257	43	10.53	9.13	3' UTR	1	183805913	183807419	1507	1
GRMZM2G096610	10	100088890	100089091	202	267	45.5	10.46	9.07	3' UTR	10	100088723	100089636	914	2
GRMZM5G830949	8	146510125	146510326	202	235	37	9.85	8.53	3' UTR	8	146510296	146512179	1884	2
GRMZM2G041328	7	172623037	172623238	202	246	40	9.69	8.38	3' UTR	7	172613820	172625361	11542	1
GRMZM2G179696	8	145720972	145721173	202	246	40	9.69	8.38	3' UTR	8	145718258	145721001	2744	1
GRMZM2G124965	10	139143531	139143732	202	243	39	9.41	8.13	3' UTR	10	139143132	139143950	819	1
GRMZM2G178287	9	144214954	144215155	202	239	38	9.13	7.88	3' UTR	9	144214057	144215793	1737	1
GRMZM2G091397	8	163285141	163285342	202	221	33	8.69	7.49	3' UTR	8	163283780	163285540	1761	1
GRMZM2G139675	6	89162624	89162825	202	232	36	8.57	7.38	3' UTR	6	89161362	89162607	1246	1
GRMZM2G535148	5	4944029	4944230	202	231	35.8	8.57	7.38	3' UTR	5	4943785	4944363	579	1
GRMZM2G076802	7	126554303	126554504	202	247	40.1	8.33	7.17	3' UTR	7	126553527	126554225	699	1
GRMZM2G165921	1	32997784	32997985	202	228	35	8.29	7.13	3' UTR	1	32994083	32995345	1263	1
GRMZM2G099669	4	12623624	12623825	202	226	34.3	8.29	7.14	3' UTR	4	12639416	12640664	1249	1
GRMZM2G119246	4	101600756	101600957	202	224	34	8.01	6.89	3' UTR	4	101600228	101600972	745	1
GRMZM2G107306	10	123249351	123249552	202	232	36	7.74	6.65	3' UTR	10	123249169	123251735	2567	2
GRMZM2G373435	6	108248404	108248605	202	221	33	7.74	6.65	3' UTR	6	108246772	108249074	2303	2
GRMZM2G003090	10	34938802	34939003	202	250	41	7.66	6.57	3' UTR	10	34938545	34940066	1522	2
GRMZM2G092442	1	49391018	49391219	202	217	32	7.46	6.39	3' UTR	1	49389260	49391362	2103	1
GRMZM2G040069	3	41398404	41398605	202	217	32	7.46	6.4	3' UTR	3	41397729	41398929	1201	2
GRMZM2G072584	1	292298639	292298840	202	202	28	7.25	6.2	3' UTR	1	292298809	292302208	3400	2
GRMZM2G064089	5	8534778	8534979	202	202	28	7.25	6.2	3' UTR	5	8534946	8535797	852	2
GRMZM2G150928	3	12568163	12568364	202	213	31	7.18	6.15	3' UTR	3	12567665	12568471	807	1
GRMZM2G029879	5	73077923	73078124	202	250	41	7.05	6.03	3' UTR	5	73077012	73078809	1798	1
GRMZM2G174719	4	26941322	26941523	202	232	36	7.03	6.01	3' UTR	4	26940869	26941697	829	2
GRMZM2G122537	6	30108316	30108517	202	232	36	7.03	6.01	3' UTR	6	30106507	30108536	2030	1
GRMZM2G071010	4	221024118	221024319	202	199	27	6.97	5.95	3' UTR	4	221022433	221023333	901	1
GRMZM2G308752	2	217521759	217521960	202	184	23	6.92	5.92	3' UTR	2	217520267	217522325	2059	1
GRMZM2G066870	3	49119495	49119696	202	217	32	6.68	5.7	3' UTR	3	49118179	49119770	1592	1
GRMZM2G088083	1	259582237	259582438	202	216	31.6	6.68	5.7	3' UTR	1	259576372	259582374	6003	1
GRMZM2G013481	8	161451598	161451799	202	232	36	6.41	5.45	3' UTR	8	161451515	161454431	2917	2
GRMZM2G072146	5	175908544	175908745	202	202	28	6.36	5.42	3' UTR	5	175908533	175914314	5782	2
GRMZM2G448925	1	287829173	287829374	202	202	27.8	6.36	5.43	3' UTR	1	287829195	287829909	715	2
GRMZM2G101142	2	211692842	211693043	202	210	30	6.15	5.22	3' UTR	2	211692533	211693155	623	1
GRMZM5G896859	10	130926955	130927156	202	208	29.5	6.15	5.23	3' UTR	10	130924782	130928173	3392	1
GRMZM2G136293	9	145552710	145552911	202	199	27	6.09	5.19	3' UTR	9	145538747	145552724	13978	1
GRMZM2G092776	9	154653404	154653605	202	199	27	6.09	5.19	3' UTR	9	154647546	154653672	6127	1
GRMZM2G042074	1	58050831	58051032	202	197	26.5	6.09	5.19	3' UTR	1	58050448	58059771	9324	2
GRMZM2G150866	3	21763837	21764038	202	537	119	32.56	29.4	5' UTR	3	21739054	21764054	25001	2
GRMZM2G072264	2	6197734	6197935	202	445	94	24.02	21.39	5' UTR	2	6197632	6202135	4504	1
GRMZM2G051129	7	175876916	175877117	202	448	94.8	23.21	20.64	5' UTR	7	175876893	175878047	1155	1
GRMZM2G165972	1	12518477	12518678	202	404	83	20.86	18.5	5' UTR	1	12518410	12519205	796	1
GRMZM2G105901	4	42178936	42179137	202	390	79	20.86	18.5	5' UTR	4	42177614	42179307	1694	2
GRMZM2G055313	3	4707628	4707829	202	386	78	17.49	15.4	5' UTR	3	4706846	4710504	3659	1
GRMZM2G407626	1	281236870	281237071	202	305	56	14.23	12.45	5' UTR	1	281235735	281237080	1346	2
GRMZM2G119759	2	904246	904447	202	316	59	14.06	12.31	5' UTR	2	899575	904557	4983	2
GRMZM2G136700	6	8148695	8148896	202	302	55	13.94	12.19	5' UTR	6	8144596	8148909	4314	2
GRMZM2G365319	10	54441545	54441746	202	305	56	12.34	10.76	5' UTR	10	54441477	54445305	3829	1
GRMZM2G168200	6	113539668	113539869	202	268	46	10.46	9.06	5' UTR	6	113537427	113539913	2487	2
GRMZM5G894016	5	215350646	215350847	202	272	47	9.92	8.58	5' UTR	5	215349113	215351490	2378	2
GRMZM2G129071	10	140445491	140445692	202	271	46.8	9.92	8.58	5' UTR	10	140419826	140445720	25895	2
GRMZM2G004959	6	21975206	21975407	202	276	48	9.45	8.16	5' UTR	6	21973369	21975495	2127	2
GRMZM2G073634	6	167808102	167808303	202	272	47	9.19	7.93	5' UTR	6	167804645	167808327	3683	2
GRMZM2G026171	5	12546419	12546620	202	246	40	8.82	7.61	5' UTR	5	12545118	12546692	1575	2
GRMZM2G136237	1	173332015	173332216	202	246	39.8	8.82	7.61	5' UTR	1	173331731	173333482	1752	1
GRMZM2G130651	7	31315920	31316121	202	243	39	8.55	7.37	5' UTR	7	31315917	31320943	5027	1
GRMZM2G038066	7	165039137	165039338	202	239	38	8.28	7.13	5' UTR	7	165038048	165044961	6914	1
GRMZM2G358931	9	152252460	152252661	202	239	38	8.28	7.13	5' UTR	9	152252293	152255757	3465	1
GRMZM2G012874	8	131226989	131227190	202	246	40	8.07	6.94	5' UTR	8	131221800	131227406	5607	2
GRMZM2G322593	4	226270727	226270928	202	224	34	8.01	6.89	5' UTR	4	226265939	226271089	5151	2
GRMZM5G831408	3	13509423	13509624	202	243	39	7.81	6.71	5' UTR	3	13509258	13512614	3357	1
GRMZM2G133358	7	170693463	170693664	202	232	36	7.74	6.65	5' UTR	7	170693269	170696587	3319	1
GRMZM2G171068	2	216674080	216674281	202	221	33	7.74	6.64	5' UTR	2	216673893	216698335	24443	1
GRMZM2G065781	5	100772377	100772578	202	228	35	7.48	6.41	5' UTR	5	100771504	100772641	1138	2
GRMZM2G092261	6	107806362	107806563	202	217	32	7.46	6.4	5' UTR	6	107805283	107807184	1902	1
GRMZM2G125977	10	85023238	85023439	202	224	34	7.21	6.17	5' UTR	10	85023075	85025830	2756	1
GRMZM2G046816	4	214908425	214908626	202	212	30.8	7.18	6.16	5' UTR	4	214907628	214912733	5106	1
GRMZM2G062031	6	153091050	153091251	202	221	33	6.94	5.94	5' UTR	6	153090764	153092572	1809	1
GRMZM2G159700	4	141306784	141306985	202	207	29.1	6.91	5.91	5' UTR	4	141306782	141307717	936	1
GRMZM2G106119	4	209291452	209291653	202	206	29	6.91	5.91	5' UTR	4	209291169	209294042	2874	1
GRMZM2G033937	2	221675444	221675645	202	226	34.6	6.78	5.78	5' UTR	2	221675222	221679086	3865	1
GRMZM2G024948	5	196730456	196730657	202	235	37	6.65	5.68	5' UTR	5	196729019	196731042	2024	2
GRMZM2G115257	5	159582362	159582563	202	206	29	6.64	5.66	5' UTR	5	159576516	159582574	6059	2
GRMZM2G029546	6	159879769	159879970	202	213	31	6.42	5.46	5' UTR	6	159879685	159882326	2642	1
GRMZM2G167966	9	24519053	24519254	202	213	31	6.42	5.46	5' UTR	9	24517556	24519256	1701	2
GRMZM2G039954	7	169372485	169372686	202	210	30	6.15	5.23	5' UTR	7	169371838	169373421	1584	2
GRMZM2G089876	4	183910501	183910702	202	188	24	6.11	5.19	5' UTR	4	183908823	183911258	2436	2
GRMZM2G079653	5	100106940	100107141	202	360	71	19.81	17.52	Downstream (<1kb)	5	100107595	100108704	1110	2
GRMZM2G034651	10	131615373	131615574	202	342	66	17.1	15.06	Downstream (<1kb)	10	131616256	131617841	1586	2
GRMZM2G082874	6	86506295	86506496	202	342	65.9	17.1	15.06	Downstream (<1kb)	6	86502973	86505204	2232	1
GRMZM2G016232	3	13958646	13958847	202	320	60	16.57	14.57	Downstream (<1kb)	3	13960648	13960959	312	2
GRMZM2G091331	10	140700311	140700512	202	357	70	16.19	14.23	Downstream (<1kb)	10	140695930	140697307	1378	1
GRMZM2G034024	4	198262417	198262618	202	338	65	15.75	13.82	Downstream (<1kb)	4	198262911	198264177	1267	2
AC203101.3_FG002	6	122295731	122295932	202	287	51	15.35	13.48	Downstream (<1kb)	6	122296524	122297560	1037	2
GRMZM2G053642	10	131360129	131360330	202	309	57	14.51	12.71	Downstream (<1kb)	10	131361196	131362910	1715	2
AC201986.3_FG002	4	9186093	9186294	202	283	50	13.64	11.92	Downstream (<1kb)	4	9187173	9187685	513	2
GRMZM2G313101	6	156940903	156941104	202	276	48	13.34	11.67	Downstream (<1kb)	6	156941277	156942006	730	2
GRMZM2G517730	1	74004041	74004242	202	291	52	13.08	11.41	Downstream (<1kb)	1	74004666	74005391	726	2
GRMZM2G421033	10	144706963	144707164	202	302	55	12.95	11.31	Downstream (<1kb)	10	144707377	144708793	1417	2
AC211652.4_FG002	4	20428564	20428765	202	309	57	12.61	11.01	Downstream (<1kb)	4	20429258	20434163	4906	2
GRMZM2G035444	1	172916051	172916252	202	283	50	12.51	10.91	Downstream (<1kb)	1	172916501	172918036	1536	2
GRMZM2G027683	2	34071138	34071339	202	294	53	12.39	10.81	Downstream (<1kb)	2	34072068	34073835	1768	2
GRMZM2G089086	4	36344228	36344429	202	283	50	11.56	10.06	Downstream (<1kb)	4	36344589	36347217	2629	2
GRMZM2G131822	5	53651547	53651748	202	302	55	11.28	9.81	Downstream (<1kb)	5	53651852	53653927	2076	2
GRMZM2G149272	4	145897021	145897222	202	250	41	11.01	9.56	Downstream (<1kb)	4	145897367	145900441	3075	2
GRMZM2G089285	1	88977266	88977467	202	248	40.6	11.01	9.57	Downstream (<1kb)	1	88977697	88978655	959	2
GRMZM2G702378	4	26015723	26015924	202	276	48	11.01	9.56	Downstream (<1kb)	4	26016510	26016963	454	2
GRMZM2G040843	10	299556	299757	202	261	44	10.81	9.38	Downstream (<1kb)	10	300326	301600	1275	2
GRMZM2G074987	5	68417843	68418044	202	257	43	10.53	9.13	Downstream (<1kb)	5	68418135	68419638	1504	2
GRMZM2G180071	3	35491824	35492025	202	243	39	10.43	9.04	Downstream (<1kb)	3	35492943	35495573	2631	2
GRMZM2G018962	5	97897635	97897836	202	265	45	10.18	8.82	Downstream (<1kb)	5	97898788	97909089	10302	2
AC203365.3_FG007	5	204993827	204994028	202	250	41	9.97	8.63	Downstream (<1kb)	5	204991681	204992259	579	1
GRMZM5G876520	3	207987197	207987398	202	221	33	9.93	8.6	Downstream (<1kb)	3	207987759	207990967	3209	2
GRMZM2G096403	6	97967503	97967704	202	239	38	9.13	7.88	Downstream (<1kb)	6	97967771	97968780	1010	2
GRMZM2G179146	8	149572561	149572762	202	239	38	9.13	7.88	Downstream (<1kb)	8	149573493	149581776	8284	2
AC203571.3_FG001	9	113626119	113626320	202	250	41	9.09	7.85	Downstream (<1kb)	9	113626764	113627666	903	2
GRMZM2G070562	3	169659646	169659847	202	224	34	8.98	7.75	Downstream (<1kb)	3	169660377	169664257	3881	2
GRMZM5G878044	7	6544264	6544465	202	224	34	8.98	7.75	Downstream (<1kb)	7	6544823	6545749	927	2
GRMZM2G155709	8	11529903	11530104	202	235	36.8	8.85	7.63	Downstream (<1kb)	8	11530211	11538172	7962	2
GRMZM2G703008	2	36248205	36248406	202	221	33	8.69	7.48	Downstream (<1kb)	2	36248893	36249355	463	2
GRMZM2G415751	3	207329034	207329235	202	232	36	8.57	7.38	Downstream (<1kb)	3	207330115	207331215	1101	2
GRMZM2G042008	3	223175268	223175469	202	243	39	8.55	7.37	Downstream (<1kb)	3	223175877	223177851	1975	2
GRMZM2G119272	2	74433677	74433878	202	217	32	8.4	7.23	Downstream (<1kb)	2	74434504	74437226	2723	2
GRMZM2G067601	8	156262952	156263153	202	225	34.1	8.29	7.14	Downstream (<1kb)	8	156263468	156265092	1625	2
GRMZM2G355233	1	220415683	220415884	202	207	29.3	7.83	6.73	Downstream (<1kb)	1	220416771	220425317	8547	2
GRMZM2G175549	10	116634892	116635093	202	221	33	7.74	6.64	Downstream (<1kb)	10	116635222	116637267	2046	2
AC235541.1_FG002	2	70333356	70333557	202	236	37.3	7.55	6.46	Downstream (<1kb)	2	70334195	70338285	4091	2
GRMZM5G877794	1	170070674	170070875	202	206	29	7.54	6.45	Downstream (<1kb)	1	170071740	170074267	2528	2
GRMZM2G123805	3	147229383	147229584	202	228	35	7.48	6.41	Downstream (<1kb)	3	147230486	147234917	4432	2
GRMZM2G176630	1	289631550	289631751	202	217	32	7.46	6.4	Downstream (<1kb)	1	289632446	289636352	3907	2
GRMZM2G354053	2	13409995	13410196	202	217	32	7.46	6.4	Downstream (<1kb)	2	13410744	13413751	3008	2
GRMZM2G121096	10	67943948	67944149	202	215	31.3	7.46	6.4	Downstream (<1kb)	10	67945080	67951812	6733	2
GRMZM2G154016	3	215064824	215065025	202	202	28	7.25	6.2	Downstream (<1kb)	3	215065660	215066617	958	2
GRMZM2G116714	1	172296920	172297121	202	210	30.1	7.18	6.16	Downstream (<1kb)	1	172297757	172303293	5537	2
GRMZM2G000536	1	238875440	238875641	202	232	36	7.03	6.01	Downstream (<1kb)	1	238876147	238877135	989	2
GRMZM2G174558	6	160912601	160912802	202	210	30	6.91	5.91	Downstream (<1kb)	6	160912842	160914213	1372	2
GRMZM2G026203	3	114037793	114037994	202	217	32	6.68	5.7	Downstream (<1kb)	3	114038648	114041570	2923	2
AC234199.1_FG001	3	30416160	30416361	202	191	25	6.4	5.44	Downstream (<1kb)	3	30417264	30418481	1218	2
GRMZM2G029027	8	125118728	125118929	202	191	25	6.4	5.45	Downstream (<1kb)	8	125119625	125124894	5270	2
GRMZM2G031257	5	213609875	213610076	202	191	25	6.4	5.45	Downstream (<1kb)	5	213610111	213612088	1978	2
GRMZM2G110726	9	3926493	3926694	202	202	28	6.36	5.42	Downstream (<1kb)	9	3927533	3937364	9832	2
GRMZM2G083555	7	170536398	170536599	202	221	33	6.27	5.33	Downstream (<1kb)	7	170537389	170539807	2419	2
GRMZM2G331561	4	119836593	119836794	202	199	27	6.09	5.18	Downstream (<1kb)	4	119836907	119838552	1646	2
GRMZM2G373717	6	82777455	82777656	202	199	27	6.09	5.18	Downstream (<1kb)	6	82778574	82781426	2853	2
GRMZM2G024155	9	79061089	79061290	202	195	26.1	6.09	5.19	Downstream (<1kb)	9	79061604	79062239	636	2
GRMZM2G076868	6	26667408	26667609	202	217	32	6.01	5.11	Downstream (<1kb)	6	26667781	26670660	2880	2
GRMZM2G029537	3	92640218	92640419	202	643	148	41.1	37.5	Downstream (1-2kb)	3	92642168	92643435	1268	2
GRMZM2G090842	9	142898003	142898204	202	528	116.6	30.66	27.63	Downstream (1-2kb)	9	142899267	142902473	3207	2
GRMZM2G179465	3	146675086	146675287	202	452	96	24.59	21.9	Downstream (1-2kb)	3	146677001	146679936	2936	2
GRMZM2G384107	10	57327619	57327820	202	434	91	24.36	21.69	Downstream (1-2kb)	10	57329271	57331175	1905	2
GRMZM2G147716	7	164448922	164449123	202	346	67	20.17	17.86	Downstream (1-2kb)	7	164451097	164456819	5723	2
GRMZM2G024647	4	128319538	128319739	202	349	68	18.93	16.72	Downstream (1-2kb)	4	128321482	128322639	1158	2
GRMZM2G005991	1	287215767	287215968	202	331	63	17.45	15.37	Downstream (1-2kb)	1	287217033	287218320	1288	2
AC209651.2_FG001	9	33512916	33513117	202	338	65	15.75	13.82	Downstream (1-2kb)	9	33514580	33515077	498	2
GRMZM5G873519	1	105235122	105235323	202	357	70	15.31	13.43	Downstream (1-2kb)	1	105237264	105239945	2682	2
GRMZM2G038991	1	78295653	78295854	202	313	58	14.8	12.97	Downstream (1-2kb)	1	78297267	78298351	1085	2
GRMZM2G009703	6	110779356	110779557	202	280	49	13.34	11.66	Downstream (1-2kb)	6	110781195	110785751	4557	2
GRMZM2G090573	5	3724029	3724230	202	276	48	13.05	11.4	Downstream (1-2kb)	5	3726202	3732073	5872	2
GRMZM2G106526	8	79554143	79554344	202	287	51	12.8	11.17	Downstream (1-2kb)	8	79556048	79564528	8481	2
GRMZM2G169962	5	188854874	188855075	202	287	51	12.8	11.17	Downstream (1-2kb)	5	188856090	188866547	10458	2
GRMZM2G382240	7	28221530	28221731	202	294	53	12.39	10.81	Downstream (1-2kb)	7	28223358	28227761	4404	2
GRMZM2G055754	5	142460651	142460852	202	265	45	12.18	10.61	Downstream (1-2kb)	5	142462392	142464848	2457	2
GRMZM5G847362	9	22683856	22684057	202	246	40	12.04	10.49	Downstream (1-2kb)	9	22685607	22687081	1475	2
GRMZM2G169173	1	47371802	47372003	202	276	48	11.95	10.39	Downstream (1-2kb)	1	47373858	47375521	1664	2
GRMZM2G167957	9	144886835	144887036	202	280	49	11.28	9.81	Downstream (1-2kb)	9	144888263	144896211	7949	2
GRMZM2G465999	7	156148767	156148968	202	265	45	11.1	9.64	Downstream (1-2kb)	7	156150588	156152129	1542	2
AC190792.2_FG006	2	1317662	1317863	202	250	41	11.01	9.56	Downstream (1-2kb)	2	1311864	1312530	667	1
GRMZM2G036872	7	171000892	171001093	202	250	41	11.01	9.56	Downstream (1-2kb)	7	170989664	171000550	10887	1
GRMZM2G438722	9	141093739	141093940	202	250	41	11.01	9.56	Downstream (1-2kb)	9	141095341	141096346	1006	2
GRMZM2G041961	6	142591363	142591564	202	247	40.3	11.01	9.57	Downstream (1-2kb)	6	142593372	142596579	3208	2
GRMZM2G366065	2	31826583	31826784	202	257	43	10.53	9.13	Downstream (1-2kb)	2	31828618	31829513	896	2
GRMZM2G371912	3	145853572	145853773	202	224	34	10.24	8.87	Downstream (1-2kb)	3	145855491	145858353	2863	2
GRMZM2G170362	5	13417846	13418047	202	246	40	9.69	8.37	Downstream (1-2kb)	5	13419123	13420948	1826	2
GRMZM2G330424	10	117219382	117219583	202	246	40	9.69	8.38	Downstream (1-2kb)	10	117221430	117234799	13370	2
GRMZM2G052546	1	2534348	2534549	202	232	36	9.56	8.26	Downstream (1-2kb)	1	2535973	2536975	1003	2
GRMZM2G135783	7	142936315	142936516	202	232	36	9.56	8.27	Downstream (1-2kb)	7	142938485	142940315	1831	2
GRMZM2G327263	3	231288665	231288866	202	243	39	9.41	8.12	Downstream (1-2kb)	3	231290310	231303400	13091	2
AC217351.3_FG010	1	36839733	36839934	202	228	35	9.27	8	Downstream (1-2kb)	1	36841534	36842283	750	2
GRMZM2G096709	7	145020009	145020210	202	239	38	9.13	7.88	Downstream (1-2kb)	7	145016824	145019476	2653	1
GRMZM2G701236	6	160791988	160792189	202	261	44	9.12	7.87	Downstream (1-2kb)	6	160794010	160794808	799	2
GRMZM2G140726	10	117839898	117840099	202	224	34	8.98	7.74	Downstream (1-2kb)	10	117841927	117851101	9175	2
GRMZM2G026176	1	257170233	257170434	202	246	40	8.82	7.61	Downstream (1-2kb)	1	257172320	257187048	14729	2
GRMZM2G354190	9	99949456	99949657	202	246	40	8.82	7.61	Downstream (1-2kb)	9	99950794	99951863	1070	2
GRMZM2G701764	3	136846487	136846688	202	246	40	8.82	7.61	Downstream (1-2kb)	3	136847874	136848377	504	2
GRMZM2G141034	4	29871774	29871975	202	243	39	8.55	7.37	Downstream (1-2kb)	4	29873533	29875971	2439	2
AC206764.4_FG003	3	653413	653614	202	217	32	8.4	7.23	Downstream (1-2kb)	3	654965	655642	678	2
GRMZM2G060993	7	157048072	157048273	202	217	32	8.4	7.23	Downstream (1-2kb)	7	157049402	157051342	1941	2
GRMZM2G448466	6	35747330	35747531	202	228	35	8.29	7.13	Downstream (1-2kb)	6	35749264	35750259	996	2
GRMZM2G030280	8	1638686	1638887	202	228	35	8.29	7.14	Downstream (1-2kb)	8	1640229	1650451	10223	2
GRMZM2G169942	8	153663112	153663313	202	228	35	8.29	7.14	Downstream (1-2kb)	8	153664860	153666047	1188	2
GRMZM2G465977	8	153539415	153539616	202	213	31	8.11	6.98	Downstream (1-2kb)	8	153540818	153541207	390	2
GRMZM2G351582	1	279177608	279177809	202	235	37	8.01	6.89	Downstream (1-2kb)	1	279179137	279185618	6482	2
AC233936.1_FG003	6	96347224	96347425	202	210	30	7.83	6.72	Downstream (1-2kb)	6	96349093	96352044	2952	2
AC204540.3_FG001	1	66121433	66121634	202	206	29	7.54	6.45	Downstream (1-2kb)	1	66123148	66123618	471	2
GRMZM2G407650	10	95905863	95906064	202	206	29	7.54	6.46	Downstream (1-2kb)	10	95907762	95909551	1790	2
GRMZM2G080199	10	131674097	131674298	202	206	29	7.54	6.46	Downstream (1-2kb)	10	131675367	131677049	1683	2
GRMZM2G051374	4	49017053	49017254	202	206	29	7.54	6.46	Downstream (1-2kb)	4	49018859	49023533	4675	2
GRMZM2G064050	6	87680781	87680982	202	203	28.2	7.54	6.47	Downstream (1-2kb)	6	87682524	87683347	824	2
GRMZM2G136113	1	14671945	14672146	202	217	32	7.46	6.39	Downstream (1-2kb)	1	14674001	14682836	8836	2
GRMZM2G101053	8	158113235	158113436	202	217	32	7.46	6.4	Downstream (1-2kb)	8	158110380	158111421	1042	1
GRMZM2G424659	2	131973634	131973835	202	202	27.9	7.25	6.21	Downstream (1-2kb)	2	131975354	131979168	3815	2
GRMZM2G133793	3	93100908	93101109	202	199	27	6.97	5.95	Downstream (1-2kb)	3	93102798	93103987	1190	2
GRMZM2G142705	8	138983606	138983807	202	199	27	6.97	5.95	Downstream (1-2kb)	8	138985268	138986891	1624	2
GRMZM2G146463	7	40581311	40581512	202	221	33	6.94	5.94	Downstream (1-2kb)	7	40582836	40586124	3289	2
GRMZM2G032896	6	132243193	132243394	202	195	26	6.68	5.69	Downstream (1-2kb)	6	132244541	132248962	4422	2
AC186897.4_FG016	8	13176820	13177021	202	195	26	6.68	5.69	Downstream (1-2kb)	8	13178245	13178676	432	2
GRMZM2G021170	10	96848529	96848730	202	203	28.1	6.64	5.67	Downstream (1-2kb)	10	96850283	96853883	3601	2
GRMZM2G162098	5	55457769	55457970	202	213	31	6.42	5.46	Downstream (1-2kb)	5	55459467	55463724	4258	2
GRMZM2G305864	2	191492772	191492973	202	191	25	6.4	5.44	Downstream (1-2kb)	2	191494131	191497502	3372	2
GRMZM2G475128	6	60919578	60919779	202	191	25	6.4	5.44	Downstream (1-2kb)	6	60921376	60922845	1470	2
GRMZM2G076584	2	57753362	57753563	202	202	28	6.36	5.42	Downstream (1-2kb)	2	57755133	57758575	3443	2
GRMZM5G887426	1	241609556	241609757	202	210	30	6.15	5.22	Downstream (1-2kb)	1	241610786	241612178	1393	2
GRMZM2G123428	3	65485897	65486098	202	199	27	6.09	5.18	Downstream (1-2kb)	3	65487907	65489057	1151	2
GRMZM2G019538	8	146807222	146807423	202	199	27	6.09	5.19	Downstream (1-2kb)	8	146808794	146811266	2473	2
GRMZM5G883813	1	128708821	128709022	202	198	26.9	6.09	5.19	Downstream (1-2kb)	1	128710820	128712394	1575	2
GRMZM2G082264	7	107259844	107260045	202	195	26.1	6.09	5.19	Downstream (1-2kb)	7	107261176	107267703	6528	2
GRMZM2G011862	6	55822181	55822382	202	423	88	24.84	22.13	Downstream (2-3kb)	6	55825076	55826530	1455	2
GRMZM2G431156	8	101282735	101282936	202	426	89	23.77	21.16	Downstream (2-3kb)	8	101285814	101286751	938	2
GRMZM2G090266	9	108526721	108526922	202	426	89	23.77	21.17	Downstream (2-3kb)	9	108529838	108530603	766	2
GRMZM2G024738	8	144491284	144491485	202	390	79	19.72	17.44	Downstream (2-3kb)	8	144495692	144496417	726	2
GRMZM2G125918	7	18634071	18634272	202	352	68.7	17.97	15.85	Downstream (2-3kb)	7	18636884	18638188	1305	2
GRMZM2G128613	1	28067249	28067450	202	364	72	16.75	14.73	Downstream (2-3kb)	1	28070072	28078940	8869	2
GRMZM2G180988	8	157626741	157626942	202	309	57	15.69	13.77	Downstream (2-3kb)	8	157629081	157639477	10397	2
GRMZM2G121278	8	37479279	37479480	202	316	59	15.09	13.24	Downstream (2-3kb)	8	37481853	37483299	1447	2
GRMZM2G152123	1	227065004	227065205	202	294	53	14.52	12.7	Downstream (2-3kb)	1	227067814	227068565	752	2
GRMZM2G040326	1	241019000	241019201	202	309	57	14.51	12.71	Downstream (2-3kb)	1	241021500	241027106	5607	2
GRMZM2G168476	2	230253966	230254167	202	305	56	14.23	12.45	Downstream (2-3kb)	2	230256436	230260324	3889	2
GRMZM2G068239	4	92082947	92083148	202	302	55	13.94	12.2	Downstream (2-3kb)	4	92085374	92086981	1608	2
GRMZM2G059711	3	147319301	147319502	202	331	63	13.42	11.71	Downstream (2-3kb)	3	147321868	147323796	1929	2
AC187263.4_FG001	8	24769187	24769388	202	280	49	13.34	11.66	Downstream (2-3kb)	8	24771493	24772044	552	2
GRMZM2G104396	3	123428603	123428804	202	272	47	12.76	11.14	Downstream (2-3kb)	3	123431302	123438343	7042	2
GRMZM2G124297	6	28463161	28463362	202	265	45	12.18	10.61	Downstream (2-3kb)	6	28465725	28477137	11413	2
GRMZM2G331766	9	107350925	107351126	202	265	45	12.18	10.62	Downstream (2-3kb)	9	107353556	107354808	1253	2
GRMZM2G078798	6	126061085	126061286	202	276	48	11.95	10.4	Downstream (2-3kb)	6	126063717	126064798	1082	2
GRMZM2G068275	6	140124444	140124645	202	287	51	11.84	10.31	Downstream (2-3kb)	6	140126711	140128557	1847	2
AC220927.3_FG001	5	208933952	208934153	202	254	42	11.3	9.82	Downstream (2-3kb)	5	208937134	208937685	552	2
GRMZM2G143992	7	23750166	23750367	202	261	44	10.81	9.38	Downstream (2-3kb)	7	23752380	23753430	1051	2
GRMZM2G393897	8	71305681	71305882	202	261	44	10.81	9.38	Downstream (2-3kb)	8	71308675	71311012	2338	2
GRMZM2G091980	8	114816468	114816669	202	257	43	10.53	9.13	Downstream (2-3kb)	8	114818764	114820923	2160	2
GRMZM2G084729	10	99011640	99011841	202	243	39	10.43	9.04	Downstream (2-3kb)	10	99014059	99017672	3614	2
GRMZM2G102878	2	192459231	192459432	202	239	38	10.14	8.78	Downstream (2-3kb)	2	192462978	192468779	5802	2
GRMZM2G116034	5	56802600	56802801	202	239	38	10.14	8.78	Downstream (2-3kb)	5	56805146	56809160	4015	2
GRMZM5G829337	5	45614296	45614497	202	245	39.5	9.69	8.38	Downstream (2-3kb)	5	45616675	45617120	446	2
GRMZM2G067417	4	136082480	136082681	202	232	36	9.56	8.26	Downstream (2-3kb)	4	136085638	136087262	1625	2
GRMZM2G121236	5	178568485	178568686	202	228	35	9.56	8.27	Downstream (2-3kb)	5	178571301	178572099	799	2
GRMZM2G037910	2	194765184	194765385	202	239	38	9.13	7.87	Downstream (2-3kb)	2	194763066	194765126	2061	1
GRMZM2G090869	9	135330355	135330556	202	235	37	8.85	7.63	Downstream (2-3kb)	9	135333239	135337881	4643	2
GRMZM2G096367	10	80499480	80499681	202	246	39.8	8.82	7.61	Downstream (2-3kb)	10	80501688	80506467	4780	2
GRMZM2G160136	3	47230231	47230432	202	243	39	8.55	7.37	Downstream (2-3kb)	3	47233315	47236145	2831	2
GRMZM2G164628	3	209087816	209088017	202	200	27.5	8.43	7.25	Downstream (2-3kb)	3	209090540	209093308	2769	2
GRMZM5G811731	6	165779919	165780120	202	217	32	8.4	7.23	Downstream (2-3kb)	6	165782296	165784898	2603	2
GRMZM5G802801	8	116142739	116142940	202	228	35	8.29	7.14	Downstream (2-3kb)	8	116145133	116148059	2927	2
GRMZM2G160685	6	154873413	154873614	202	213	31	8.11	6.98	Downstream (2-3kb)	6	154876071	154884333	8263	2
GRMZM2G063676	8	89559663	89559864	202	213	31	8.11	6.98	Downstream (2-3kb)	8	89562420	89570381	7962	2
GRMZM2G441906	8	21755774	21755975	202	221	33.2	8.01	6.89	Downstream (2-3kb)	8	21758428	21759343	916	2
GRMZM5G833406	8	153563987	153564188	202	235	37	8.01	6.9	Downstream (2-3kb)	8	153566614	153572389	5776	2
GRMZM5G886989	2	65367816	65368017	202	210	30	7.83	6.72	Downstream (2-3kb)	2	65370210	65379554	9345	2
GRMZM2G042602	4	238758980	238759181	202	191	25	7.53	6.45	Downstream (2-3kb)	4	238761329	238763472	2144	2
GRMZM2G088995	6	161995659	161995860	202	234	36.6	7.29	6.24	Downstream (2-3kb)	6	161992902	161993848	947	1
AC196158.3_FG002	8	31981313	31981514	202	202	28	7.25	6.21	Downstream (2-3kb)	8	31983946	31985238	1293	2
GRMZM2G103812	3	161768948	161769149	202	188	24	7.22	6.18	Downstream (2-3kb)	3	161771975	161775224	3250	2
GRMZM2G397247	5	58551347	58551548	202	223	33.6	7.21	6.17	Downstream (2-3kb)	5	58553975	58563282	9308	2
GRMZM2G047759	1	279538846	279539047	202	213	31	7.18	6.15	Downstream (2-3kb)	1	279541708	279543303	1596	2
GRMZM2G355959	10	71704083	71704284	202	199	27	6.97	5.94	Downstream (2-3kb)	10	71706705	71710008	3304	2
GRMZM2G432662	3	183698166	183698367	202	199	27	6.97	5.95	Downstream (2-3kb)	3	183694386	183695780	1395	1
GRMZM2G313128	8	9788717	9788918	202	184	23	6.92	5.92	Downstream (2-3kb)	8	9791785	9794169	2385	2
GRMZM2G078292	10	76235086	76235287	202	181	22.2	6.92	5.92	Downstream (2-3kb)	10	76237666	76241531	3866	2
GRMZM2G702088	5	182605222	182605423	202	210	30	6.91	5.91	Downstream (2-3kb)	5	182608271	182608721	451	2
GRMZM2G088086	6	93602348	93602549	202	195	26	6.68	5.69	Downstream (2-3kb)	6	93605547	93607608	2062	2
GRMZM2G015889	2	67372440	67372641	202	206	29	6.64	5.66	Downstream (2-3kb)	2	67375640	67380650	5011	2
GRMZM2G152689	3	28398147	28398348	202	206	29	6.64	5.66	Downstream (2-3kb)	3	28400438	28401959	1522	2
GRMZM2G423378	6	103112864	103113065	202	206	29	6.64	5.66	Downstream (2-3kb)	6	103115831	103119338	3508	2
AC190757.3_FG001	9	153365085	153365286	202	180	22	6.62	5.66	Downstream (2-3kb)	9	153367740	153370790	3051	2
GRMZM2G344725	3	52836755	52836956	202	191	25	6.4	5.44	Downstream (2-3kb)	3	52839384	52845669	6286	2
GRMZM2G463167	4	22999108	22999309	202	202	28	6.36	5.42	Downstream (2-3kb)	4	23002185	23002792	608	2
GRMZM2G132384	5	74998501	74998702	202	202	28	6.36	5.42	Downstream (2-3kb)	5	75001446	75002684	1239	2
GRMZM2G395778	8	8915981	8916182	202	202	28	6.36	5.42	Downstream (2-3kb)	8	8918328	8923844	5517	2
GRMZM2G130486	2	147234107	147234308	202	210	30	6.15	5.22	Downstream (2-3kb)	2	147236433	147238542	2110	2
GRMZM2G114354	1	44997869	44998070	202	188	24	6.11	5.18	Downstream (2-3kb)	1	45001010	45007426	6417	2
GRMZM2G050984	1	78706649	78706850	202	188	24	6.11	5.18	Downstream (2-3kb)	1	78709345	78715745	6401	2
GRMZM2G062587	3	143885380	143885581	202	188	24	6.11	5.19	Downstream (2-3kb)	3	143888527	143891710	3184	2
GRMZM2G447785	2	38708297	38708498	202	199	27	6.09	5.18	Downstream (2-3kb)	2	38711302	38712527	1226	2
GRMZM2G351151	7	130803296	130803497	202	199	27	6.09	5.18	Downstream (2-3kb)	7	130805819	130806891	1073	2
AC186322.4_FG005	1	211520573	211520774	202	246	40	8.82	7.61	Exon (AC186322.4_FGT005/AC186322.4_FG005, exon 1 of 1)	1	211520278	211521243	966	2
AC194852.3_FG007	6	103801630	103801831	202	346	67	12.97	11.33	Exon (AC194852.3_FGT007/AC194852.3_FG007, exon 3 of 4)	6	103800722	103802269	1548	1
AC196978.5_FG007	10	4520088	4520289	202	313	58	12.89	11.25	Exon (AC196978.5_FGT007/AC196978.5_FG007, exon 2 of 4)	10	4519229	4520683	1455	2
AC197714.3_FG004	4	58560751	58560952	202	302	55.2	13.23	11.55	Exon (AC197714.3_FGT004/AC197714.3_FG004, exon 3 of 3)	4	58559736	58560792	1057	1
AC204710.4_FG003	4	30509077	30509278	202	213	31	6.42	5.46	Exon (AC204710.4_FGT003/AC204710.4_FG003, exon 3 of 3)	4	30508547	30509211	665	1
AC206780.3_FG004	4	239632497	239632698	202	243	39	9.41	8.12	Exon (AC206780.3_FGT004/AC206780.3_FG004, exon 2 of 3)	4	239631549	239634259	2711	2
AC209898.2_FG004	5	59749963	59750164	202	254	42	9.36	8.09	Exon (AC209898.2_FGT004/AC209898.2_FG004, exon 4 of 4)	5	59747663	59750476	2814	1
AC209971.4_FG003	4	202082039	202082240	202	250	41	8.33	7.17	Exon (AC209971.4_FGT003/AC209971.4_FG003, exon 1 of 1)	4	202081893	202082096	204	1
AC211652.4_FG001	4	20422002	20422203	202	232	36	7.74	6.65	Exon (AC211652.4_FGT001/AC211652.4_FG001, exon 2 of 2)	4	20421666	20422166	501	1
AC213981.3_FG001	1	122892370	122892571	202	287	51	10.23	8.87	Exon (AC213981.3_FGT001/AC213981.3_FG001, exon 1 of 1)	1	122892269	122892715	447	2
AC216010.3_FG001	3	139062220	139062421	202	228	35	9.27	8.01	Exon (AC216010.3_FGT001/AC216010.3_FG001, exon 6 of 13)	3	139058879	139066206	7328	1
AC216870.3_FG005	6	105539972	105540173	202	309	57	10.42	9.04	Exon (AC216870.3_FGT005/AC216870.3_FG005, exon 2 of 2)	6	105539985	105541753	1769	2
AC217358.3_FG009	1	297051479	297051680	202	221	33	7.74	6.64	Exon (AC217358.3_FGT009/AC217358.3_FG009, exon 1 of 2)	1	297051021	297051851	831	2
AC226235.2_FG002	3	30948393	30948594	202	282	49.7	9.97	8.62	Exon (AC226235.2_FGT002/AC226235.2_FG002, exon 1 of 1)	3	30948325	30949546	1222	1
GRMZM2G000281	7	138153895	138154096	202	265	45	11.1	9.64	Exon (GRMZM2G000264_T01/GRMZM2G000264, exon 9 of 13)	7	138135236	138139605	4370	2
GRMZM2G000737	1	12087681	12087882	202	213	31	6.42	5.45	Exon (GRMZM2G000737_T01/GRMZM2G000737, exon 1 of 10)	1	12087169	12094867	7699	1
GRMZM2G004440	8	169412506	169412707	202	265	45	9.39	8.11	Exon (GRMZM2G004440_T01/GRMZM2G004440, exon 2 of 6)	8	169411937	169414538	2602	1
GRMZM2G008290	1	237715432	237715633	202	257	43	10.53	9.13	Exon (GRMZM2G008290_T01/GRMZM2G008290, exon 4 of 4)	1	237715096	237717332	2237	2
GRMZM2G014560	5	186333075	186333276	202	217	32	6.68	5.7	Exon (GRMZM2G014560_T01/GRMZM2G014560, exon 2 of 3)	5	186331847	186334318	2472	2
GRMZM2G022897	3	19771267	19771468	202	254	42	7.91	6.79	Exon (GRMZM2G022897_T01/GRMZM2G022897, exon 2 of 9)	3	19770162	19771157	996	1
GRMZM2G024468	1	212891185	212891386	202	283	50	11.56	10.06	Exon (GRMZM2G024468_T01/GRMZM2G024468, exon 2 of 3)	1	212890592	212892164	1573	1
GRMZM2G027001	2	224447300	224447501	202	202	28	8.43	7.25	Exon (GRMZM2G027001_T01/GRMZM2G027001, exon 1 of 4)	2	224447273	224448270	998	1
GRMZM2G035948	2	51728314	51728515	202	185	23.3	6.11	5.2	Exon (GRMZM2G035948_T01/GRMZM2G035948, exon 2 of 3)	2	51726879	51729319	2441	1
GRMZM2G037411	7	164869936	164870137	202	232	36	7.74	6.65	Exon (GRMZM2G037411_T01/GRMZM2G037411, exon 4 of 5)	7	164869387	164872639	3253	2
GRMZM2G040613	4	210507266	210507467	202	294	53	12.39	10.81	Exon (GRMZM2G040613_T01/GRMZM2G040613, exon 2 of 9)	4	210504550	210507934	3385	2
GRMZM2G040689	9	95480769	95480970	202	327	62	13.15	11.48	Exon (GRMZM2G040689_T02/GRMZM2G040689, exon 1 of 2)	9	95479489	95481378	1890	2
GRMZM2G046459	5	210913033	210913234	202	212	30.7	9.33	8.06	Exon (GRMZM2G046894_T01/GRMZM2G046894, exon 8 of 8)	5	210915785	210919361	3577	2
GRMZM2G051782	9	146562833	146563034	202	239	38	8.28	7.13	Exon (GRMZM2G051782_T01/GRMZM2G051782, exon 5 of 5)	9	146557362	146563443	6082	1
GRMZM2G054193	5	3788749	3788950	202	224	34	6.52	5.56	Exon (GRMZM2G054193_T01/GRMZM2G054193, exon 1 of 5)	5	3786488	3789267	2780	2
GRMZM2G058208	7	144872896	144873097	202	232	36	7.03	6.01	Exon (GRMZM2G058208_T01/GRMZM2G058208, exon 2 of 2)	7	144872210	144873352	1143	1
GRMZM2G089977	9	124952940	124953141	202	228	35	7.48	6.41	Exon (GRMZM2G089977_T01/GRMZM2G089977, exon 1 of 2)	9	124952796	124954085	1290	1
GRMZM2G094541	4	209645588	209645789	202	259	43.3	10.81	9.39	Exon (GRMZM2G094541_T02/GRMZM2G094541, exon 7 of 7)	4	209638103	209638604	502	1
GRMZM2G116360	1	234831030	234831231	202	217	32	6.01	5.11	Exon (GRMZM2G116360_T01/GRMZM2G116360, exon 1 of 3)	1	234829922	234831665	1744	2
GRMZM2G117244	7	118943812	118944013	202	201	27.6	6.36	5.43	Exon (GRMZM2G117244_T01/GRMZM2G117244, exon 2 of 3)	7	118942837	118944366	1530	2
GRMZM2G117319	10	74025862	74026063	202	213	31	6.42	5.45	Exon (GRMZM2G117319_T01/GRMZM2G117319, exon 1 of 7)	10	74022933	74026069	3137	2
GRMZM2G121302	1	187910818	187911019	202	261	44	10.81	9.38	Exon (GRMZM2G121302_T01/GRMZM2G121302, exon 2 of 2)	1	187910828	187911382	555	2
GRMZM5G860318	9	84493429	84493630	202	331	63	14.26	12.48	Exon (GRMZM2G129635_T01/GRMZM2G129635, exon 2 of 2)	9	84492401	84494067	1667	2
AC208348.3_FG012	5	216751838	216752039	202	206	29	6.64	5.66	Exon (GRMZM2G133919_T01/GRMZM2G133919, exon 14 of 17)	5	216749557	216751131	1575	1
GRMZM2G134889	4	241793058	241793259	202	213	31	6.42	5.46	Exon (GRMZM2G134889_T01/GRMZM2G134889, exon 2 of 11)	4	241788226	241794277	6052	2
GRMZM2G137861	1	184947819	184948020	202	224	34	8.01	6.89	Exon (GRMZM2G137861_T01/GRMZM2G137861, exon 2 of 3)	1	184945148	184949265	4118	2
GRMZM2G137891	1	272342154	272342355	202	261	44	9.91	8.57	Exon (GRMZM2G137891_T01/GRMZM2G137891, exon 2 of 4)	1	272340323	272342968	2646	2
GRMZM2G137965	3	204148707	204148908	202	198	26.8	6.09	5.19	Exon (GRMZM2G137965_T01/GRMZM2G137965, exon 2 of 15)	3	204143342	204150189	6848	2
GRMZM2G138727	7	120235129	120235330	202	228	35	7.48	6.41	Exon (GRMZM2G138727_T01/GRMZM2G138727, exon 1 of 1)	7	120234792	120236057	1266	1
GRMZM2G139522	7	125875071	125875272	202	246	40	8.07	6.94	Exon (GRMZM2G139522_T01/GRMZM2G139522, exon 2 of 3)	7	125871579	125875540	3962	2
GRMZM2G140867	6	57555921	57556122	202	353	69	16.88	14.85	Exon (GRMZM2G140867_T03/GRMZM2G140867, exon 6 of 10)	6	57554364	57557197	2834	1
GRMZM2G141517	7	4084113	4084314	202	250	41	9.09	7.85	Exon (GRMZM2G141517_T01/GRMZM2G141517, exon 1 of 2)	7	4082077	4086056	3980	2
GRMZM2G141632	3	166842709	166842910	202	280	49	9.97	8.62	Exon (GRMZM2G141632_T01/GRMZM2G141632, exon 2 of 3)	3	166841422	166843638	2217	1
GRMZM2G147787	9	143447385	143447586	202	261	44	10.81	9.39	Exon (GRMZM2G147787_T01/GRMZM2G147787, exon 1 of 1)	9	143446864	143448420	1557	1
GRMZM2G149040	7	173194825	173195026	202	213	31	7.18	6.16	Exon (GRMZM2G149040_T01/GRMZM2G149040, exon 1 of 4)	7	173190014	173195685	5672	2
GRMZM2G153292	1	271179757	271179958	202	295	53.2	11.8	10.27	Exon (GRMZM2G153292_T05/GRMZM2G153292, exon 5 of 6)	1	271178073	271180171	2099	1
GRMZM2G161512	5	41715027	41715228	202	217	32	6.68	5.7	Exon (GRMZM2G161512_T01/GRMZM2G161512, exon 1 of 3)	5	41714565	41716533	1969	1
GRMZM2G162992	4	229946739	229946940	202	199	27	6.97	5.95	Exon (GRMZM2G162992_T01/GRMZM2G162992, exon 8 of 8)	4	229945931	229952009	6079	2
GRMZM2G166976	5	196081917	196082118	202	213	31	7.18	6.15	Exon (GRMZM2G166976_T01/GRMZM2G166976, exon 3 of 11)	5	196079252	196085120	5869	1
GRMZM2G169648	10	124086978	124087179	202	224	34	8.98	7.75	Exon (GRMZM2G169648_T01/GRMZM2G169648, exon 4 of 10)	10	124084553	124089826	5274	2
GRMZM2G302405	8	53996180	53996381	202	283	50	12.51	10.92	Exon (GRMZM2G302405_T01/GRMZM2G302405, exon 1 of 14)	8	53936870	53996599	59730	2
GRMZM2G309479	3	146286275	146286476	202	265	45	9.39	8.11	Exon (GRMZM2G309512_T01/GRMZM2G309512, exon 1 of 1)	3	146286651	146287229	579	2
GRMZM2G316113	8	154003871	154004072	202	211	30.5	7.18	6.16	Exon (GRMZM2G316113_T02/GRMZM2G316113, exon 16 of 28)	8	154002737	154008418	5682	1
GRMZM2G333377	1	160075426	160075627	202	272	47	11.66	10.14	Exon (GRMZM2G333377_T01/GRMZM2G333377, exon 4 of 9)	1	160072932	160078557	5626	1
GRMZM2G339699	3	173845044	173845245	202	213	31	7.18	6.15	Exon (GRMZM2G339699_T01/GRMZM2G339699, exon 1 of 1)	3	173844527	173846615	2089	1
GRMZM2G342963	6	1529095	1529296	202	305	56	12.34	10.76	Exon (GRMZM2G342963_T01/GRMZM2G342963, exon 1 of 1)	6	1527103	1530312	3210	2
GRMZM2G348855	2	143680615	143680816	202	250	41	9.09	7.85	Exon (GRMZM2G348866_T01/GRMZM2G348866, exon 6 of 8)	2	143678300	143680058	1759	1
GRMZM2G353147	1	56984521	56984722	202	204	28.4	6.64	5.67	Exon (GRMZM2G353147_T01/GRMZM2G353147, exon 21 of 23)	1	56946949	56948128	1180	1
GRMZM2G388587	4	183907032	183907233	202	239	38	6.33	5.39	Exon (GRMZM2G388587_T01/GRMZM2G388587, exon 5 of 7)	4	183905678	183908367	2690	1
GRMZM2G394300	5	111452098	111452299	202	199	27	6.09	5.19	Exon (GRMZM2G394300_T01/GRMZM2G394300, exon 1 of 3)	5	111450301	111454243	3943	1
GRMZM2G414331	9	87313990	87314191	202	242	38.7	9.41	8.13	Exon (GRMZM2G414331_T01/GRMZM2G414331, exon 3 of 3)	9	87311960	87314430	2471	1
GRMZM2G425747	3	30517008	30517209	202	261	44	9.91	8.58	Exon (GRMZM2G425747_T01/GRMZM2G425747, exon 3 of 3)	3	30516930	30519604	2675	2
GRMZM2G438007	4	65772165	65772366	202	217	32	7.46	6.4	Exon (GRMZM2G438007_T01/GRMZM2G438007, exon 1 of 1)	4	65769675	65773352	3678	2
GRMZM2G440605	3	38638528	38638729	202	243	39	7.81	6.71	Exon (GRMZM2G440605_T01/GRMZM2G440605, exon 1 of 3)	3	38633362	38638770	5409	2
GRMZM2G447271	8	168306969	168307170	202	210	30	6.91	5.91	Exon (GRMZM2G447271_T01/GRMZM2G447271, exon 4 of 6)	8	168305110	168308827	3718	2
GRMZM2G455564	10	63795311	63795512	202	298	54.1	15.1	13.24	Exon (GRMZM2G455564_T01/GRMZM2G455564, exon 1 of 5)	10	63795079	63797153	2075	1
GRMZM2G458494	7	13625426	13625627	202	283	50	9.97	8.62	Exon (GRMZM2G458494_T01/GRMZM2G458494, exon 1 of 1)	7	13624623	13626638	2016	2
GRMZM2G466543	2	166508691	166508892	202	423	88	23.48	20.9	Exon (GRMZM2G466543_T01/GRMZM2G466543, exon 1 of 1)	2	166506882	166509171	2290	2
GRMZM2G704277	9	97082396	97082597	202	258	43.1	10.81	9.39	Exon (GRMZM2G704277_T01/GRMZM2G704277, exon 5 of 6)	9	97079459	97083340	3882	1
GRMZM5G804579	5	187049925	187050126	202	224	34	8.01	6.89	Exon (GRMZM5G804579_T01/GRMZM5G804579, exon 2 of 3)	5	187049642	187051200	1559	2
GRMZM5G829145	6	139484796	139484997	202	224	34	7.21	6.17	Exon (GRMZM5G829145_T01/GRMZM5G829145, exon 2 of 4)	6	139484179	139485519	1341	1
AC148152.3_FG006	2	231908705	231908906	202	261	44	9.91	8.58	Intron (AC148152.3_FGT006/AC148152.3_FG006, intron 1 of 1)	2	231907846	231911227	3382	1
AC177908.3_FG002	1	72811597	72811798	202	195	26	6.68	5.69	Intron (AC177908.3_FGT002/AC177908.3_FG002, intron 1 of 1)	1	72808429	72813891	5463	2
AC196059.3_FG003	9	150979710	150979911	202	504	110	31.37	28.28	Intron (AC196059.3_FGT003/AC196059.3_FG003, intron 1 of 2)	9	150978196	150980820	2625	2
GRMZM5G831519	8	118102198	118102399	202	199	27	6.97	5.95	Intron (AC204277.3_FGT006/AC204277.3_FG006, intron 5 of 6)	8	118087863	118088516	654	1
AC204277.3_FG006	8	118156629	118156830	202	213	31	6.42	5.46	Intron (AC204277.3_FGT006/AC204277.3_FG006, intron 5 of 6)	8	118056369	118180779	124411	2
AC207728.2_FG003	6	126539545	126539746	202	283	50	11.56	10.06	Intron (AC207728.2_FGT003/AC207728.2_FG003, intron 7 of 20)	6	126526927	126601186	74260	2
AC214147.3_FG002	4	202520468	202520669	202	254	42	10.25	8.88	Intron (AC214147.3_FGT002/AC214147.3_FG002, intron 3 of 3)	4	202518319	202538420	20102	2
AF466202.2_FG010	10	138642334	138642535	202	235	37	9.85	8.52	Intron (AF466202.2_FGT010/AF466202.2_FG010, intron 3 of 3)	10	138639197	138652175	12979	1
GRMZM2G394941	5	204295892	204296093	202	309	57	15.69	13.77	Intron (GRMZM2G000280_T01/GRMZM2G000280, intron 1 of 4)	5	204282491	204284190	1700	1
GRMZM2G001845	1	233589036	233589237	202	191	25	6.4	5.44	Intron (GRMZM2G001845_T01/GRMZM2G001845, intron 1 of 2)	1	233584095	233619422	35328	1
GRMZM2G003186	3	14305841	14306042	202	221	33	7.74	6.64	Intron (GRMZM2G003186_T01/GRMZM2G003186, intron 6 of 12)	3	14282148	14342908	60761	1
GRMZM2G006297	4	177071789	177071990	202	217	32	6.68	5.7	Intron (GRMZM2G006297_T02/GRMZM2G006297, intron 1 of 19)	4	177071285	177085302	14018	1
GRMZM2G430455	1	188825650	188825851	202	360	71	17.45	15.38	Intron (GRMZM2G007681_T01/GRMZM2G007681, intron 15 of 17)	1	188889360	188892915	3556	1
GRMZM2G008714	10	147665482	147665683	202	195	26.1	6.09	5.19	Intron (GRMZM2G008714_T01/GRMZM2G008714, intron 1 of 2)	10	147664124	147668582	4459	1
GRMZM2G009948	2	42867560	42867761	202	210	30	7.83	6.72	Intron (GRMZM2G009948_T01/GRMZM2G009948, intron 6 of 6)	2	42863278	42884486	21209	1
GRMZM2G013811	7	167275689	167275890	202	202	28	7.25	6.21	Intron (GRMZM2G013811_T01/GRMZM2G013811, intron 1 of 15)	7	167269836	167281319	11484	1
GRMZM2G013987	1	89804681	89804882	202	188	24	6.11	5.18	Intron (GRMZM2G013987_T01/GRMZM2G013987, intron 1 of 1)	1	89785115	89839554	54440	1
GRMZM2G017305	8	150793065	150793266	202	272	47	10.73	9.31	Intron (GRMZM2G017305_T01/GRMZM2G017305, intron 1 of 6)	8	150792636	150799106	6471	1
GRMZM2G017730	5	50769256	50769457	202	235	37	9.85	8.52	Intron (GRMZM2G017730_T01/GRMZM2G017730, intron 8 of 20)	5	50757877	50785747	27871	1
GRMZM2G021849	2	111027322	111027523	202	259	43.4	10.81	9.39	Intron (GRMZM2G021849_T01/GRMZM2G021849, intron 3 of 3)	2	111022791	111033493	10703	1
GRMZM2G022159	3	159977526	159977727	202	357	70	19.52	17.25	Intron (GRMZM2G022224_T01/GRMZM2G022224, intron 3 of 7)	3	159982364	159985673	3310	2
GRMZM2G023023	10	95562965	95563166	202	185	23.3	6.11	5.2	Intron (GRMZM2G023023_T01/GRMZM2G023023, intron 1 of 9)	10	95560879	95566602	5724	1
GRMZM2G026641	1	100784559	100784760	202	210	30	6.91	5.91	Intron (GRMZM2G026641_T01/GRMZM2G026641, intron 1 of 7)	1	100780188	100804342	24155	1
GRMZM2G027307	2	86988888	86989089	202	185	23.3	6.11	5.2	Intron (GRMZM2G027307_T01/GRMZM2G027307, intron 3 of 6)	2	86977315	86991334	14020	1
GRMZM2G032130	5	195411885	195412086	202	202	28	6.36	5.42	Intron (GRMZM2G032130_T01/GRMZM2G032130, intron 4 of 10)	5	195323944	195420005	96062	2
GRMZM2G032190	8	18613102	18613303	202	251	41.3	10.25	8.88	Intron (GRMZM2G032190_T01/GRMZM2G032190, intron 1 of 2)	8	18612393	18615853	3461	1
GRMZM2G033135	1	274313400	274313601	202	196	26.2	6.09	5.19	Intron (GRMZM2G033135_T03/GRMZM2G033135, intron 1 of 10)	1	274310954	274328558	17605	1
GRMZM2G033671	3	213417018	213417219	202	239	38.1	8.55	7.37	Intron (GRMZM2G033671_T01/GRMZM2G033671, intron 8 of 8)	3	213412630	213420740	8111	1
GRMZM2G034065	7	128152373	128152574	202	199	27	6.09	5.18	Intron (GRMZM2G034065_T04/GRMZM2G034065, intron 1 of 2)	7	128151147	128156463	5317	1
GRMZM2G020140	3	224668997	224669198	202	294	53	13.37	11.67	Intron (GRMZM2G034430_T01/GRMZM2G034430, intron 4 of 14)	3	224652543	224655345	2803	2
GRMZM2G035767	7	27074094	27074295	202	228	35	8.29	7.13	Intron (GRMZM2G035767_T01/GRMZM2G035767, intron 9 of 12)	7	27049458	27116588	67131	1
GRMZM2G041050	1	162604159	162604360	202	239	38	7.55	6.46	Intron (GRMZM2G041050_T01/GRMZM2G041050, intron 2 of 13)	1	162602955	162610432	7478	1
GRMZM2G041275	3	207698957	207699158	202	231	35.8	9.56	8.27	Intron (GRMZM2G041275_T01/GRMZM2G041275, intron 8 of 8)	3	207695833	207700328	4496	2
GRMZM2G043242	4	219546850	219547051	202	224	33.8	8.98	7.75	Intron (GRMZM2G043242_T01/GRMZM2G043242, intron 3 of 19)	4	219532137	219586598	54462	2
GRMZM2G043509	5	34340870	34341071	202	206	29	6.64	5.66	Intron (GRMZM2G043509_T01/GRMZM2G043509, intron 2 of 11)	5	34330940	34345020	14081	1
GRMZM2G044495	5	196227610	196227811	202	221	33	6.27	5.33	Intron (GRMZM2G044495_T01/GRMZM2G044495, intron 1 of 4)	5	196226811	196230030	3220	1
GRMZM2G044531	8	88588935	88589136	202	268	46	12.47	10.88	Intron (GRMZM2G044531_T01/GRMZM2G044531, intron 2 of 12)	8	88587852	88601053	13202	2
GRMZM2G047894	9	137993288	137993489	202	202	28	6.36	5.43	Intron (GRMZM2G047894_T01/GRMZM2G047894, intron 6 of 19)	9	137996614	138010838	14225	2
GRMZM2G049041	1	38256540	38256741	202	213	31	8.11	6.97	Intron (GRMZM2G049041_T01/GRMZM2G049041, intron 1 of 1)	1	38254352	38257177	2826	2
GRMZM2G049329	4	229571174	229571375	202	276	48	11.01	9.56	Intron (GRMZM2G049329_T02/GRMZM2G049329, intron 5 of 7)	4	229568009	229572776	4768	1
GRMZM2G052750	5	212553833	212554034	202	235	37	8.85	7.63	Intron (GRMZM2G052750_T02/GRMZM2G052750, intron 11 of 21)	5	212548046	212548911	866	1
GRMZM2G055467	4	187452389	187452590	202	246	40	9.69	8.37	Intron (GRMZM2G055467_T01/GRMZM2G055467, intron 1 of 1)	4	187450202	187453741	3540	1
GRMZM2G059013	5	22014807	22015008	202	331	63	14.26	12.47	Intron (GRMZM2G059013_T02/GRMZM2G059013, intron 3 of 3)	5	22010574	22020033	9460	1
GRMZM2G060507	9	154010850	154011051	202	218	32.3	7.74	6.65	Intron (GRMZM2G060507_T01/GRMZM2G060507, intron 4 of 5)	9	154007940	154011643	3704	2
GRMZM2G062391	1	56219107	56219308	202	254	41.9	9.36	8.09	Intron (GRMZM2G062391_T01/GRMZM2G062391, intron 1 of 3)	1	56217970	56218993	1024	1
GRMZM2G062420	2	3547077	3547278	202	195	25.9	6.68	5.7	Intron (GRMZM2G062420_T01/GRMZM2G062420, intron 2 of 2)	2	3546164	3552438	6275	1
GRMZM2G062953	8	28299021	28299222	202	246	40	10.72	9.31	Intron (GRMZM2G062953_T02/GRMZM2G062953, intron 5 of 9)	8	28296040	28305113	9074	1
GRMZM2G066051	7	161649764	161649965	202	202	28	6.36	5.42	Intron (GRMZM2G066051_T01/GRMZM2G066051, intron 1 of 10)	7	161648765	161656479	7715	1
GRMZM2G073912	1	269286800	269287001	202	224	34	8.01	6.88	Intron (GRMZM2G073912_T01/GRMZM2G073912, intron 8 of 19)	1	269283865	269292626	8762	2
GRMZM2G074531	7	51056115	51056316	202	265	45	9.39	8.11	Intron (GRMZM2G074531_T01/GRMZM2G074531, intron 6 of 9)	7	51043084	51057909	14826	1
GRMZM2G077495	9	122346662	122346863	202	327	62	17.16	15.11	Intron (GRMZM2G077495_T01/GRMZM2G077495, intron 1 of 3)	9	122343878	122349453	5576	1
GRMZM2G078468	8	106490048	106490249	202	195	26	6.68	5.69	Intron (GRMZM2G078468_T02/GRMZM2G078468, intron 11 of 15)	8	106464907	106525082	60176	2
GRMZM2G078566	5	15451520	15451721	202	346	67	17.39	15.33	Intron (GRMZM2G078566_T02/GRMZM2G078566, intron 1 of 1)	5	15450066	15453285	3220	2
GRMZM2G079746	8	62342575	62342776	202	224	34	8.98	7.75	Intron (GRMZM2G079746_T01/GRMZM2G079746, intron 1 of 2)	8	62341644	62345260	3617	2
GRMZM2G080320	3	57093886	57094087	202	257	43	9.64	8.33	Intron (GRMZM2G080320_T02/GRMZM2G080320, intron 3 of 7)	3	57091670	57098940	7271	1
GRMZM2G081221	5	19210415	19210616	202	232	36	7.74	6.65	Intron (GRMZM2G081221_T01/GRMZM2G081221, intron 1 of 2)	5	19207810	19212507	4698	2
GRMZM2G090213	5	172514806	172515007	202	276	48	11.95	10.4	Intron (GRMZM2G090213_T02/GRMZM2G090213, intron 2 of 3)	5	172514217	172520346	6130	1
GRMZM2G090542	1	217076797	217076998	202	214	31.3	7.46	6.4	Intron (GRMZM2G090542_T01/GRMZM2G090542, intron 2 of 18)	1	217073963	217111687	37725	1
GRMZM2G090736	5	24458736	24458937	202	228	35	9.27	8	Intron (GRMZM2G090736_T01/GRMZM2G090736, intron 1 of 2)	5	24456217	24462565	6349	2
GRMZM2G092296	9	22646269	22646470	202	217	32	9.63	8.33	Intron (GRMZM2G092568_T01/GRMZM2G092568, intron 6 of 7)	9	22666627	22668822	2196	1
GRMZM2G093789	6	89407865	89408066	202	235	37	8.85	7.63	Intron (GRMZM2G093789_T01/GRMZM2G093789, intron 3 of 3)	6	89403121	89416241	13121	2
GRMZM2G097820	10	23366187	23366388	202	199	27	6.09	5.18	Intron (GRMZM2G097820_T01/GRMZM2G097820, intron 1 of 1)	10	23363710	23366884	3175	1
GRMZM2G098496	4	54630991	54631192	202	202	28	6.36	5.42	Intron (GRMZM2G098496_T01/GRMZM2G098496, intron 1 of 8)	4	54627784	54636639	8856	2
GRMZM2G100423	4	202458293	202458494	202	206	29	6.64	5.66	Intron (GRMZM2G100423_T01/GRMZM2G100423, intron 1 of 1)	4	202457112	202464159	7048	2
GRMZM2G101938	6	105595114	105595315	202	283	50	12.51	10.92	Intron (GRMZM2G101938_T01/GRMZM2G101938, intron 1 of 1)	6	105593122	105600933	7812	1
GRMZM2G103909	10	22134098	22134299	202	199	27	6.97	5.94	Intron (GRMZM2G103909_T01/GRMZM2G103909, intron 1 of 4)	10	22133369	22140730	7362	2
GRMZM2G105189	1	246262436	246262637	202	206	29	7.54	6.46	Intron (GRMZM2G105189_T01/GRMZM2G105189, intron 2 of 2)	1	246259616	246264186	4571	2
GRMZM2G106690	8	171441063	171441264	202	280	49	11.28	9.81	Intron (GRMZM2G106690_T01/GRMZM2G106690, intron 1 of 1)	8	171438187	171442075	3889	1
GRMZM2G107651	9	152579972	152580173	202	210	30	6.15	5.23	Intron (GRMZM2G107651_T01/GRMZM2G107651, intron 13 of 14)	9	152570894	152582329	11436	2
GRMZM2G109515	10	62172120	62172321	202	206	28.9	7.54	6.47	Intron (GRMZM2G109515_T01/GRMZM2G109515, intron 2 of 4)	10	62168564	62174726	6163	1
GRMZM2G115855	4	198455762	198455963	202	280	49	13.34	11.66	Intron (GRMZM2G115855_T02/GRMZM2G115855, intron 1 of 2)	4	198455309	198456637	1329	1
GRMZM2G117207	9	138272684	138272885	202	206	29	6.64	5.67	Intron (GRMZM2G117207_T01/GRMZM2G117207, intron 1 of 1)	9	138271675	138279177	7503	2
GRMZM2G048846	7	165885582	165885783	202	261	44	9.12	7.87	Intron (GRMZM2G121579_T01/GRMZM2G121579, intron 3 of 3)	7	165886707	165889302	2596	2
GRMZM2G122139	1	282739772	282739973	202	217	32	6.01	5.11	Intron (GRMZM2G122139_T01/GRMZM2G122139, intron 6 of 16)	1	282749536	282752891	3356	2
GRMZM2G125001	10	4396611	4396812	202	216	31.8	6.01	5.11	Intron (GRMZM2G125001_T01/GRMZM2G125001, intron 1 of 1)	10	4396464	4399157	2694	1
GRMZM2G125083	10	146647238	146647439	202	228	35	6.16	5.23	Intron (GRMZM2G125083_T01/GRMZM2G125083, intron 2 of 2)	10	146642045	146648938	6894	2
GRMZM2G127101	9	151910217	151910418	202	232	36	8.85	7.63	Intron (GRMZM2G127101_T01/GRMZM2G127101, intron 7 of 7)	9	151906028	151911611	5584	2
GRMZM2G128078	10	139409976	139410177	202	232	36	8.57	7.38	Intron (GRMZM2G128078_T01/GRMZM2G128078, intron 3 of 3)	10	139408195	139410816	2622	2
GRMZM2G128214	5	212811235	212811436	202	280	49	11.28	9.81	Intron (GRMZM2G128214_T03/GRMZM2G128214, intron 12 of 12)	5	212803468	212812490	9023	2
GRMZM2G128454	5	17373659	17373860	202	308	56.7	13.5	11.8	Intron (GRMZM2G128454_T01/GRMZM2G128454, intron 1 of 1)	5	17372076	17374433	2358	2
GRMZM2G130287	4	51329931	51330132	202	272	47	9.92	8.58	Intron (GRMZM2G130287_T02/GRMZM2G130287, intron 5 of 6)	4	51325726	51335107	9382	2
GRMZM2G130912	7	121640382	121640583	202	199	27	6.09	5.18	Intron (GRMZM2G130912_T01/GRMZM2G130912, intron 2 of 2)	7	121638490	121643685	5196	1
GRMZM2G133249	8	171744389	171744590	202	224	34	8.01	6.89	Intron (GRMZM2G133249_T01/GRMZM2G133249, intron 12 of 14)	8	171733724	171751657	17934	2
GRMZM2G135199	1	300062258	300062459	202	324	61	15.66	13.75	Intron (GRMZM2G135199_T01/GRMZM2G135199, intron 10 of 10)	1	300058358	300063217	4860	2
GRMZM2G136538	9	121846613	121846814	202	188	24	6.11	5.19	Intron (GRMZM2G136538_T01/GRMZM2G136538, intron 4 of 4)	9	121844218	121848798	4581	2
GRMZM2G137338	1	289413115	289413316	202	243	39	9.41	8.12	Intron (GRMZM2G137338_T01/GRMZM2G137338, intron 7 of 11)	1	289407544	289415348	7805	2
GRMZM2G139965	3	16671730	16671931	202	206	29	6.64	5.66	Intron (GRMZM2G139965_T01/GRMZM2G139965, intron 3 of 3)	3	16669811	16675004	5194	2
GRMZM2G141596	9	141106142	141106343	202	236	37.2	8.28	7.13	Intron (GRMZM2G141596_T01/GRMZM2G141596, intron 1 of 3)	9	141100796	141107494	6699	2
GRMZM2G142379	4	221455738	221455939	202	238	37.6	9.13	7.88	Intron (GRMZM2G142379_T01/GRMZM2G142379, intron 2 of 2)	4	221445570	221458246	12677	1
AC190225.2_FG001	8	60833421	60833622	202	213	31	9.33	8.06	Intron (GRMZM2G142964_T03/GRMZM2G142964, intron 6 of 7)	8	60844539	60846289	1751	1
GRMZM2G142964	8	60875874	60876075	202	206	29	8.73	7.52	Intron (GRMZM2G142964_T03/GRMZM2G142964, intron 6 of 7)	8	60821906	60898916	77011	2
GRMZM2G144097	5	194758903	194759104	202	180	22	6.62	5.66	Intron (GRMZM2G144097_T01/GRMZM2G144097, intron 1 of 9)	5	194758296	194763363	5068	1
GRMZM2G144618	7	26246964	26247165	202	184	23	6.92	5.92	Intron (GRMZM2G144618_T01/GRMZM2G144618, intron 5 of 7)	7	26243246	26250203	6958	2
GRMZM2G144950	7	171622705	171622906	202	316	59	16.28	14.31	Intron (GRMZM2G144950_T01/GRMZM2G144950, intron 3 of 3)	7	171621267	171623732	2466	2
GRMZM2G146819	1	246717848	246718049	202	202	28	6.36	5.42	Intron (GRMZM2G146819_T02/GRMZM2G146819, intron 5 of 15)	1	246713606	246724168	10563	2
GRMZM2G149480	1	190778321	190778522	202	238	37.6	9.13	7.88	Intron (GRMZM2G149480_T02/GRMZM2G149480, intron 1 of 3)	1	190777424	190781953	4530	1
GRMZM2G151801	7	164004612	164004813	202	292	52.4	12.39	10.81	Intron (GRMZM2G151801_T01/GRMZM2G151801, intron 1 of 4)	7	164003660	164007546	3887	1
GRMZM2G151873	1	292491622	292491823	202	243	39	8.55	7.37	Intron (GRMZM2G151873_T03/GRMZM2G151873, intron 3 of 3)	1	292486955	292494114	7160	2
GRMZM2G153087	3	135936312	135936513	202	228	35	8.29	7.13	Intron (GRMZM2G153087_T01/GRMZM2G153087, intron 2 of 4)	3	135934895	135940205	5311	2
GRMZM2G156150	10	4469505	4469706	202	239	38	8.28	7.13	Intron (GRMZM2G156150_T01/GRMZM2G156150, intron 1 of 1)	10	4469326	4472165	2840	1
GRMZM2G161248	4	220057330	220057531	202	312	58	14.8	12.98	Intron (GRMZM2G161248_T01/GRMZM2G161248, intron 9 of 9)	4	220047943	220058076	10134	2
GRMZM2G161493	6	86942859	86943060	202	287	51	12.8	11.17	Intron (GRMZM2G161493_T01/GRMZM2G161493, intron 10 of 16)	6	86936812	86947218	10407	1
GRMZM2G163141	8	149705525	149705726	202	206	29	7.54	6.46	Intron (GRMZM2G163141_T03/GRMZM2G163141, intron 12 of 16)	8	149686107	149718350	32244	2
GRMZM2G163860	7	89927936	89928137	202	191	25	6.4	5.45	Intron (GRMZM2G163860_T03/GRMZM2G163860, intron 2 of 8)	7	89912626	89915749	3124	2
GRMZM2G164676	6	161781880	161782081	202	257	43	10.53	9.13	Intron (GRMZM2G164676_T02/GRMZM2G164676, intron 13 of 18)	6	161750718	161815082	64365	2
GRMZM2G165506	1	138147978	138148179	202	210	30	6.15	5.22	Intron (GRMZM2G165506_T02/GRMZM2G165506, intron 1 of 1)	1	138145071	138156744	11674	1
GRMZM2G165949	2	199794701	199794902	202	243	39	8.55	7.37	Intron (GRMZM2G165949_T01/GRMZM2G165949, intron 1 of 2)	2	199794043	199797026	2984	1
GRMZM2G168397	7	134157972	134158173	202	221	33	7.74	6.65	Intron (GRMZM2G168397_T01/GRMZM2G168397, intron 1 of 9)	7	134157339	134164093	6755	2
GRMZM2G169548	8	155144595	155144796	202	221	33	9.93	8.6	Intron (GRMZM2G169548_T01/GRMZM2G169548, intron 10 of 10)	8	155129138	155165816	36679	1
GRMZM2G170061	5	188983162	188983363	202	239	38	10.14	8.78	Intron (GRMZM2G170061_T01/GRMZM2G170061, intron 3 of 6)	5	188981363	188986695	5333	1
GRMZM2G170552	8	113028979	113029180	202	273	47.2	11.95	10.4	Intron (GRMZM2G170552_T01/GRMZM2G170552, intron 1 of 1)	8	113026456	113029349	2894	2
GRMZM2G137358	1	289435650	289435851	202	309	57	14.51	12.71	Intron (GRMZM2G171315_T01/GRMZM2G171315, intron 2 of 2)	1	289415533	289418791	3259	2
GRMZM2G171401	9	124497209	124497410	202	221	33	7.74	6.65	Intron (GRMZM2G171401_T01/GRMZM2G171401, intron 1 of 2)	9	124498694	124500763	2070	2
GRMZM2G174730	6	157180554	157180755	202	202	28	6.36	5.43	Intron (GRMZM2G174730_T01/GRMZM2G174730, intron 11 of 11)	6	157178568	157181137	2570	2
GRMZM2G179336	9	140597773	140597974	202	288	51.3	11.26	9.79	Intron (GRMZM2G179336_T01/GRMZM2G179336, intron 1 of 5)	9	140597364	140602636	5273	1
GRMZM2G179789	1	67811776	67811977	202	206	29	7.54	6.45	Intron (GRMZM2G179789_T01/GRMZM2G179789, intron 3 of 7)	1	67789615	67837558	47944	2
GRMZM2G305809	5	49195010	49195211	202	221	33	7.74	6.65	Intron (GRMZM2G305809_T01/GRMZM2G305809, intron 1 of 8)	5	49189817	49217251	27435	1
GRMZM2G307495	9	18957782	18957983	202	203	28.2	7.54	6.47	Intron (GRMZM2G307495_T01/GRMZM2G307495, intron 1 of 1)	9	18956446	18959165	2720	1
GRMZM2G312827	5	150533062	150533263	202	239	38	9.13	7.87	Intron (GRMZM2G312827_T01/GRMZM2G312827, intron 1 of 4)	5	150531872	150549339	17468	1
GRMZM2G315902	2	198316344	198316545	202	360	71	14.77	12.95	Intron (GRMZM2G315902_T01/GRMZM2G315902, intron 3 of 21)	2	198315350	198335371	20022	2
GRMZM2G317069	8	39760211	39760412	202	228	35	7.48	6.41	Intron (GRMZM2G317069_T01/GRMZM2G317069, intron 6 of 7)	8	39752882	39761402	8521	2
AC195485.3_FG002	3	108889217	108889418	202	232	36	8.57	7.38	Intron (GRMZM2G319465_T01/GRMZM2G319465, intron 8 of 8)	3	108866635	108868407	1773	1
GRMZM2G033228	4	198949639	198949840	202	268	46	11.38	9.89	Intron (GRMZM2G332809_T01/GRMZM2G332809, intron 10 of 11)	4	198951735	198952987	1253	2
GRMZM2G340139	7	135195006	135195207	202	228	35	7.48	6.41	Intron (GRMZM2G340139_T01/GRMZM2G340139, intron 5 of 32)	7	135180500	135238697	58198	1
GRMZM2G346449	3	58104778	58104979	202	250	41	9.09	7.85	Intron (GRMZM2G346449_T01/GRMZM2G346449, intron 4 of 4)	3	58094701	58110469	15769	2
GRMZM2G350711	4	223547277	223547478	202	206	29	7.54	6.46	Intron (GRMZM2G350711_T01/GRMZM2G350711, intron 5 of 5)	4	223499056	223560336	61281	2
GRMZM2G351023	2	77204620	77204821	202	199	27.2	6.36	5.43	Intron (GRMZM2G351023_T01/GRMZM2G351023, intron 9 of 12)	2	77184506	77206142	21637	1
GRMZM2G356198	7	150950364	150950565	202	276	48	11.95	10.4	Intron (GRMZM2G356198_T01/GRMZM2G356198, intron 9 of 9)	7	150946200	150951381	5182	2
GRMZM2G357620	4	187119022	187119223	202	279	49	13.34	11.66	Intron (GRMZM2G357620_T01/GRMZM2G357620, intron 1 of 6)	4	187117290	187123420	6131	1
GRMZM2G063841	8	71863653	71863854	202	210	30	7.83	6.72	Intron (GRMZM2G363187_T01/GRMZM2G363187, intron 3 of 4)	8	71896626	71899453	2828	1
GRMZM2G363187	8	71826061	71826262	202	188	24	6.11	5.19	Intron (GRMZM2G363187_T01/GRMZM2G363187, intron 3 of 4)	8	71822011	71895908	73898	1
GRMZM2G369340	7	149400010	149400211	202	221	33	6.94	5.94	Intron (GRMZM2G369340_T04/GRMZM2G369340, intron 9 of 9)	7	149393223	149400979	7757	1
GRMZM5G846198	5	214683291	214683492	202	386	78	19.44	17.18	Intron (GRMZM2G370162_T02/GRMZM2G370162, intron 10 of 18)	5	214661469	214670315	8847	2
GRMZM2G370991	5	186914785	186914986	202	189	24.3	6.4	5.45	Intron (GRMZM2G370991_T01/GRMZM2G370991, intron 1 of 2)	5	186914111	186925851	11741	1
GRMZM2G375904	6	158385773	158385974	202	257	43	10.53	9.13	Intron (GRMZM2G375904_T01/GRMZM2G375904, intron 7 of 12)	6	158382304	158382978	675	1
GRMZM2G381649	4	29828539	29828740	202	220	32.9	8.69	7.49	Intron (GRMZM2G381649_T01/GRMZM2G381649, intron 1 of 4)	4	29825286	29830407	5122	1
GRMZM2G385818	2	2444349	2444550	202	202	28	6.36	5.42	Intron (GRMZM2G385818_T01/GRMZM2G385818, intron 2 of 6)	2	2441955	2446398	4444	2
GRMZM2G096904	8	20097082	20097283	202	201	27.7	6.36	5.43	Intron (GRMZM2G395749_T01/GRMZM2G395749, intron 15 of 19)	8	20084781	20088310	3530	1
GRMZM2G395842	9	44939297	44939498	202	199	27	6.09	5.19	Intron (GRMZM2G395842_T01/GRMZM2G395842, intron 1 of 6)	9	44938811	44971017	32207	1
GRMZM2G399858	5	76954044	76954245	202	235	37	6.65	5.68	Intron (GRMZM2G399858_T01/GRMZM2G399858, intron 5 of 18)	5	76947450	76969424	21975	1
GRMZM2G403218	5	19272188	19272389	202	257	43	9.64	8.33	Intron (GRMZM2G403218_T01/GRMZM2G403218, intron 1 of 2)	5	19269959	19277452	7494	2
GRMZM2G403964	4	95813952	95814153	202	199	27	6.09	5.18	Intron (GRMZM2G403964_T01/GRMZM2G403964, intron 2 of 4)	4	95810586	95821790	11205	2
GRMZM2G404056	8	171445351	171445552	202	221	33	7.74	6.65	Intron (GRMZM2G404056_T04/GRMZM2G404056, intron 1 of 2)	8	171444437	171447418	2982	1
GRMZM2G441583	6	43253802	43254003	202	210	30	7.83	6.72	Intron (GRMZM2G441583_T01/GRMZM2G441583, intron 1 of 22)	6	43253105	43261555	8451	1
GRMZM2G442265	9	143847068	143847269	202	213	31	7.18	6.16	Intron (GRMZM2G442265_T01/GRMZM2G442265, intron 1 of 2)	9	143845824	143848220	2397	2
GRMZM2G445999	3	142833663	142833864	202	224	34	7.21	6.17	Intron (GRMZM2G445999_T01/GRMZM2G445999, intron 1 of 5)	3	142832062	142839088	7027	1
GRMZM2G448633	3	182832568	182832769	202	219	32.6	8.69	7.49	Intron (GRMZM2G448633_T01/GRMZM2G448633, intron 2 of 8)	3	182831773	182837044	5272	2
GRMZM2G451679	6	13968960	13969161	202	213	31	7.18	6.15	Intron (GRMZM2G451679_T01/GRMZM2G451679, intron 1 of 2)	6	13968069	13971785	3717	1
GRMZM2G456473	3	182682940	182683141	202	180	22	6.62	5.66	Intron (GRMZM2G456473_T01/GRMZM2G456473, intron 7 of 8)	3	182649800	182717225	67426	2
GRMZM2G158807	3	195179497	195179698	202	272	47	11.66	10.14	Intron (GRMZM2G460078_T01/GRMZM2G460078, intron 5 of 16)	3	195169400	195172090	2691	1
GRMZM2G477694	5	27001100	27001301	202	250	41	11.01	9.56	Intron (GRMZM2G477694_T01/GRMZM2G477694, intron 4 of 16)	5	26998422	27003190	4769	2
GRMZM2G179133	1	291740720	291740921	202	224	34	7.21	6.17	Intron (GRMZM2G480262_T01/GRMZM2G480262, intron 8 of 9)	1	291727304	291744012	16709	2
GRMZM2G512469	2	198100086	198100287	202	235	37	8.85	7.63	Intron (GRMZM2G512469_T01/GRMZM2G512469, intron 1 of 2)	2	198097189	198101961	4773	2
GRMZM2G531052	10	71749354	71749555	202	206	29	6.64	5.66	Intron (GRMZM2G531052_T01/GRMZM2G531052, intron 1 of 6)	10	71748697	71756356	7660	2
GRMZM2G536584	10	88688135	88688336	202	202	28	6.36	5.42	Intron (GRMZM2G536584_T01/GRMZM2G536584, intron 6 of 9)	10	88683463	88691892	8430	1
GRMZM2G569390	5	118013672	118013873	202	195	26	6.68	5.69	Intron (GRMZM2G569390_T01/GRMZM2G569390, intron 1 of 1)	5	117967398	118056274	88877	2
GRMZM2G588223	5	188802031	188802232	202	375	75	19.7	17.43	Intron (GRMZM2G588223_T01/GRMZM2G588223, intron 2 of 8)	5	188801740	188807563	5824	1
GRMZM2G702514	10	136361349	136361550	202	202	28	7.25	6.2	Intron (GRMZM2G702514_T01/GRMZM2G702514, intron 1 of 1)	10	136349862	136363806	13945	2
GRMZM2G702699	4	171842814	171843015	202	243	39	10.43	9.05	Intron (GRMZM2G702699_T01/GRMZM2G702699, intron 1 of 1)	4	171833841	171844017	10177	1
GRMZM2G703889	1	210285992	210286193	202	207	29.3	7.83	6.73	Intron (GRMZM2G703889_T01/GRMZM2G703889, intron 2 of 6)	1	210274584	210307242	32659	1
GRMZM5G805675	4	34578380	34578581	202	246	40	10.72	9.3	Intron (GRMZM5G805675_T01/GRMZM5G805675, intron 1 of 1)	4	34569154	34583844	14691	2
GRMZM5G810054	5	3352761	3352962	202	210	30	7.83	6.72	Intron (GRMZM5G810054_T01/GRMZM5G810054, intron 3 of 3)	5	3350898	3353229	2332	2
GRMZM5G825090	1	205047179	205047380	202	485	105	29.88	26.9	Intron (GRMZM5G825090_T05/GRMZM5G825090, intron 9 of 11)	1	204959111	205057301	98191	2
AC208702.3_FG007	1	204997142	204997343	202	177	21	6.32	5.39	Intron (GRMZM5G825090_T05/GRMZM5G825090, intron 9 of 11)	1	204993793	204994020	228	1
GRMZM5G826602	9	77450458	77450659	202	268	46	11.38	9.89	Intron (GRMZM5G826602_T01/GRMZM5G826602, intron 1 of 1)	9	77449291	77452676	3386	1
GRMZM5G827042	9	110455280	110455481	202	235	37	8.85	7.63	Intron (GRMZM5G827042_T01/GRMZM5G827042, intron 3 of 3)	9	110410868	110456587	45720	2
GRMZM5G843389	8	151801696	151801897	202	224	34	5.92	5.02	Intron (GRMZM5G843389_T01/GRMZM5G843389, intron 3 of 3)	8	151799268	151802208	2941	2
GRMZM5G843474	9	15595093	15595294	202	217	32	7.46	6.4	Intron (GRMZM5G843474_T01/GRMZM5G843474, intron 4 of 4)	9	15593082	15595657	2576	1
GRMZM5G845175	10	112420328	112420529	202	434	91	23.16	20.6	Intron (GRMZM5G845175_T01/GRMZM5G845175, intron 9 of 10)	10	112413693	112421285	7593	2
GRMZM2G149150	4	194929347	194929548	202	191	25	6.4	5.44	Intron (GRMZM5G854210_T01/GRMZM5G854210, intron 1 of 1)	4	194939730	194943802	4073	1
GRMZM5G856681	9	111626304	111626505	202	202	28	6.36	5.43	Intron (GRMZM5G856681_T01/GRMZM5G856681, intron 13 of 16)	9	111618929	111627445	8517	1
GRMZM2G140537	3	128834107	128834308	202	243	39	10.43	9.04	Intron (GRMZM5G867133_T01/GRMZM5G867133, intron 4 of 5)	3	128815804	128822900	7097	2
GRMZM5G868433	2	11596864	11597065	202	500	109	31.07	28.01	Intron (GRMZM5G868433_T01/GRMZM5G868433, intron 5 of 5)	2	11594965	11597699	2735	2
GRMZM5G883601	1	65348232	65348433	202	221	33	7.74	6.65	Intron (GRMZM5G883601_T01/GRMZM5G883601, intron 1 of 9)	1	65347101	65352900	5800	1
GRMZM5G895349	4	157769321	157769522	202	217	32	8.4	7.23	Intron (GRMZM5G895349_T01/GRMZM5G895349, intron 1 of 1)	4	157768216	157778426	10211	1
GRMZM5G897673	6	163826654	163826855	202	206	29	6.64	5.67	Intron (GRMZM5G897673_T02/GRMZM5G897673, intron 2 of 2)	6	163824943	163825695	753	1
AC218964.2_FG003	9	148155188	148155389	202	709	166	46.42	42.56	Promoter (<=1kb)	9	148155719	148156216	498	1
GRMZM6G132224	1	222994405	222994606	202	537	119	30.05	27.06	Promoter (<=1kb)	1	222994585	222994948	364	1
GRMZM2G157252	4	146164455	146164656	202	489	106	25.29	22.55	Promoter (<=1kb)	4	146161540	146163867	2328	2
GRMZM2G056961	6	7163029	7163230	202	412	85	22.61	20.11	Promoter (<=1kb)	6	7162280	7163046	767	2
GRMZM2G346863	2	173956477	173956678	202	393	80	22.47	19.98	Promoter (<=1kb)	2	173957527	173958792	1266	1
GRMZM2G379005	4	172791837	172792038	202	444	93.8	21.92	19.47	Promoter (<=1kb)	4	172789633	172791595	1963	2
GRMZM5G809156	9	131358082	131358283	202	412	85	21.44	19.03	Promoter (<=1kb)	9	131358502	131359140	639	1
GRMZM2G089244	4	207043703	207043904	202	412	85	20.38	18.06	Promoter (<=1kb)	4	207043753	207046336	2584	1
GRMZM2G018823	6	119345310	119345511	202	371	74	19.41	17.16	Promoter (<=1kb)	6	119345319	119347783	2465	1
GRMZM2G088549	4	34055702	34055903	202	346	67	18.63	16.45	Promoter (<=1kb)	4	34049463	34055456	5994	2
AC220924.2_FG004	9	36457585	36457786	202	375	75	18.58	16.41	Promoter (<=1kb)	9	36453749	36457422	3674	2
GRMZM2G117619	10	117042021	117042222	202	360	71	18.54	16.37	Promoter (<=1kb)	10	117042228	117046314	4087	1
GRMZM5G829103	1	250377450	250377651	202	360	70.8	18.54	16.38	Promoter (<=1kb)	1	250377935	250381715	3781	1
GRMZM2G172586	10	2640432	2640633	202	353	69	17.97	15.85	Promoter (<=1kb)	10	2639262	2640147	886	2
GRMZM2G008839	4	179818926	179819127	202	379	76	17.86	15.75	Promoter (<=1kb)	4	179817241	179818127	887	2
GRMZM5G812891	1	66105083	66105284	202	349	68	17.68	15.58	Promoter (<=1kb)	1	66105861	66107897	2037	1
GRMZM2G384706	4	82194910	82195111	202	349	68	17.68	15.58	Promoter (<=1kb)	4	82195671	82201196	5526	1
GRMZM2G045155	7	164273891	164274092	202	346	67	17.39	15.33	Promoter (<=1kb)	7	164274295	164275123	829	1
GRMZM2G414540	1	285855180	285855381	202	371	74	17.3	15.24	Promoter (<=1kb)	1	285855401	285856824	1424	1
GRMZM2G093254	9	145778572	145778773	202	309	57	17.16	15.11	Promoter (<=1kb)	9	145772030	145777575	5546	2
GRMZM2G468479	3	6089699	6089900	202	320	60.2	16.86	14.85	Promoter (<=1kb)	3	6089921	6097389	7469	1
GRMZM2G156568	7	27433147	27433348	202	349	67.9	16.6	14.59	Promoter (<=1kb)	7	27433675	27438325	4651	1
GRMZM2G054621	5	76651757	76651958	202	320	60	16.57	14.57	Promoter (<=1kb)	5	76652075	76653562	1488	1
GRMZM2G176542	3	166713547	166713748	202	325	61.4	15.95	14.01	Promoter (<=1kb)	3	166705714	166713550	7837	2
GRMZM2G094988	1	236509693	236509894	202	349	68	15.64	13.73	Promoter (<=1kb)	1	236509879	236510971	1093	1
GRMZM5G813206	8	163616868	163617069	202	333	63.6	15.47	13.57	Promoter (<=1kb)	8	163608661	163616447	7787	2
GRMZM2G101958	10	4169624	4169825	202	333	63.5	15.47	13.57	Promoter (<=1kb)	10	4168397	4169548	1152	2
GRMZM2G166695	4	57614504	57614705	202	342	66	15.08	13.24	Promoter (<=1kb)	4	57615180	57620688	5509	1
GRMZM2G141911	5	71930103	71930304	202	342	66	15.08	13.24	Promoter (<=1kb)	5	71930286	71932471	2186	1
GRMZM5G878530	5	194457626	194457827	202	353	69	15.04	13.19	Promoter (<=1kb)	5	194451927	194457797	5871	2
GRMZM2G095519	1	274590719	274590920	202	298	54	14.81	12.97	Promoter (<=1kb)	1	274588323	274590355	2033	2
GRMZM2G433854	2	196783392	196783593	202	298	54	14.81	12.97	Promoter (<=1kb)	2	196784032	196786476	2445	1
GRMZM2G103897	9	109145399	109145600	202	298	54	14.81	12.98	Promoter (<=1kb)	9	109136464	109145498	9035	2
GRMZM2G472234	1	69709509	69709710	202	309	57	14.51	12.71	Promoter (<=1kb)	1	69706785	69708760	1976	2
GRMZM2G099987	1	299070293	299070494	202	305	56	14.23	12.45	Promoter (<=1kb)	1	299064902	299070405	5504	2
GRMZM2G048962	6	118183823	118184024	202	305	56	14.23	12.45	Promoter (<=1kb)	6	118181475	118183660	2186	2
GRMZM2G156648	9	110938713	110938914	202	305	56	14.23	12.45	Promoter (<=1kb)	9	110939735	110949351	9617	1
GRMZM2G396212	1	66982618	66982819	202	305	56	13.23	11.55	Promoter (<=1kb)	1	66979297	66981857	2561	2
GRMZM2G061851	10	106214756	106214957	202	304	55.6	13.23	11.55	Promoter (<=1kb)	10	106214976	106215642	667	1
GRMZM2G107597	1	57248075	57248276	202	291	52	13.08	11.41	Promoter (<=1kb)	1	57248463	57251591	3129	1
GRMZM2G102494	9	4662350	4662551	202	291	52	13.08	11.42	Promoter (<=1kb)	9	4663526	4665097	1572	1
GRMZM2G468693	10	132556209	132556410	202	290	51.7	13.08	11.42	Promoter (<=1kb)	10	132556678	132561006	4329	1
GRMZM2G036206	3	29832295	29832496	202	276	48	13.05	11.4	Promoter (<=1kb)	3	29797233	29831582	34350	2
GRMZM2G174210	1	286253942	286254143	202	302	55	12.95	11.31	Promoter (<=1kb)	1	286252973	286253722	750	2
GRMZM2G052666	1	94495397	94495598	202	287	51	12.8	11.16	Promoter (<=1kb)	1	94495828	94498454	2627	1
GRMZM2G377550	8	10905825	10906026	202	287	51	12.8	11.17	Promoter (<=1kb)	8	10906691	10909242	2552	1
GRMZM2G130555	5	210289380	210289581	202	272	47	12.76	11.14	Promoter (<=1kb)	5	210289591	210291462	1872	1
GRMZM2G071869	7	123095736	123095937	202	265	45	12.18	10.61	Promoter (<=1kb)	7	123096910	123097844	935	1
GRMZM2G402672	6	102997954	102998155	202	276	48	11.95	10.4	Promoter (<=1kb)	6	102998107	102998794	688	1
GRMZM2G055678	6	134656854	134657055	202	276	48	11.95	10.4	Promoter (<=1kb)	6	134643812	134656424	12613	2
GRMZM2G414805	5	58088090	58088291	202	287	51	11.84	10.31	Promoter (<=1kb)	5	58084257	58088037	3781	2
AC211474.3_FG006	8	16749716	16749917	202	287	51	11.84	10.31	Promoter (<=1kb)	8	16749898	16757354	7457	1
GRMZM2G051338	6	76400140	76400341	202	271	46.7	11.66	10.15	Promoter (<=1kb)	6	76400211	76402023	1813	1
GRMZM2G117870	2	198234655	198234856	202	257	43	11.59	10.09	Promoter (<=1kb)	2	198235693	198242167	6475	1
GRMZM2G008623	2	214507482	214507683	202	283	50	11.56	10.06	Promoter (<=1kb)	2	214508389	214514872	6484	1
GRMZM2G366910	5	157240228	157240429	202	283	50	11.56	10.06	Promoter (<=1kb)	5	157241007	157241636	630	1
GRMZM2G003992	2	189926493	189926694	202	305	56	11.55	10.05	Promoter (<=1kb)	2	189923247	189926359	3113	2
GRMZM2G153212	4	95929113	95929314	202	254	42	11.3	9.82	Promoter (<=1kb)	4	95930001	95938736	8736	1
GRMZM2G180021	8	173448914	173449115	202	254	42	11.3	9.83	Promoter (<=1kb)	8	173444240	173448004	3765	2
GRMZM2G155565	1	293088078	293088279	202	265	45	11.1	9.63	Promoter (<=1kb)	1	293086023	293088083	2061	2
GRMZM2G122239	2	61958725	61958926	202	263	44.4	11.1	9.64	Promoter (<=1kb)	2	61953710	61958839	5130	2
GRMZM2G173943	7	83290547	83290748	202	262	44.3	11.1	9.64	Promoter (<=1kb)	7	83291537	83295947	4411	1
GRMZM2G159307	3	2209763	2209964	202	250	41	11.01	9.56	Promoter (<=1kb)	3	2210076	2213870	3795	1
GRMZM2G375807	3	145825343	145825544	202	276	48	11.01	9.56	Promoter (<=1kb)	3	145817237	145825052	7816	2
GRMZM2G081012	3	63780215	63780416	202	261	44	10.81	9.38	Promoter (<=1kb)	3	63781292	63784373	3082	1
GRMZM2G135132	4	143115181	143115382	202	261	44	10.81	9.39	Promoter (<=1kb)	4	143110278	143115226	4949	2
GRMZM2G114893	1	89245363	89245564	202	260	43.6	10.81	9.39	Promoter (<=1kb)	1	89245701	89246938	1238	1
GRMZM2G093346	6	162104448	162104649	202	246	40	10.72	9.31	Promoter (<=1kb)	6	162105624	162108069	2446	1
GRMZM2G344848	3	211845312	211845513	202	246	39.9	10.72	9.31	Promoter (<=1kb)	3	211845597	211846437	841	1
GRMZM2G055024	4	2550195	2550396	202	244	39.4	10.72	9.31	Promoter (<=1kb)	4	2551378	2555043	3666	1
GRMZM2G090422	1	277805257	277805458	202	257	43	10.53	9.13	Promoter (<=1kb)	1	277805915	277807951	2037	1
GRMZM2G140223	8	21760765	21760966	202	257	43	10.53	9.13	Promoter (<=1kb)	8	21761233	21762050	818	1
GRMZM2G133213	3	186291313	186291514	202	268	46	10.46	9.06	Promoter (<=1kb)	3	186291885	186295766	3882	1
GRMZM2G452529	3	195945921	195946122	202	243	39	10.43	9.04	Promoter (<=1kb)	3	195946192	195961959	15768	1
GRMZM2G040821	1	240528453	240528654	202	242	38.7	10.43	9.05	Promoter (<=1kb)	1	240526364	240527762	1399	2
GRMZM2G103287	10	70241377	70241578	202	241	38.5	10.43	9.05	Promoter (<=1kb)	10	70234927	70240656	5730	2
GRMZM2G035103	5	6321067	6321268	202	273	47.3	10.18	8.82	Promoter (<=1kb)	5	6321178	6322741	1564	1
GRMZM2G131785	9	134160217	134160418	202	262	44.2	10.18	8.82	Promoter (<=1kb)	9	134160216	134173375	13160	1
GRMZM2G409372	5	189959639	189959840	202	239	38	10.14	8.79	Promoter (<=1kb)	5	189957807	189958884	1078	2
AC217577.1_FG003	9	8004802	8005003	202	239	38	10.14	8.79	Promoter (<=1kb)	9	8005200	8005709	510	1
GRMZM2G023999	8	130029428	130029629	202	238	37.7	10.14	8.79	Promoter (<=1kb)	8	130029849	130031977	2129	1
GRMZM2G146246	3	155017873	155018074	202	250	41	9.97	8.62	Promoter (<=1kb)	3	155015581	155017338	1758	2
GRMZM2G027847	9	48773125	48773326	202	250	41	9.97	8.63	Promoter (<=1kb)	9	48772904	48773326	423	2
GRMZM2G148555	3	217974959	217975160	202	249	40.6	9.97	8.63	Promoter (<=1kb)	3	217975562	217982374	6813	1
GRMZM2G089553	8	153436253	153436454	202	248	40.5	9.97	8.63	Promoter (<=1kb)	8	153432756	153436136	3381	2
GRMZM2G467263	1	188960730	188960931	202	261	44	9.91	8.57	Promoter (<=1kb)	1	188960909	188961705	797	1
GRMZM2G035839	10	13477419	13477620	202	235	37	9.85	8.52	Promoter (<=1kb)	10	13474813	13477239	2427	2
GRMZM2G028134	8	140827683	140827884	202	234	36.5	9.85	8.53	Promoter (<=1kb)	8	140828066	140829039	974	1
GRMZM5G803488	8	165304826	165305027	202	232	36.2	9.85	8.53	Promoter (<=1kb)	8	165305875	165313038	7164	1
GRMZM2G174650	1	98173666	98173867	202	280	49	9.71	8.39	Promoter (<=1kb)	1	98172336	98173688	1353	2
GRMZM2G145376	5	123124006	123124207	202	246	40	9.69	8.37	Promoter (<=1kb)	5	123124380	123142092	17713	1
GRMZM2G012224	1	290594264	290594465	202	268	46	9.65	8.34	Promoter (<=1kb)	1	290594631	290595436	806	1
GRMZM2G050201	7	173362993	173363194	202	257	43	9.64	8.33	Promoter (<=1kb)	7	173363879	173364913	1035	1
GRMZM2G109142	10	87174895	87175096	202	257	43	9.64	8.33	Promoter (<=1kb)	10	87173799	87175007	1209	2
GRMZM2G113821	1	19696482	19696683	202	243	39	9.41	8.12	Promoter (<=1kb)	1	19692172	19696588	4417	2
GRMZM2G012012	9	126976429	126976630	202	243	39	9.41	8.13	Promoter (<=1kb)	9	126975034	126975819	786	2
GRMZM5G869321	5	72611055	72611256	202	241	38.4	9.41	8.13	Promoter (<=1kb)	5	72609960	72610385	426	2
GRMZM2G463630	1	146314776	146314977	202	254	42	9.36	8.08	Promoter (<=1kb)	1	146313945	146314882	938	2
GRMZM2G077981	3	6293006	6293207	202	254	42	9.36	8.09	Promoter (<=1kb)	3	6293029	6294561	1533	1
GRMZM5G836910	5	213952357	213952558	202	254	42	9.36	8.09	Promoter (<=1kb)	5	213953336	213958271	4936	1
GRMZM2G473258	6	94681973	94682174	202	228	35	9.27	8	Promoter (<=1kb)	6	94679099	94681569	2471	2
GRMZM2G038412	7	19512115	19512316	202	228	35	9.27	8.01	Promoter (<=1kb)	7	19507872	19511834	3963	2
GRMZM2G023214	3	168943722	168943923	202	237	37.5	9.13	7.88	Promoter (<=1kb)	3	168943775	168954398	10624	1
GRMZM2G137407	10	12720775	12720976	202	250	41	9.09	7.85	Promoter (<=1kb)	10	12718296	12720227	1932	2
GRMZM2G074278	4	240177312	240177513	202	250	41	9.09	7.85	Promoter (<=1kb)	4	240177644	240187315	9672	1
GRMZM5G808737	7	46812522	46812723	202	250	41	9.09	7.85	Promoter (<=1kb)	7	46799896	46812473	12578	2
GRMZM2G063048	1	59866668	59866869	202	248	40.5	9.09	7.85	Promoter (<=1kb)	1	59865304	59866740	1437	2
GRMZM2G306851	8	86548974	86549175	202	280	49	9.04	7.8	Promoter (<=1kb)	8	86549047	86557314	8268	1
GRMZM5G888797	5	169710229	169710430	202	257	43	8.86	7.63	Promoter (<=1kb)	5	169710473	169711452	980	1
GRMZM2G062123	6	153128439	153128640	202	257	43	8.86	7.63	Promoter (<=1kb)	6	153128468	153129953	1486	1
GRMZM2G582776	8	155578579	155578780	202	235	37	8.85	7.63	Promoter (<=1kb)	8	155577260	155577920	661	2
GRMZM2G115981	1	184600611	184600812	202	232	36	8.57	7.37	Promoter (<=1kb)	1	184600901	184602544	1644	1
GRMZM5G895175	1	219039554	219039755	202	232	36	8.57	7.37	Promoter (<=1kb)	1	219033880	219039704	5825	2
GRMZM2G114325	10	144277145	144277346	202	232	36	8.57	7.38	Promoter (<=1kb)	10	144272421	144277340	4920	2
GRMZM2G111529	5	144156544	144156745	202	214	31	8.4	7.24	Promoter (<=1kb)	5	144137287	144156132	18846	2
GRMZM2G079817	4	140374831	140375032	202	250	41	8.33	7.17	Promoter (<=1kb)	4	140374941	140377781	2841	1
GRMZM2G020998	6	138945569	138945770	202	228	35	8.29	7.13	Promoter (<=1kb)	6	138942959	138945729	2771	2
GRMZM2G132301	10	132203889	132204090	202	239	38	8.28	7.13	Promoter (<=1kb)	10	132204289	132209044	4756	1
GRMZM2G112954	2	208637441	208637642	202	239	38	8.28	7.13	Promoter (<=1kb)	2	208638182	208640818	2637	1
GRMZM2G130062	10	1734851	1735052	202	256	42.7	8.16	7.02	Promoter (<=1kb)	10	1728667	1734854	6188	2
GRMZM2G457147	1	105340018	105340219	202	213	31	8.11	6.97	Promoter (<=1kb)	1	105335092	105339456	4365	2
GRMZM2G409093	1	257374244	257374445	202	213	31	8.11	6.97	Promoter (<=1kb)	1	257374446	257384809	10364	1
GRMZM2G133370	10	81056501	81056702	202	213	31	8.11	6.97	Promoter (<=1kb)	10	81055662	81056364	703	2
GRMZM2G174048	9	7105207	7105408	202	213	31	8.11	6.98	Promoter (<=1kb)	9	7105655	7108037	2383	1
GRMZM2G106613	3	154713074	154713275	202	224	34	8.01	6.89	Promoter (<=1kb)	3	154702548	154712172	9625	2
GRMZM2G072080	3	223781731	223781932	202	224	34	8.01	6.89	Promoter (<=1kb)	3	223777623	223781783	4161	2
GRMZM2G150383	2	229528867	229529068	202	224	33.9	8.01	6.89	Promoter (<=1kb)	2	229529084	229531382	2299	1
GRMZM2G064841	1	21194679	21194880	202	235	37	8.01	6.89	Promoter (<=1kb)	1	21195874	21220741	24868	1
GRMZM2G064590	1	241559512	241559713	202	235	37	8.01	6.89	Promoter (<=1kb)	1	241559682	241566874	7193	1
GRMZM2G085117	5	59337404	59337605	202	235	37	8.01	6.89	Promoter (<=1kb)	5	59337910	59339586	1677	1
GRMZM2G014705	6	70734107	70734308	202	207	29.3	7.83	6.73	Promoter (<=1kb)	6	70732363	70733351	989	2
GRMZM2G084791	4	154880580	154880781	202	207	29.2	7.83	6.73	Promoter (<=1kb)	4	154875609	154880712	5104	2
GRMZM2G458448	6	167100682	167100883	202	260	43.8	7.79	6.69	Promoter (<=1kb)	6	167100924	167101723	800	1
GRMZM2G464393	1	19643360	19643561	202	221	33	7.74	6.64	Promoter (<=1kb)	1	19638820	19642380	3561	2
GRMZM2G053764	1	236153491	236153692	202	221	33	7.74	6.64	Promoter (<=1kb)	1	236148441	236153575	5135	2
GRMZM2G101926	10	85197701	85197902	202	221	33	7.74	6.64	Promoter (<=1kb)	10	85198064	85200377	2314	1
GRMZM2G146665	7	91389852	91390053	202	221	33	7.74	6.65	Promoter (<=1kb)	7	91390413	91392643	2231	1
GRMZM2G115825	9	136556972	136557173	202	221	33	7.74	6.65	Promoter (<=1kb)	9	136552132	136556331	4200	2
GRMZM2G054564	10	25576317	25576518	202	219	32.5	7.74	6.65	Promoter (<=1kb)	10	25575573	25576361	789	2
GRMZM2G172537	1	33533264	33533465	202	239	38	7.55	6.46	Promoter (<=1kb)	1	33529461	33532336	2876	2
GRMZM2G049364	7	101770728	101770929	202	239	38	7.55	6.46	Promoter (<=1kb)	7	101767307	101770793	3487	2
GRMZM2G170161	2	226351975	226352176	202	206	29	7.54	6.46	Promoter (<=1kb)	2	226346872	226351462	4591	2
GRMZM2G162531	6	97774818	97775019	202	206	28.9	7.54	6.47	Promoter (<=1kb)	6	97774967	97779153	4187	1
GRMZM2G044862	4	184714111	184714312	202	203	28.2	7.54	6.47	Promoter (<=1kb)	4	184714280	184721026	6747	1
GRMZM2G124042	1	14033081	14033282	202	228	35	7.48	6.41	Promoter (<=1kb)	1	14029887	14032276	2390	2
GRMZM2G066489	2	14408794	14408995	202	228	35	7.48	6.41	Promoter (<=1kb)	2	14408981	14413250	4270	1
GRMZM2G012926	5	39908408	39908609	202	228	35	7.48	6.41	Promoter (<=1kb)	5	39904675	39908151	3477	2
GRMZM2G045031	7	2439942	2440143	202	228	35	7.48	6.41	Promoter (<=1kb)	7	2440352	2441094	743	1
GRMZM2G433333	8	145409243	145409444	202	228	35	7.48	6.41	Promoter (<=1kb)	8	145410066	145414812	4747	1
GRMZM2G058128	7	43136209	43136410	202	228	35	7.48	6.41	Promoter (<=1kb)	7	43136411	43149545	13135	1
GRMZM2G009510	4	192822684	192822885	202	217	32	7.46	6.4	Promoter (<=1kb)	4	192822848	192824296	1449	1
GRMZM2G131080	5	10409870	10410071	202	217	32	7.46	6.4	Promoter (<=1kb)	5	10408573	10409583	1011	2
GRMZM2G115156	9	21724698	21724899	202	217	32	7.46	6.4	Promoter (<=1kb)	9	21725714	21732320	6607	1
AC205703.4_FG006	5	181251653	181251854	202	246	40	7.4	6.35	Promoter (<=1kb)	5	181248005	181251026	3022	2
GRMZM2G447433	1	221355411	221355612	202	202	27.9	7.25	6.21	Promoter (<=1kb)	1	221356118	221356708	591	1
GRMZM5G879116	1	27171351	27171552	202	213	31	7.18	6.15	Promoter (<=1kb)	1	27172288	27175496	3209	1
AC219079.3_FG005	3	114476403	114476604	202	213	31	7.18	6.15	Promoter (<=1kb)	3	114477583	114478347	765	1
GRMZM2G330302	3	213474317	213474518	202	213	31	7.18	6.15	Promoter (<=1kb)	3	213469252	213473397	4146	2
GRMZM2G051208	4	236653982	236654183	202	213	31	7.18	6.15	Promoter (<=1kb)	4	236651091	236653129	2039	2
GRMZM2G170253	2	194494398	194494599	202	255	42.2	6.98	5.95	Promoter (<=1kb)	2	194492338	194493853	1516	2
GRMZM2G080034	1	288052044	288052245	202	199	27	6.97	5.94	Promoter (<=1kb)	1	288052409	288054141	1733	1
GRMZM2G052884	4	98954241	98954442	202	199	27	6.97	5.95	Promoter (<=1kb)	4	98952825	98954248	1424	2
GRMZM2G137971	7	86772930	86773131	202	199	27	6.97	5.95	Promoter (<=1kb)	7	86760724	86772751	12028	2
AC206217.2_FG006	6	151986488	151986689	202	198	26.8	6.97	5.95	Promoter (<=1kb)	6	151987440	151988000	561	1
GRMZM2G003656	1	173230783	173230984	202	197	26.6	6.97	5.95	Promoter (<=1kb)	1	173231296	173234676	3381	1
GRMZM2G026576	2	204170592	204170793	202	196	26.4	6.97	5.95	Promoter (<=1kb)	2	204171422	204172261	840	1
GRMZM2G380955	1	45094391	45094592	202	221	33	6.94	5.93	Promoter (<=1kb)	1	45094543	45097600	3058	1
GRMZM2G167438	1	232806841	232807042	202	221	33	6.94	5.93	Promoter (<=1kb)	1	232803345	232806998	3654	2
GRMZM2G034069	9	100443167	100443368	202	221	33	6.94	5.94	Promoter (<=1kb)	9	100444321	100448719	4399	1
GRMZM2G412335	5	158261621	158261822	202	184	23	6.92	5.92	Promoter (<=1kb)	5	158262490	158263659	1170	1
GRMZM2G397297	2	178141445	178141646	202	210	30	6.91	5.91	Promoter (<=1kb)	2	178140635	178141539	905	2
GRMZM2G072406	7	119956517	119956718	202	208	29.6	6.91	5.91	Promoter (<=1kb)	7	119954607	119956191	1585	2
GRMZM2G122013	6	62760035	62760236	202	239	38	6.9	5.91	Promoter (<=1kb)	6	62760281	62762182	1902	1
GRMZM2G321041	1	6211966	6212167	202	228	35	6.78	5.78	Promoter (<=1kb)	1	6211041	6212064	1024	2
GRMZM2G417597	2	190350102	190350303	202	228	35	6.78	5.78	Promoter (<=1kb)	2	190350810	190353409	2600	1
GRMZM2G138097	3	39740999	39741200	202	195	26	6.68	5.69	Promoter (<=1kb)	3	39741906	39748884	6979	1
GRMZM2G060765	1	286740377	286740578	202	217	32	6.68	5.7	Promoter (<=1kb)	1	286737415	286739754	2340	2
GRMZM2G043300	10	121308674	121308875	202	217	32	6.68	5.7	Promoter (<=1kb)	10	121306967	121308194	1228	2
GRMZM2G089397	4	25002087	25002288	202	217	32	6.68	5.7	Promoter (<=1kb)	4	25001305	25002029	725	2
GRMZM2G041809	4	181903068	181903269	202	217	32	6.68	5.7	Promoter (<=1kb)	4	181903742	181906080	2339	1
GRMZM2G168760	9	156683480	156683681	202	217	32	6.68	5.7	Promoter (<=1kb)	9	156676366	156683306	6941	2
GRMZM2G103666	3	197705441	197705642	202	217	32	6.68	5.7	Promoter (<=1kb)	3	197706353	197708239	1887	1
GRMZM2G038811	1	66253451	66253652	202	217	32	6.68	5.7	Promoter (<=1kb)	1	66252298	66253051	754	2
AC204254.3_FG001	8	8731068	8731269	202	217	31.9	6.68	5.7	Promoter (<=1kb)	8	8731324	8731770	447	1
GRMZM2G017486	1	166942339	166942540	202	215	31.5	6.68	5.7	Promoter (<=1kb)	1	166943260	166945377	2118	1
GRMZM2G444222	4	2491231	2491432	202	215	31.4	6.68	5.7	Promoter (<=1kb)	4	2491277	2492827	1551	1
GRMZM2G148492	10	142849774	142849975	202	235	37	6.65	5.68	Promoter (<=1kb)	10	142848697	142849818	1122	2
GRMZM2G024247	3	210845640	210845841	202	235	37	6.65	5.68	Promoter (<=1kb)	3	210840744	210844797	4054	2
GRMZM2G325139	2	44390180	44390381	202	206	29	6.64	5.66	Promoter (<=1kb)	2	44389196	44389835	640	2
GRMZM2G179658	5	213799911	213800112	202	206	29	6.64	5.66	Promoter (<=1kb)	5	213795955	213800058	4104	2
GRMZM2G077114	9	81815704	81815905	202	206	29	6.64	5.67	Promoter (<=1kb)	9	81816817	81818418	1602	1
AC188831.3_FG005	2	9500134	9500335	202	180	22	6.62	5.66	Promoter (<=1kb)	2	9499399	9499857	459	2
GRMZM2G100288	1	55389473	55389674	202	243	39	6.57	5.6	Promoter (<=1kb)	1	55389694	55393061	3368	1
GRMZM5G803308	9	97396363	97396564	202	222	33.2	6.52	5.56	Promoter (<=1kb)	9	97396868	97398308	1441	1
GRMZM2G174834	4	185912812	185913013	202	213	31	6.42	5.46	Promoter (<=1kb)	4	185907985	185912697	4713	2
GRMZM2G175805	4	224367815	224368016	202	213	31	6.42	5.46	Promoter (<=1kb)	4	224366194	224367890	1697	2
GRMZM2G135897	7	1143868	1144069	202	213	31	6.42	5.46	Promoter (<=1kb)	7	1142900	1143903	1004	2
GRMZM2G090747	8	171085652	171085853	202	213	31	6.42	5.46	Promoter (<=1kb)	8	171085827	171089416	3590	1
GRMZM2G160840	3	127634386	127634587	202	213	30.9	6.42	5.46	Promoter (<=1kb)	3	127632800	127634389	1590	2
GRMZM2G152908	9	122484103	122484304	202	212	30.7	6.42	5.46	Promoter (<=1kb)	9	122479106	122484027	4922	2
GRMZM2G380177	5	207105391	207105592	202	191	25	6.4	5.44	Promoter (<=1kb)	5	207105939	207112428	6490	1
GRMZM2G102356	2	41218109	41218310	202	191	24.9	6.4	5.45	Promoter (<=1kb)	2	41216939	41217919	981	2
GRMZM2G141219	7	117880369	117880570	202	190	24.6	6.4	5.45	Promoter (<=1kb)	7	117880680	117881926	1247	1
GRMZM2G109354	8	106259099	106259300	202	189	24.3	6.4	5.45	Promoter (<=1kb)	8	106259354	106278403	19050	1
GRMZM2G090061	2	174066507	174066708	202	202	28	6.36	5.42	Promoter (<=1kb)	2	174067296	174069386	2091	1
AC190832.2_FG006	4	166282607	166282808	202	202	28	6.36	5.42	Promoter (<=1kb)	4	166281124	166281648	525	2
GRMZM2G493549	5	74690194	74690395	202	202	28	6.36	5.42	Promoter (<=1kb)	5	74691081	74692185	1105	1
GRMZM2G002910	7	6422618	6422819	202	202	28	6.36	5.43	Promoter (<=1kb)	7	6422635	6425638	3004	1
GRMZM2G043095	3	183178425	183178626	202	202	27.8	6.36	5.43	Promoter (<=1kb)	3	183173180	183177740	4561	2
GRMZM2G062541	10	87704009	87704210	202	228	35	6.16	5.23	Promoter (<=1kb)	10	87704026	87706060	2035	1
GRMZM2G124963	2	212186791	212186992	202	228	35	6.16	5.23	Promoter (<=1kb)	2	212180526	212185824	5299	2
GRMZM2G400167	9	77334805	77335006	202	228	35	6.16	5.23	Promoter (<=1kb)	9	77335866	77339429	3564	1
AC207533.2_FG002	2	152833324	152833525	202	210	30	6.15	5.22	Promoter (<=1kb)	2	152833439	152833801	363	1
GRMZM2G390889	8	23770812	23771013	202	210	30	6.15	5.23	Promoter (<=1kb)	8	23771951	23772702	752	1
GRMZM2G010863	9	103505044	103505245	202	210	30	6.15	5.23	Promoter (<=1kb)	9	103500094	103504884	4791	2
GRMZM2G064466	1	82921312	82921513	202	209	29.8	6.15	5.23	Promoter (<=1kb)	1	82921613	82926989	5377	1
GRMZM2G139714	5	76418046	76418247	202	208	29.6	6.15	5.23	Promoter (<=1kb)	5	76415021	76418129	3109	2
GRMZM5G852097	1	274347567	274347768	202	188	24	6.11	5.19	Promoter (<=1kb)	1	274348403	274350214	1812	1
GRMZM2G008444	2	217515242	217515443	202	188	24	6.11	5.19	Promoter (<=1kb)	2	217515873	217518355	2483	1
GRMZM2G061103	4	13990232	13990433	202	188	24	6.11	5.19	Promoter (<=1kb)	4	13988600	13989808	1209	2
GRMZM2G451746	9	110513295	110513496	202	188	24	6.11	5.19	Promoter (<=1kb)	9	110514420	110516012	1593	1
GRMZM2G353921	4	223105049	223105250	202	186	23.7	6.11	5.2	Promoter (<=1kb)	4	223101936	223104049	2114	2
GRMZM2G137944	2	199455137	199455338	202	199	27	6.09	5.18	Promoter (<=1kb)	2	199455943	199461416	5474	1
GRMZM2G051541	4	214310808	214311009	202	199	27	6.09	5.18	Promoter (<=1kb)	4	214310959	214314731	3773	1
GRMZM2G435034	8	156960025	156960226	202	199	27	6.09	5.19	Promoter (<=1kb)	8	156953487	156959966	6480	2
GRMZM2G425072	10	133293339	133293540	202	196	26.2	6.09	5.19	Promoter (<=1kb)	10	133294173	133295336	1164	1
GRMZM2G386811	5	163984750	163984951	202	173	20	6.02	5.12	Promoter (<=1kb)	5	163983904	163984438	535	2
GRMZM2G012306	1	106902875	106903076	202	224	34	5.92	5.02	Promoter (<=1kb)	1	106903363	106906245	2883	1
GRMZM2G098239	2	10633677	10633878	202	224	34	5.92	5.02	Promoter (<=1kb)	2	10630672	10633711	3040	2
GRMZM2G173218	2	54220852	54221053	202	223	33.6	5.92	5.02	Promoter (<=1kb)	2	54221589	54222180	592	1
GRMZM5G806726	2	29296387	29296588	202	555	124	35.53	32.21	Promoter (1-2kb)	2	29293758	29294996	1239	2
GRMZM2G077258	4	163429446	163429647	202	540	120	31.53	28.45	Promoter (1-2kb)	4	163422412	163428013	5602	2
GRMZM2G324462	6	122448282	122448483	202	460	98	26.4	23.57	Promoter (1-2kb)	6	122437646	122447258	9613	2
GRMZM2G160517	7	25705497	25705698	202	415	86	24.25	21.61	Promoter (1-2kb)	7	25707152	25708002	851	1
GRMZM2G078052	1	41863232	41863433	202	467	100	20.93	18.56	Promoter (1-2kb)	1	41858679	41861883	3205	2
GRMZM2G169005	10	132632507	132632708	202	390	79	20.86	18.5	Promoter (1-2kb)	10	132634493	132635036	544	1
GRMZM2G026664	1	191878787	191878988	202	409	84.3	20.38	18.06	Promoter (1-2kb)	1	191876381	191877652	1272	2
GRMZM2G023347	5	17344672	17344873	202	353	69	19.22	16.99	Promoter (1-2kb)	5	17340297	17343212	2916	2
GRMZM2G167568	1	4203026	4203227	202	367	72.8	19.12	16.91	Promoter (1-2kb)	1	4204277	4206621	2345	1
GRMZM2G015709	4	187944344	187944545	202	349	68	18.93	16.72	Promoter (1-2kb)	4	187945783	187947675	1893	1
GRMZM2G060987	10	89159969	89160170	202	364	72	18.83	16.64	Promoter (1-2kb)	10	89161461	89166883	5423	1
GRMZM2G024976	5	159249430	159249631	202	364	72	18.83	16.65	Promoter (1-2kb)	5	159240339	159247522	7184	2
GRMZM2G136687	3	146750682	146750883	202	346	67	18.63	16.45	Promoter (1-2kb)	3	146748772	146749524	753	2
GRMZM2G031586	10	141363642	141363843	202	360	71	18.54	16.37	Promoter (1-2kb)	10	141365841	141367694	1854	1
GRMZM2G108265	9	128108393	128108594	202	342	66	18.34	16.19	Promoter (1-2kb)	9	128110430	128112145	1716	1
GRMZM2G110688	9	152292226	152292427	202	342	66	18.34	16.19	Promoter (1-2kb)	9	152294109	152296878	2770	1
GRMZM2G164084	1	264531706	264531907	202	353	69	17.97	15.85	Promoter (1-2kb)	1	264527252	264530002	2751	2
GRMZM2G139369	8	15440580	15440781	202	349	68	17.68	15.58	Promoter (1-2kb)	8	15433455	15438699	5245	2
GRMZM2G476652	4	129009708	129009909	202	339	65.2	17.1	15.06	Promoter (1-2kb)	4	129010945	129019841	8897	1
AC210678.3_FG004	2	17885249	17885450	202	316	59	16.28	14.3	Promoter (1-2kb)	2	17883719	17883937	219	2
GRMZM2G045239	8	167577384	167577585	202	306	56.3	15.69	13.77	Promoter (1-2kb)	8	167572056	167576022	3967	2
GRMZM2G063747	2	187288024	187288225	202	320	60	15.37	13.49	Promoter (1-2kb)	2	187289767	187291264	1498	1
GRMZM2G126946	4	163223151	163223352	202	316	59	15.09	13.23	Promoter (1-2kb)	4	163224785	163227657	2873	1
GRMZM2G011520	9	126932172	126932373	202	298	54	14.81	12.98	Promoter (1-2kb)	9	126930387	126930921	535	2
GRMZM2G016622	7	38035832	38036033	202	313	58	14.8	12.98	Promoter (1-2kb)	7	38037621	38039486	1866	1
GRMZM2G417859	4	240473011	240473212	202	294	53	14.52	12.71	Promoter (1-2kb)	4	240474602	240477107	2506	1
GRMZM2G012319	1	38539217	38539418	202	294	53	13.37	11.67	Promoter (1-2kb)	1	38540863	38552452	11590	1
GRMZM2G110198	1	115410620	115410821	202	280	49	13.34	11.65	Promoter (1-2kb)	1	115412522	115416211	3690	1
GRMZM2G035268	4	84139496	84139697	202	276	48	13.05	11.41	Promoter (1-2kb)	4	84132940	84137970	5031	2
AC196066.3_FG003	1	248522469	248522670	202	287	51	12.8	11.16	Promoter (1-2kb)	1	248519561	248520954	1394	2
GRMZM2G158575	2	162229540	162229741	202	287	51	12.8	11.16	Promoter (1-2kb)	2	162230925	162231634	710	1
GRMZM2G180168	10	78163297	78163498	202	283	50	12.51	10.91	Promoter (1-2kb)	10	78160467	78161649	1183	2
GRMZM2G361074	4	160588595	160588796	202	283	50	12.51	10.91	Promoter (1-2kb)	4	160590127	160594199	4073	1
GRMZM2G422269	4	184565938	184566139	202	280	49	12.23	10.66	Promoter (1-2kb)	4	184567275	184572074	4800	1
GRMZM2G155252	6	21467324	21467525	202	280	49	12.23	10.66	Promoter (1-2kb)	6	21463521	21465358	1838	2
GRMZM2G114432	4	159809923	159810124	202	276	48	11.95	10.4	Promoter (1-2kb)	4	159808158	159808610	453	2
GRMZM5G844316	10	130913060	130913261	202	261	44	11.88	10.34	Promoter (1-2kb)	10	130914342	130915185	844	1
GRMZM2G166430	5	43764808	43765009	202	261	44	11.88	10.35	Promoter (1-2kb)	5	43766507	43768362	1856	1
AC234169.1_FG001	5	162408947	162409148	202	272	47	11.66	10.14	Promoter (1-2kb)	5	162407046	162407330	285	2
GRMZM2G166692	7	99874421	99874622	202	272	47	11.66	10.14	Promoter (1-2kb)	7	99876087	99877627	1541	1
GRMZM2G016892	1	297885600	297885801	202	272	47	11.66	10.15	Promoter (1-2kb)	1	297877793	297883989	6197	2
GRMZM2G702888	2	2634983	2635184	202	269	46.2	11.66	10.15	Promoter (1-2kb)	2	2632514	2633325	812	2
GRMZM2G132007	5	20925692	20925893	202	256	42.6	11.59	10.09	Promoter (1-2kb)	5	20927464	20928440	977	1
GRMZM2G309512	3	146282655	146282856	202	283	50	11.56	10.06	Promoter (1-2kb)	3	146284125	146287100	2976	1
AC199001.3_FG005	8	134435985	134436186	202	283	50	11.56	10.06	Promoter (1-2kb)	8	134437379	134439227	1849	1
GRMZM2G106459	8	107402203	107402404	202	268	46	11.38	9.89	Promoter (1-2kb)	8	107404270	107409524	5255	1
GRMZM2G008765	2	233077571	233077772	202	268	45.8	11.38	9.89	Promoter (1-2kb)	2	233063939	233075629	11691	2
GRMZM2G128644	1	52253057	52253258	202	254	42	11.3	9.82	Promoter (1-2kb)	1	52250200	52251583	1384	2
GRMZM2G402015	9	139849531	139849732	202	254	42	11.3	9.83	Promoter (1-2kb)	9	139845721	139847760	2040	2
GRMZM2G171365	9	154081393	154081594	202	280	49	11.28	9.81	Promoter (1-2kb)	9	154082657	154102220	19564	1
GRMZM2G458659	4	147279106	147279307	202	235	37	11.14	9.67	Promoter (1-2kb)	4	147280516	147282914	2399	1
GRMZM2G377341	5	38602956	38603157	202	265	45	11.1	9.64	Promoter (1-2kb)	5	38590536	38601853	11318	2
GRMZM5G823891	5	61130887	61131088	202	265	45	11.1	9.64	Promoter (1-2kb)	5	61132692	61136030	3339	1
AC205813.4_FG008	3	195838091	195838292	202	250	41	11.01	9.56	Promoter (1-2kb)	3	195834714	195836360	1647	2
GRMZM2G139462	3	145936395	145936596	202	276	48	11.01	9.56	Promoter (1-2kb)	3	145934434	145934946	513	2
GRMZM2G333033	1	185432574	185432775	202	268	46	10.46	9.06	Promoter (1-2kb)	1	185434487	185435583	1097	1
GRMZM2G108767	7	165718013	165718214	202	268	46	10.46	9.07	Promoter (1-2kb)	7	165719833	165723658	3826	1
GRMZM5G854450	5	206579518	206579719	202	268	46	10.46	9.07	Promoter (1-2kb)	5	206581257	206582785	1529	1
GRMZM2G149786	10	82216736	82216937	202	254	42	10.25	8.87	Promoter (1-2kb)	10	82218460	82222873	4414	1
GRMZM2G092152	3	208988286	208988487	202	254	42	10.25	8.88	Promoter (1-2kb)	3	208983735	208986596	2862	2
GRMZM2G031824	7	106351565	106351766	202	254	42	10.25	8.88	Promoter (1-2kb)	7	106353644	106364521	10878	1
GRMZM2G023833	1	277994929	277995130	202	287	51	10.23	8.87	Promoter (1-2kb)	1	277996604	278002850	6247	1
GRMZM2G009141	1	231665248	231665449	202	265	45	10.18	8.82	Promoter (1-2kb)	1	231662654	231663947	1294	2
GRMZM2G426953	3	182102898	182103099	202	265	45	10.18	8.82	Promoter (1-2kb)	3	182095773	182101296	5524	2
GRMZM2G357040	7	144855977	144856178	202	265	45	10.18	8.82	Promoter (1-2kb)	7	144857904	144859094	1191	1
GRMZM2G331539	1	127980618	127980819	202	250	41	9.97	8.62	Promoter (1-2kb)	1	127982580	127983523	944	1
GRMZM5G823629	2	209331242	209331443	202	250	41	9.97	8.62	Promoter (1-2kb)	2	209333318	209338308	4991	1
GRMZM2G342515	4	160980937	160981138	202	235	37	9.85	8.52	Promoter (1-2kb)	4	160982217	160983377	1161	1
GRMZM2G386430	10	133900541	133900742	202	246	40	9.69	8.37	Promoter (1-2kb)	10	133902272	133909923	7652	1
GRMZM2G171723	7	148315878	148316079	202	246	40	9.69	8.38	Promoter (1-2kb)	7	148317116	148320229	3114	1
GRMZM2G068436	6	140105550	140105751	202	257	43	9.64	8.33	Promoter (1-2kb)	6	140106934	140115460	8527	1
GRMZM2G145568	9	138555967	138556168	202	232	36	9.56	8.27	Promoter (1-2kb)	9	138557713	138558785	1073	1
GRMZM5G834335	8	164711420	164711621	202	243	39	9.41	8.12	Promoter (1-2kb)	8	164712934	164716574	3641	1
GRMZM2G011998	5	65156050	65156251	202	401	82	9.27	8	Promoter (1-2kb)	5	65150354	65154703	4350	2
GRMZM2G455407	2	152621424	152621625	202	228	35	9.27	8	Promoter (1-2kb)	2	152622971	152670621	47651	1
GRMZM2G150616	2	177289166	177289367	202	228	35	9.27	8	Promoter (1-2kb)	2	177290831	177294514	3684	1
GRMZM2G082780	3	29065628	29065829	202	228	35	9.27	8	Promoter (1-2kb)	3	29056230	29064249	8020	2
GRMZM2G147596	1	278688107	278688308	202	228	35	9.27	8.01	Promoter (1-2kb)	1	278690176	278692199	2024	1
GRMZM2G109582	10	21831144	21831345	202	239	38	9.13	7.87	Promoter (1-2kb)	10	21828432	21829618	1187	2
AC191410.4_FG004	5	204835465	204835666	202	239	38	9.13	7.88	Promoter (1-2kb)	5	204832979	204833720	742	2
GRMZM2G027333	8	138875166	138875367	202	250	41	9.09	7.85	Promoter (1-2kb)	8	138876899	138880779	3881	1
GRMZM2G159636	8	171411157	171411358	202	257	43	8.86	7.63	Promoter (1-2kb)	8	171412732	171417001	4270	1
GRMZM2G060837	5	199254349	199254550	202	235	36.9	8.85	7.63	Promoter (1-2kb)	5	199256167	199258508	2342	1
GRMZM2G350265	8	112815431	112815632	202	244	39.3	8.82	7.61	Promoter (1-2kb)	8	112817337	112825077	7741	1
GRMZM2G158316	4	185664992	185665193	202	221	33	8.69	7.49	Promoter (1-2kb)	4	185660976	185663417	2442	2
AC214613.3_FG003	2	36422938	36423139	202	232	36	8.57	7.38	Promoter (1-2kb)	2	36419430	36421355	1926	2
GRMZM2G380424	2	56359003	56359204	202	232	36	8.57	7.38	Promoter (1-2kb)	2	56356361	56357373	1013	2
GRMZM2G056828	2	121301602	121301803	202	232	36	8.57	7.38	Promoter (1-2kb)	2	121299241	121300557	1317	2
GRMZM2G100898	3	17926084	17926285	202	232	36	8.57	7.38	Promoter (1-2kb)	3	17928019	17933818	5800	1
AC191526.3_FG001	5	217813564	217813765	202	232	36	8.57	7.38	Promoter (1-2kb)	5	217808472	217811717	3246	2
GRMZM2G466345	5	217835378	217835579	202	232	36	8.57	7.38	Promoter (1-2kb)	5	217836691	217842689	5999	1
GRMZM2G158593	2	162243787	162243988	202	229	35.3	8.57	7.38	Promoter (1-2kb)	2	162245531	162246346	816	1
GRMZM2G088795	10	90459199	90459400	202	217	32	8.4	7.23	Promoter (1-2kb)	10	90460623	90461421	799	1
GRMZM2G332390	5	15033445	15033646	202	217	32	8.4	7.23	Promoter (1-2kb)	5	15030901	15031675	775	2
GRMZM2G103033	6	81063470	81063671	202	217	32	8.4	7.23	Promoter (1-2kb)	6	81064806	81070754	5949	1
GRMZM2G044265	3	160553099	160553300	202	228	35	8.29	7.13	Promoter (1-2kb)	3	160555265	160557837	2573	1
GRMZM2G031609	4	204706535	204706736	202	239	38	8.28	7.13	Promoter (1-2kb)	4	204699686	204705464	5779	2
GRMZM2G161664	9	133797841	133798042	202	213	31	8.11	6.98	Promoter (1-2kb)	9	133799373	133804572	5200	1
GRMZM2G084928	2	1813302	1813503	202	224	34	8.01	6.88	Promoter (1-2kb)	2	1815004	1819909	4906	1
GRMZM2G044598	3	59403064	59403265	202	224	34	8.01	6.89	Promoter (1-2kb)	3	59405035	59405850	816	1
AC219006.2_FG006	8	131498541	131498742	202	224	34	8.01	6.89	Promoter (1-2kb)	8	131500170	131501460	1291	1
GRMZM2G308083	9	8606391	8606592	202	224	34	8.01	6.89	Promoter (1-2kb)	9	8608312	8615327	7016	1
GRMZM2G045387	4	5125947	5126148	202	235	37	8.01	6.89	Promoter (1-2kb)	4	5127627	5128657	1031	1
AC194897.4_FG005	4	129684350	129684551	202	210	30	7.83	6.72	Promoter (1-2kb)	4	129686258	129687402	1145	1
GRMZM2G016184	5	14347988	14348189	202	210	30	7.83	6.72	Promoter (1-2kb)	5	14350073	14351883	1811	1
AC209976.3_FG001	5	92735712	92735913	202	210	30	7.83	6.72	Promoter (1-2kb)	5	92737328	92738273	946	1
GRMZM2G114688	7	161300740	161300941	202	210	30	7.83	6.72	Promoter (1-2kb)	7	161293815	161299246	5432	2
GRMZM2G093408	8	79901735	79901936	202	210	30	7.83	6.72	Promoter (1-2kb)	8	79903859	79905084	1226	1
GRMZM2G147266	10	1284995	1285196	202	208	29.4	7.83	6.73	Promoter (1-2kb)	10	1279030	1283646	4617	2
GRMZM2G026147	1	85026490	85026691	202	206	29.1	7.83	6.73	Promoter (1-2kb)	1	85027909	85028986	1078	1
GRMZM5G825110	8	173190801	173191002	202	232	36	7.74	6.65	Promoter (1-2kb)	8	173192945	173208487	15543	1
GRMZM2G065496	1	165083361	165083562	202	221	33	7.74	6.64	Promoter (1-2kb)	1	165085207	165088108	2902	1
GRMZM2G160496	9	16730780	16730981	202	221	33	7.74	6.65	Promoter (1-2kb)	9	16732113	16734511	2399	1
GRMZM2G107187	2	2536129	2536330	202	206	29	7.54	6.46	Promoter (1-2kb)	2	2538063	2541304	3242	1
GRMZM2G170452	2	135461961	135462162	202	206	29	7.54	6.46	Promoter (1-2kb)	2	135463368	135476140	12773	1
GRMZM2G391413	4	239863457	239863658	202	206	29	7.54	6.46	Promoter (1-2kb)	4	239865653	239878509	12857	1
GRMZM2G042245	5	76707731	76707932	202	206	29	7.54	6.46	Promoter (1-2kb)	5	76709614	76715245	5632	1
GRMZM2G033930	1	111595142	111595343	202	204	28.5	7.54	6.47	Promoter (1-2kb)	1	111596646	111598715	2070	1
GRMZM2G395569	6	32903757	32903958	202	217	32	7.46	6.4	Promoter (1-2kb)	6	32898040	32901807	3768	2
GRMZM2G456423	6	43510624	43510825	202	217	32	7.46	6.4	Promoter (1-2kb)	6	43504057	43508686	4630	2
GRMZM2G148370	1	293352997	293353198	202	202	28	7.25	6.2	Promoter (1-2kb)	1	293347743	293351525	3783	2
GRMZM2G021369	5	210325533	210325734	202	202	28	7.25	6.21	Promoter (1-2kb)	5	210323073	210324358	1286	2
GRMZM2G020008	8	146835805	146836006	202	202	28	7.25	6.21	Promoter (1-2kb)	8	146832425	146834374	1950	2
GRMZM2G171716	10	95058414	95058615	202	200	27.4	7.25	6.21	Promoter (1-2kb)	10	95055203	95056891	1689	2
AF466202.2_FG007	10	138528912	138529113	202	224	34	7.21	6.17	Promoter (1-2kb)	10	138520769	138527883	7115	2
AC188978.3_FG008	6	168363995	168364196	202	213	31	7.18	6.15	Promoter (1-2kb)	6	168365253	168366208	956	1
GRMZM2G142924	7	117702424	117702625	202	213	31	7.18	6.16	Promoter (1-2kb)	7	117704371	117709009	4639	1
GRMZM2G090264	1	221469689	221469890	202	199	27	6.97	5.94	Promoter (1-2kb)	1	221471184	221472207	1024	1
GRMZM2G415062	5	200974723	200974924	202	199	27	6.97	5.95	Promoter (1-2kb)	5	200968733	200973499	4767	2
GRMZM2G055699	6	137845161	137845362	202	199	27	6.97	5.95	Promoter (1-2kb)	6	137839420	137843385	3966	2
GRMZM2G158452	7	159644530	159644731	202	199	27	6.97	5.95	Promoter (1-2kb)	7	159627682	159643118	15437	2
GRMZM2G057975	8	166440866	166441067	202	199	27	6.97	5.95	Promoter (1-2kb)	8	166442612	166443249	638	1
GRMZM2G047138	9	14159289	14159490	202	199	27	6.97	5.95	Promoter (1-2kb)	9	14160980	14163039	2060	1
GRMZM2G325217	3	30678879	30679080	202	199	27	6.97	5.95	Promoter (1-2kb)	3	30676118	30677569	1452	2
AC200228.4_FG001	1	107033104	107033305	202	221	33	6.94	5.93	Promoter (1-2kb)	1	107029874	107031733	1860	2
GRMZM2G181258	10	16221782	16221983	202	221	33	6.94	5.93	Promoter (1-2kb)	10	16218811	16219788	978	2
GRMZM5G891165	2	38647083	38647284	202	221	33	6.94	5.94	Promoter (1-2kb)	2	38644672	38645928	1257	2
AC234202.1_FG005	10	145011102	145011303	202	210	30	6.91	5.91	Promoter (1-2kb)	10	145008698	145009309	612	2
GRMZM2G084717	3	155847645	155847846	202	210	30	6.91	5.91	Promoter (1-2kb)	3	155844556	155845945	1390	2
GRMZM2G027378	4	221040185	221040386	202	210	30	6.91	5.91	Promoter (1-2kb)	4	221041836	221044881	3046	1
GRMZM2G079013	5	215402869	215403070	202	210	30	6.91	5.91	Promoter (1-2kb)	5	215387951	215401364	13414	2
GRMZM2G314679	7	128480449	128480650	202	210	30	6.91	5.91	Promoter (1-2kb)	7	128465159	128478871	13713	2
GRMZM2G080499	3	209794026	209794227	202	228	35	6.78	5.78	Promoter (1-2kb)	3	209796183	209812031	15849	1
GRMZM2G133757	4	10574349	10574550	202	195	26	6.68	5.69	Promoter (1-2kb)	4	10576028	10604036	28009	1
GRMZM2G134484	9	137016199	137016400	202	195	26	6.68	5.7	Promoter (1-2kb)	9	137018311	137018965	655	1
GRMZM2G306374	2	10389910	10390111	202	194	25.8	6.68	5.7	Promoter (1-2kb)	2	10391226	10395283	4058	1
GRMZM2G149768	6	136760718	136760919	202	192	25.3	6.68	5.7	Promoter (1-2kb)	6	136755765	136759415	3651	2
GRMZM2G075122	2	213843427	213843628	202	192	25.3	6.68	5.7	Promoter (1-2kb)	2	213839868	213841452	1585	2
GRMZM2G090070	1	272906448	272906649	202	217	32	6.68	5.7	Promoter (1-2kb)	1	272907940	272911570	3631	1
AC208663.3_FG002	2	30552408	30552609	202	217	32	6.68	5.7	Promoter (1-2kb)	2	30554102	30555190	1089	1
GRMZM2G346897	4	5143634	5143835	202	217	32	6.68	5.7	Promoter (1-2kb)	4	5145291	5146364	1074	1
GRMZM2G111300	4	26685980	26686181	202	217	32	6.68	5.7	Promoter (1-2kb)	4	26681989	26684675	2687	2
GRMZM2G116872	5	180597845	180598046	202	217	32	6.68	5.7	Promoter (1-2kb)	5	180599382	180600143	762	1
AC191598.3_FG007	9	150500312	150500513	202	217	32	6.68	5.7	Promoter (1-2kb)	9	150501769	150503117	1349	1
GRMZM2G034417	1	246868537	246868738	202	206	29	6.64	5.66	Promoter (1-2kb)	1	246870304	246871705	1402	1
GRMZM2G138382	1	295085429	295085630	202	206	29	6.64	5.66	Promoter (1-2kb)	1	295080146	295084217	4072	2
GRMZM2G059266	4	40392907	40393108	202	206	29	6.64	5.66	Promoter (1-2kb)	4	40387081	40391160	4080	2
GRMZM2G026188	6	166275278	166275479	202	206	29	6.64	5.67	Promoter (1-2kb)	6	166272459	166273326	868	2
GRMZM2G091119	3	35658557	35658758	202	206	28.9	6.64	5.67	Promoter (1-2kb)	3	35660410	35666279	5870	1
GRMZM2G368993	8	153937384	153937585	202	205	28.8	6.64	5.67	Promoter (1-2kb)	8	153938796	153942137	3342	1
GRMZM2G066801	1	252865844	252866045	202	191	25	6.4	5.44	Promoter (1-2kb)	1	252867348	252868050	703	1
GRMZM5G832651	1	299128734	299128935	202	191	25	6.4	5.44	Promoter (1-2kb)	1	299121695	299127301	5607	2
GRMZM2G309847	4	163682610	163682811	202	191	25	6.4	5.44	Promoter (1-2kb)	4	163680558	163681456	899	2
GRMZM2G009717	6	158186565	158186766	202	190	24.7	6.4	5.45	Promoter (1-2kb)	6	158178876	158184814	5939	2
GRMZM2G021464	2	46401928	46402129	202	202	28	6.36	5.42	Promoter (1-2kb)	2	46399662	46400732	1071	2
GRMZM2G481755	5	195507289	195507490	202	202	28	6.36	5.42	Promoter (1-2kb)	5	195495289	195505503	10215	2
GRMZM2G073535	6	156711352	156711553	202	202	28	6.36	5.42	Promoter (1-2kb)	6	156713541	156715414	1874	1
AC197705.4_FG006	8	117712533	117712734	202	202	28	6.36	5.42	Promoter (1-2kb)	8	117713897	117715549	1653	1
GRMZM2G166345	8	169866092	169866293	202	202	28	6.36	5.42	Promoter (1-2kb)	8	169867846	169872560	4715	1
AF546188.1_FG002	7	18778044	18778245	202	177	21	6.32	5.39	Promoter (1-2kb)	7	18779575	18780300	726	1
GRMZM2G084347	9	129727467	129727668	202	177	21	6.32	5.39	Promoter (1-2kb)	9	129729202	129729753	552	1
AC212859.3_FG008	2	26373872	26374073	202	210	30	6.15	5.22	Promoter (1-2kb)	2	26370683	26372492	1810	2
GRMZM2G363908	3	52446735	52446936	202	210	30	6.15	5.22	Promoter (1-2kb)	3	52448546	52452232	3687	1
GRMZM2G143804	4	160512324	160512525	202	210	30	6.15	5.22	Promoter (1-2kb)	4	160513617	160515298	1682	1
GRMZM2G394321	2	41871029	41871230	202	188	24	6.11	5.19	Promoter (1-2kb)	2	41873087	41875640	2554	1
GRMZM2G169688	2	136006904	136007105	202	188	24	6.11	5.19	Promoter (1-2kb)	2	136009090	136025628	16539	1
GRMZM2G154904	2	202859164	202859365	202	188	24	6.11	5.19	Promoter (1-2kb)	2	202851062	202857288	6227	2
GRMZM2G042125	3	141644478	141644679	202	188	24	6.11	5.19	Promoter (1-2kb)	3	141646543	141647359	817	1
GRMZM2G125206	4	201262851	201263052	202	188	24	6.11	5.19	Promoter (1-2kb)	4	201259789	201261591	1803	2
GRMZM5G805008	7	37741438	37741639	202	188	24	6.11	5.19	Promoter (1-2kb)	7	37739239	37740147	909	2
GRMZM2G000435	1	197824001	197824202	202	199	27	6.09	5.18	Promoter (1-2kb)	1	197825558	197827506	1949	1
GRMZM5G847219	2	207379769	207379970	202	199	27	6.09	5.18	Promoter (1-2kb)	2	207373072	207377937	4866	2
GRMZM2G084647	3	135477845	135478046	202	199	27	6.09	5.18	Promoter (1-2kb)	3	135473225	135476738	3514	2
GRMZM2G039665	4	139154162	139154363	202	199	27	6.09	5.18	Promoter (1-2kb)	4	139156285	139159606	3322	1
GRMZM2G057623	5	6616955	6617156	202	199	27	6.09	5.18	Promoter (1-2kb)	5	6618729	6624312	5584	1
GRMZM2G000623	9	1597375	1597576	202	199	27	6.09	5.19	Promoter (1-2kb)	9	1599022	1609455	10434	1
GRMZM2G506905	2	222525937	222526138	202	173	20	6.02	5.12	Promoter (1-2kb)	2	222527160	222527856	697	1
GRMZM2G161852	4	11663096	11663297	202	217	32	6.01	5.11	Promoter (1-2kb)	4	11658508	11661539	3032	2
GRMZM2G144109	5	2312758	2312959	202	750	177	44.39	40.64	Promoter (2-3kb)	5	2315287	2319068	3782	1
GRMZM2G121275	2	20456387	20456588	202	647	149	41.4	37.75	Promoter (2-3kb)	2	20452257	20453577	1321	2
GRMZM2G078077	4	145638476	145638677	202	652	150.5	39.28	35.78	Promoter (2-3kb)	4	145641628	145642678	1051	1
GRMZM2G084684	5	165897470	165897671	202	452	96	25.82	23.02	Promoter (2-3kb)	5	165891108	165895216	4109	2
GRMZM2G057935	1	277067336	277067537	202	393	80	22.47	19.98	Promoter (2-3kb)	1	277059620	277064623	5004	2
GRMZM2G132238	9	120623589	120623790	202	401	82	21.73	19.3	Promoter (2-3kb)	9	120619906	120621341	1436	2
GRMZM2G119725	5	131491192	131491393	202	397	81	21.44	19.03	Promoter (2-3kb)	5	131493811	131497137	3327	1
GRMZM2G037617	1	280616971	280617172	202	379	76	21.29	18.89	Promoter (2-3kb)	1	280619868	280625755	5888	1
GRMZM2G332660	4	194294623	194294824	202	390	79	20.86	18.51	Promoter (2-3kb)	4	194290098	194292261	2164	2
GRMZM5G838638	3	35389403	35389604	202	368	73	20.7	18.35	Promoter (2-3kb)	3	35391677	35392060	384	1
AC214543.3_FG001	7	116036321	116036522	202	397	81	20.29	17.97	Promoter (2-3kb)	7	116031966	116033980	2015	2
GRMZM2G303342	1	291853311	291853512	202	371	74	19.41	17.16	Promoter (2-3kb)	1	291856504	291857181	678	1
GRMZM2G151616	5	39361843	39362044	202	349	68	18.93	16.72	Promoter (2-3kb)	5	39364265	39379248	14984	1
GRMZM2G461825	5	130121791	130121992	202	349	68	18.93	16.72	Promoter (2-3kb)	5	130124458	130125122	665	1
GRMZM2G162598	7	125436298	125436499	202	357	70	18.25	16.12	Promoter (2-3kb)	7	125439274	125444197	4924	1
GRMZM2G049495	2	1101605	1101806	202	364	72	17.73	15.63	Promoter (2-3kb)	2	1104461	1141492	37032	1
GRMZM2G177693	3	219656607	219656808	202	331	63	17.45	15.37	Promoter (2-3kb)	3	219659124	219660918	1795	1
GRMZM2G007258	8	3206695	3206896	202	371	73.9	17.3	15.25	Promoter (2-3kb)	8	3197180	3203827	6648	2
GRMZM2G305439	3	213671635	213671836	202	349	68	16.6	14.59	Promoter (2-3kb)	3	213674668	213675941	1274	1
GRMZM2G537118	1	81799280	81799481	202	327	62	15.95	14.01	Promoter (2-3kb)	1	81796576	81797057	482	2
GRMZM2G095724	3	165653423	165653624	202	324	61	15.66	13.75	Promoter (2-3kb)	3	165656218	165657381	1164	1
GRMZM2G108200	9	79341297	79341498	202	324	61	15.66	13.75	Promoter (2-3kb)	9	79343751	79344389	639	1
GRMZM2G131888	9	10285502	10285703	202	324	61	15.66	13.75	Promoter (2-3kb)	9	10280501	10282645	2145	2
GRMZM5G876146	1	298811235	298811436	202	305	56	15.4	13.5	Promoter (2-3kb)	1	298813792	298816795	3004	1
AC190851.3_FG003	7	22561349	22561550	202	305	56	15.4	13.51	Promoter (2-3kb)	7	22564217	22565023	807	1
GRMZM2G086032	5	87566007	87566208	202	320	60	15.37	13.49	Promoter (2-3kb)	5	87559780	87563374	3595	2
GRMZM2G081829	4	155259780	155259981	202	313	58	14.8	12.98	Promoter (2-3kb)	4	155251804	155257053	5250	2
GRMZM2G026218	7	47956222	47956423	202	305	56	14.23	12.45	Promoter (2-3kb)	7	47940808	47953476	12669	2
GRMZM2G024109	4	136538468	136538669	202	303	55.3	14.23	12.46	Promoter (2-3kb)	4	136540699	136545027	4329	1
GRMZM2G316827	9	116077257	116077458	202	316	59	14.06	12.31	Promoter (2-3kb)	9	116072089	116074528	2440	2
GRMZM2G105362	1	36974633	36974834	202	296	53.4	13.65	11.94	Promoter (2-3kb)	1	36977518	36979390	1873	1
GRMZM2G703580	9	17990711	17990912	202	283	50	13.64	11.93	Promoter (2-3kb)	9	17986860	17988317	1458	2
GRMZM2G088487	10	39606158	39606359	202	280	49	13.34	11.66	Promoter (2-3kb)	10	39602233	39603665	1433	2
zma-MIR2118a	10	117752216	117752417	202	291	52	13.08	11.42	Promoter (2-3kb)	10	117749885	117750002	118	2
GRMZM2G091558	2	198650688	198650889	202	269	46.1	12.76	11.15	Promoter (2-3kb)	2	198644383	198648132	3750	2
GRMZM2G176638	8	161089428	161089629	202	283	49.9	12.51	10.92	Promoter (2-3kb)	8	161091915	161094498	2584	1
GRMZM2G031167	3	139531795	139531996	202	294	53	12.39	10.81	Promoter (2-3kb)	3	139534703	139536620	1918	1
GRMZM2G008095	2	214812016	214812217	202	246	40	12.04	10.49	Promoter (2-3kb)	2	214814942	214819110	4169	1
AC205274.3_FG001	8	51820022	51820223	202	245	39.5	12.04	10.49	Promoter (2-3kb)	8	51816721	51817224	504	2
GRMZM2G049730	6	95872720	95872921	202	276	48	11.95	10.4	Promoter (2-3kb)	6	95875402	95877132	1731	1
GRMZM2G470365	10	126954507	126954708	202	261	44	11.88	10.34	Promoter (2-3kb)	10	126949939	126952458	2520	2
GRMZM2G062129	4	2832105	2832306	202	243	39	11.74	10.21	Promoter (2-3kb)	4	2835289	2841246	5958	1
GRMZM2G168690	9	98740689	98740890	202	272	47	11.66	10.15	Promoter (2-3kb)	9	98743621	98744957	1337	1
GRMZM2G421866	9	61052284	61052485	202	270	46.3	11.66	10.15	Promoter (2-3kb)	9	61049467	61049754	288	2
GRMZM2G444762	2	115198086	115198287	202	268	46	11.38	9.89	Promoter (2-3kb)	2	115191647	115195778	4132	2
GRMZM2G327680	2	9629376	9629577	202	254	42	11.3	9.82	Promoter (2-3kb)	2	9622875	9626894	4020	2
GRMZM2G070343	4	147252493	147252694	202	254	42	11.3	9.82	Promoter (2-3kb)	4	147245849	147249764	3916	2
GRMZM2G043238	8	48091920	48092121	202	254	42	11.3	9.83	Promoter (2-3kb)	8	48094985	48123106	28122	1
GRMZM2G119521	1	238807023	238807224	202	279	49	11.28	9.82	Promoter (2-3kb)	1	238809556	238811821	2266	1
GRMZM2G341902	7	162519095	162519296	202	265	45	11.1	9.64	Promoter (2-3kb)	7	162521578	162522153	576	1
GRMZM2G025954	8	127312908	127313109	202	265	45	11.1	9.64	Promoter (2-3kb)	8	127308606	127310038	1433	2
GRMZM2G113613	5	50129011	50129212	202	276	48	11.01	9.57	Promoter (2-3kb)	5	50121936	50126920	4985	2
GRMZM2G049687	1	289361233	289361434	202	232	36	10.84	9.4	Promoter (2-3kb)	1	289350252	289358801	8550	2
GRMZM2G068715	2	214024455	214024656	202	232	36	10.84	9.4	Promoter (2-3kb)	2	214027170	214029280	2111	1
GRMZM2G090262	6	144042904	144043105	202	261	44	10.81	9.39	Promoter (2-3kb)	6	144046001	144056771	10771	1
GRMZM2G063647	2	186481786	186481987	202	260	43.7	10.81	9.39	Promoter (2-3kb)	2	186477161	186479620	2460	2
GRMZM2G147955	2	191157792	191157993	202	272	47	10.73	9.31	Promoter (2-3kb)	2	191154080	191155345	1266	2
GRMZM2G041847	3	167856398	167856599	202	272	47	10.73	9.31	Promoter (2-3kb)	3	167849207	167853972	4766	2
AC205513.3_FG003	1	100997228	100997429	202	246	40	10.72	9.3	Promoter (2-3kb)	1	101000403	101001765	1363	1
GRMZM2G097109	1	263253438	263253639	202	246	40	10.72	9.3	Promoter (2-3kb)	1	263255737	263263447	7711	1
GRMZM2G347605	5	58645433	58645634	202	246	40	10.72	9.3	Promoter (2-3kb)	5	58640328	58642859	2532	2
GRMZM2G063192	4	159199249	159199450	202	244	39.5	10.72	9.31	Promoter (2-3kb)	4	159201602	159202949	1348	1
GRMZM2G368498	3	227537751	227537952	202	242	38.7	10.43	9.05	Promoter (2-3kb)	3	227540649	227541289	641	1
GRMZM2G073026	1	110387486	110387687	202	254	42	10.25	8.87	Promoter (2-3kb)	1	110381642	110385472	3831	2
GRMZM2G442008	5	206072407	206072608	202	253	41.7	10.25	8.88	Promoter (2-3kb)	5	206074861	206076455	1595	1
GRMZM5G892642	10	111847606	111847807	202	224	34	10.24	8.87	Promoter (2-3kb)	10	111850236	111851196	961	1
GRMZM2G075588	9	153678664	153678865	202	224	34	10.24	8.87	Promoter (2-3kb)	9	153681862	153684408	2547	1
GRMZM2G165961	4	177458475	177458676	202	239	38	10.14	8.78	Promoter (2-3kb)	4	177461114	177464231	3118	1
GRMZM2G033592	9	128794380	128794581	202	239	38	10.14	8.79	Promoter (2-3kb)	9	128797440	128798352	913	1
AC202172.3_FG004	1	84745560	84745761	202	250	41	9.97	8.62	Promoter (2-3kb)	1	84748737	84748964	228	1
GRMZM2G590771	6	38122044	38122245	202	250	41	9.97	8.63	Promoter (2-3kb)	6	38119467	38119890	424	2
GRMZM2G131897	1	164642236	164642437	202	249	40.8	9.97	8.63	Promoter (2-3kb)	1	164644881	164645955	1075	1
GRMZM2G336678	1	116515447	116515648	202	261	44	9.91	8.57	Promoter (2-3kb)	1	116489783	116512889	23107	2
GRMZM2G313020	2	12460835	12461036	202	261	44	9.91	8.57	Promoter (2-3kb)	2	12444960	12458611	13652	2
GRMZM2G066902	2	231542313	231542514	202	261	44	9.91	8.58	Promoter (2-3kb)	2	231536453	231539610	3158	2
GRMZM2G116292	1	31081468	31081669	202	235	37	9.85	8.52	Promoter (2-3kb)	1	31073182	31079427	6246	2
GRMZM5G893649	9	18100007	18100208	202	235	37	9.85	8.53	Promoter (2-3kb)	9	18102979	18105523	2545	1
GRMZM2G701984	3	177938592	177938793	202	246	40	9.69	8.37	Promoter (2-3kb)	3	177936029	177936283	255	2
GRMZM2G529768	8	170557645	170557846	202	246	40	9.69	8.38	Promoter (2-3kb)	8	170560122	170569392	9271	1
GRMZM2G035309	5	195592135	195592336	202	257	43	9.64	8.33	Promoter (2-3kb)	5	195595018	195599344	4327	1
GRMZM2G450960	1	292399841	292400042	202	232	36	9.56	8.26	Promoter (2-3kb)	1	292403027	292403416	390	1
GRMZM2G158647	8	144723547	144723748	202	232	36	9.56	8.27	Promoter (2-3kb)	8	144725830	144727412	1583	1
AC204377.3_FG001	9	59227524	59227725	202	231	35.7	9.56	8.27	Promoter (2-3kb)	9	59225148	59225402	255	2
GRMZM2G423927	1	301089128	301089329	202	243	39	9.41	8.12	Promoter (2-3kb)	1	301092022	301095672	3651	1
GRMZM2G171349	5	76149753	76149954	202	254	42	9.36	8.09	Promoter (2-3kb)	5	76144448	76147519	3072	2
GRMZM2G042738	2	192354564	192354765	202	213	31	9.33	8.06	Promoter (2-3kb)	2	192349851	192352292	2442	2
GRMZM2G036525	6	51065233	51065434	202	225	34.1	9.27	8.01	Promoter (2-3kb)	6	51068136	51073481	5346	1
GRMZM2G009843	1	276267467	276267668	202	261	44	9.12	7.87	Promoter (2-3kb)	1	276270134	276274884	4751	1
GRMZM2G019971	5	150125194	150125395	202	224	34	8.98	7.75	Promoter (2-3kb)	5	150127707	150134196	6490	1
GRMZM2G118355	9	23745792	23745993	202	224	34	8.98	7.75	Promoter (2-3kb)	9	23748488	23749742	1255	1
GRMZM2G323479	9	128786399	128786600	202	224	34	8.98	7.75	Promoter (2-3kb)	9	128727619	128783955	56337	2
GRMZM2G161787	8	20309147	20309348	202	224	34	8.98	7.75	Promoter (2-3kb)	8	20311707	20315182	3476	1
GRMZM2G418644	10	14700899	14701100	202	235	37	8.85	7.62	Promoter (2-3kb)	10	14695948	14698281	2334	2
GRMZM2G081053	2	35207739	35207940	202	235	37	8.85	7.62	Promoter (2-3kb)	2	35195609	35204781	9173	2
GRMZM2G178294	9	147712374	147712575	202	246	40	8.82	7.61	Promoter (2-3kb)	9	147714690	147723919	9230	1
GRMZM2G080652	1	183945873	183946074	202	221	33	8.69	7.48	Promoter (2-3kb)	1	183939016	183942932	3917	2
GRMZM2G082580	2	171405828	171406029	202	221	33	8.69	7.49	Promoter (2-3kb)	2	171408315	171412367	4053	1
GRMZM2G069737	6	152724756	152724957	202	232	36	8.57	7.38	Promoter (2-3kb)	6	152727833	152729455	1623	1
GRMZM2G126956	8	13625288	13625489	202	232	36	8.57	7.38	Promoter (2-3kb)	8	13618413	13623223	4811	2
GRMZM5G816240	2	8266103	8266304	202	217	32	8.4	7.23	Promoter (2-3kb)	2	8268727	8271364	2638	1
GRMZM2G471525	4	68947883	68948084	202	217	32	8.4	7.23	Promoter (2-3kb)	4	68950305	68951873	1569	1
AC197124.3_FG004	6	112105495	112105696	202	217	32	8.4	7.23	Promoter (2-3kb)	6	112102224	112103310	1087	2
AC214817.3_FG007	6	154479008	154479209	202	217	32	8.4	7.23	Promoter (2-3kb)	6	154482097	154482868	772	1
GRMZM2G419836	4	9352793	9352994	202	228	35	8.29	7.13	Promoter (2-3kb)	4	9355159	9358375	3217	1
GRMZM2G066171	7	116100613	116100814	202	228	35	8.29	7.14	Promoter (2-3kb)	7	116103106	116106593	3488	1
GRMZM2G454022	8	7439163	7439364	202	228	35	8.29	7.14	Promoter (2-3kb)	8	7432088	7436415	4328	2
GRMZM2G166780	9	139625561	139625762	202	228	35	8.29	7.14	Promoter (2-3kb)	9	139627859	139633953	6095	1
GRMZM5G852010	3	222401727	222401928	202	239	38	8.28	7.13	Promoter (2-3kb)	3	222404825	222405407	583	1
GRMZM5G858417	1	263071235	263071436	202	199	27	8.13	6.98	Promoter (2-3kb)	1	263063356	263068441	5086	2
GRMZM2G064744	3	227480003	227480204	202	213	31	8.11	6.98	Promoter (2-3kb)	3	227482800	227485105	2306	1
AC185478.4_FG005	4	181435043	181435244	202	224	34	8.01	6.89	Promoter (2-3kb)	4	181432210	181432974	765	2
GRMZM2G014300	6	143503700	143503901	202	224	34	8.01	6.89	Promoter (2-3kb)	6	143498129	143501203	3075	2
GRMZM2G024345	5	23166314	23166515	202	235	37	8.01	6.89	Promoter (2-3kb)	5	23168893	23169638	746	1
GRMZM2G098890	1	278112184	278112385	202	210	30	7.83	6.72	Promoter (2-3kb)	1	278114408	278116146	1739	1
AC212835.3_FG010	2	21647862	21648063	202	232	36	7.74	6.65	Promoter (2-3kb)	2	21650859	21656662	5804	1
GRMZM5G886883	3	200021852	200022053	202	232	36	7.74	6.65	Promoter (2-3kb)	3	200024801	200025478	678	1
GRMZM2G115621	5	60810291	60810492	202	232	36	7.74	6.65	Promoter (2-3kb)	5	60805970	60808176	2207	2
GRMZM2G321753	1	47292954	47293155	202	221	33	7.74	6.64	Promoter (2-3kb)	1	47296057	47325628	29572	1
GRMZM2G147332	1	265471995	265472196	202	221	33	7.74	6.64	Promoter (2-3kb)	1	265474905	265498766	23862	1
GRMZM2G361593	1	273969923	273970124	202	221	33	7.74	6.64	Promoter (2-3kb)	1	273963603	273967146	3544	2
GRMZM2G347623	10	91805038	91805239	202	206	29	7.54	6.46	Promoter (2-3kb)	10	91794664	91802163	7500	2
GRMZM2G165133	2	161828873	161829074	202	206	29	7.54	6.46	Promoter (2-3kb)	2	161831341	161832630	1290	1
GRMZM2G058370	4	803757	803958	202	206	29	7.54	6.46	Promoter (2-3kb)	4	806827	809173	2347	1
GRMZM2G153068	6	61175555	61175756	202	206	29	7.54	6.46	Promoter (2-3kb)	6	61168086	61173027	4942	2
GRMZM2G162131	6	33466667	33466868	202	191	25	7.53	6.46	Promoter (2-3kb)	6	33464045	33464634	590	2
GRMZM5G875999	5	13146694	13146895	202	228	35	7.48	6.41	Promoter (2-3kb)	5	13148983	13151122	2140	1
GRMZM2G155375	3	132929365	132929566	202	217	32	7.46	6.4	Promoter (2-3kb)	3	132931961	132933727	1767	1
GRMZM2G106807	5	162449300	162449501	202	217	32	7.46	6.4	Promoter (2-3kb)	5	162451550	162452740	1191	1
AC210595.3_FG004	9	43525338	43525539	202	217	32	7.46	6.4	Promoter (2-3kb)	9	43528361	43531128	2768	1
GRMZM2G401179	3	101058202	101058403	202	217	31.9	7.46	6.4	Promoter (2-3kb)	3	101051680	101055533	3854	2
GRMZM2G023836	6	143019715	143019916	202	235	37	7.29	6.24	Promoter (2-3kb)	6	143014447	143017186	2740	2
GRMZM5G855891	1	227381099	227381300	202	202	28	7.25	6.2	Promoter (2-3kb)	1	227375756	227378991	3236	2
GRMZM2G090531	2	153262322	153262523	202	202	28	7.25	6.2	Promoter (2-3kb)	2	153264806	153266361	1556	1
GRMZM2G039826	5	137980277	137980478	202	202	28	7.25	6.21	Promoter (2-3kb)	5	137977311	137978090	780	2
GRMZM2G472278	1	274485503	274485704	202	224	34	7.21	6.17	Promoter (2-3kb)	1	274482180	274483112	933	2
GRMZM2G124708	7	89125611	89125812	202	224	34	7.21	6.17	Promoter (2-3kb)	7	89122466	89122914	449	2
GRMZM2G416677	3	29580591	29580792	202	213	31	7.18	6.15	Promoter (2-3kb)	3	29575124	29578108	2985	2
GRMZM2G494514	5	166377715	166377916	202	213	31	7.18	6.15	Promoter (2-3kb)	5	166367372	166375373	8002	2
GRMZM2G360081	6	93944760	93944961	202	213	31	7.18	6.15	Promoter (2-3kb)	6	93947173	93948969	1797	1
GRMZM5G843537	8	63931997	63932198	202	213	31	7.18	6.16	Promoter (2-3kb)	8	63934727	63938886	4160	1
GRMZM5G827505	8	154057485	154057686	202	213	31	7.18	6.16	Promoter (2-3kb)	8	154059874	154067671	7798	1
GRMZM2G471304	4	236925940	236926141	202	211	30.4	7.18	6.16	Promoter (2-3kb)	4	236922304	236923096	793	2
GRMZM2G573867	2	197016414	197016615	202	199	27	6.97	5.95	Promoter (2-3kb)	2	197009518	197013583	4066	2
GRMZM2G162949	9	124283685	124283886	202	199	27	6.97	5.95	Promoter (2-3kb)	9	124286787	124290936	4150	1
GRMZM2G336902	5	5892001	5892202	202	210	30	6.91	5.91	Promoter (2-3kb)	5	5894919	5896734	1816	1
GRMZM2G458164	7	137309333	137309534	202	210	30	6.91	5.91	Promoter (2-3kb)	7	137312294	137316102	3809	1
GRMZM2G108273	8	110241216	110241417	202	210	30	6.91	5.91	Promoter (2-3kb)	8	110236661	110239074	2414	2
GRMZM2G075528	8	142037145	142037346	202	210	30	6.91	5.91	Promoter (2-3kb)	8	142031225	142034798	3574	2
GRMZM2G077615	1	3259021	3259222	202	195	26	6.68	5.69	Promoter (2-3kb)	1	3262173	3264069	1897	1
GRMZM2G090738	1	7164313	7164514	202	195	26	6.68	5.69	Promoter (2-3kb)	1	7157856	7162079	4224	2
GRMZM2G017022	4	228423111	228423312	202	195	26	6.68	5.69	Promoter (2-3kb)	4	228425476	228427703	2228	1
GRMZM2G111593	3	53141297	53141498	202	217	32	6.68	5.7	Promoter (2-3kb)	3	53144189	53147441	3253	1
GRMZM2G174310	1	217307428	217307629	202	206	29	6.64	5.66	Promoter (2-3kb)	1	217304140	217305140	1001	2
GRMZM2G344630	3	185991433	185991634	202	206	29	6.64	5.66	Promoter (2-3kb)	3	185988047	185989025	979	2
GRMZM2G475362	3	220523525	220523726	202	206	29	6.64	5.66	Promoter (2-3kb)	3	220526723	220535378	8656	1
GRMZM5G840013	6	139581739	139581940	202	206	29	6.64	5.67	Promoter (2-3kb)	6	139584078	139588874	4797	1
GRMZM2G076398	5	199799591	199799792	202	203	28.1	6.64	5.67	Promoter (2-3kb)	5	199791363	199796715	5353	2
GRMZM2G028685	8	158834689	158834890	202	180	22	6.62	5.66	Promoter (2-3kb)	8	158837724	158841754	4031	1
GRMZM2G098697	10	97336369	97336570	202	213	31	6.42	5.45	Promoter (2-3kb)	10	97338667	97340954	2288	1
GRMZM2G164489	5	216440267	216440468	202	213	31	6.42	5.46	Promoter (2-3kb)	5	216433496	216437705	4210	2
GRMZM2G037431	3	216016740	216016941	202	213	30.9	6.42	5.46	Promoter (2-3kb)	3	216010535	216013992	3458	2
GRMZM2G122780	7	105414996	105415197	202	191	25	6.4	5.45	Promoter (2-3kb)	7	105406204	105412188	5985	2
AC194480.3_FG001	1	172313483	172313684	202	191	24.8	6.4	5.45	Promoter (2-3kb)	1	172316318	172316563	246	1
GRMZM2G408822	1	182935068	182935269	202	189	24.3	6.4	5.45	Promoter (2-3kb)	1	182937367	182937971	605	1
GRMZM2G094500	4	63235108	63235309	202	202	28	6.36	5.42	Promoter (2-3kb)	4	63229870	63232864	2995	2
GRMZM2G012143	4	237583433	237583634	202	202	28	6.36	5.42	Promoter (2-3kb)	4	237577431	237580770	3340	2
GRMZM2G173874	8	117495407	117495608	202	202	28	6.36	5.42	Promoter (2-3kb)	8	117498214	117533097	34884	1
GRMZM2G058158	1	277038562	277038763	202	177	21	6.32	5.39	Promoter (2-3kb)	1	277041524	277051422	9899	1
GRMZM2G082745	3	191051013	191051214	202	177	21	6.32	5.39	Promoter (2-3kb)	3	191054033	191057192	3160	1
GRMZM2G113569	1	262872376	262872577	202	210	30	6.15	5.22	Promoter (2-3kb)	1	262874792	262878724	3933	1
GRMZM2G132090	5	20947565	20947766	202	210	30	6.15	5.22	Promoter (2-3kb)	5	20940251	20945186	4936	2
GRMZM2G092704	8	18604572	18604773	202	210	30	6.15	5.23	Promoter (2-3kb)	8	18607472	18609653	2182	1
GRMZM2G393935	1	249121733	249121934	202	207	29.3	6.15	5.23	Promoter (2-3kb)	1	249124496	249128631	4136	1
GRMZM2G336879	3	26021105	26021306	202	188	24	6.11	5.19	Promoter (2-3kb)	3	26024059	26026838	2780	1
GRMZM2G370988	4	3516390	3516591	202	188	24	6.11	5.19	Promoter (2-3kb)	4	3519148	3520174	1027	1
GRMZM2G040555	5	64961807	64962008	202	188	24	6.11	5.19	Promoter (2-3kb)	5	64964815	64966177	1363	1
GRMZM2G150266	8	7670785	7670986	202	188	24	6.11	5.19	Promoter (2-3kb)	8	7673435	7676783	3349	1
GRMZM2G110584	8	112357858	112358059	202	188	24	6.11	5.19	Promoter (2-3kb)	8	112360332	112361097	766	1
GRMZM5G889915	9	141383140	141383341	202	188	24	6.11	5.19	Promoter (2-3kb)	9	141378262	141380598	2337	2
GRMZM2G338884	9	32097377	32097578	202	188	24	6.11	5.19	Promoter (2-3kb)	9	32094091	32094987	897	2
GRMZM2G039592	1	288922078	288922279	202	187	23.8	6.11	5.2	Promoter (2-3kb)	1	288924643	288926264	1622	1
AC209858.4_FG004	1	11303007	11303208	202	186	23.5	6.11	5.2	Promoter (2-3kb)	1	11299653	11300336	684	2
GRMZM2G078154	1	222830096	222830297	202	199	27	6.09	5.18	Promoter (2-3kb)	1	222814335	222827732	13398	2
GRMZM2G081060	2	16749697	16749898	202	199	27	6.09	5.18	Promoter (2-3kb)	2	16674190	16747649	73460	2
GRMZM2G441656	6	130067108	130067309	202	199	27	6.09	5.18	Promoter (2-3kb)	6	130064006	130065055	1050	2
GRMZM2G078804	7	24831570	24831771	202	199	27	6.09	5.18	Promoter (2-3kb)	7	24834018	24835345	1328	1
GRMZM2G082390	8	161718368	161718569	202	199	27	6.09	5.19	Promoter (2-3kb)	8	161721257	161722123	867	1
GRMZM2G007915	8	2988542	2988743	202	173	20	6.02	5.12	Promoter (2-3kb)	8	2991132	3047453	56322	1
GRMZM2G075153	1	65049194	65049395	202	452	96	27.21	24.33	Promoter (3-4kb)	1	65042306	65046010	3705	2
GRMZM2G026258	5	45143329	45143530	202	445	94	26.62	23.77	Promoter (3-4kb)	5	45146895	45153193	6299	1
GRMZM2G034645	1	164977542	164977743	202	434	91	24.36	21.69	Promoter (3-4kb)	1	164972064	164973907	1844	2
GRMZM2G096391	3	168329969	168330170	202	415	86	24.25	21.61	Promoter (3-4kb)	3	168333666	168334332	667	1
GRMZM2G060943	1	157920096	157920297	202	412	85	22.61	20.1	Promoter (3-4kb)	1	157923431	157928269	4839	1
GRMZM2G086648	2	21400688	21400889	202	415	86	21.72	19.29	Promoter (3-4kb)	2	21404014	21408664	4651	1
GRMZM5G822313	9	111221086	111221287	202	357	70	19.52	17.26	Promoter (3-4kb)	9	111217728	111218000	273	2
GRMZM2G461533	4	145356381	145356582	202	335	64	19.27	17.02	Promoter (3-4kb)	4	145351633	145352771	1139	2
GRMZM2G331154	9	126906208	126906409	202	368	73	18.01	15.89	Promoter (3-4kb)	9	126889471	126902420	12950	2
GRMZM2G394203	1	50081999	50082200	202	353	69	17.97	15.85	Promoter (3-4kb)	1	50085519	50086641	1123	1
GRMZM2G128865	5	159126528	159126729	202	346	67	17.39	15.33	Promoter (3-4kb)	5	159129908	159133693	3786	1
GRMZM2G138861	1	280353017	280353218	202	324	61	16.86	14.84	Promoter (3-4kb)	1	280356771	280360149	3379	1
GRMZM2G066248	10	125027131	125027332	202	309	57	15.69	13.76	Promoter (3-4kb)	10	125031195	125034542	3348	1
GRMZM2G123896	1	222640224	222640425	202	305	56	15.4	13.5	Promoter (3-4kb)	1	222643514	222645135	1622	1
GRMZM2G066609	7	98096694	98096895	202	320	60	15.37	13.49	Promoter (3-4kb)	7	98100536	98102017	1482	1
GRMZM2G149410	10	23431461	23431662	202	302	55	15.1	13.23	Promoter (3-4kb)	10	23423085	23427671	4587	2
AC233910.1_FG004	2	198488299	198488500	202	302	55	15.1	13.23	Promoter (3-4kb)	2	198480833	198484864	4032	2
GRMZM2G166889	9	69818355	69818556	202	302	55	15.1	13.24	Promoter (3-4kb)	9	69809826	69814434	4609	2
GRMZM2G481052	8	161279245	161279446	202	313	58	14.8	12.98	Promoter (3-4kb)	8	161274601	161275983	1383	2
GRMZM2G102230	4	171724704	171724905	202	305	56	14.23	12.45	Promoter (3-4kb)	4	171717829	171721643	3815	2
GRMZM2G118479	5	162797832	162798033	202	309	57	13.5	11.8	Promoter (3-4kb)	5	162801724	162801915	192	1
GRMZM5G830436	10	108440582	108440783	202	280	49	13.34	11.66	Promoter (3-4kb)	10	108429829	108436659	6831	2
GRMZM5G893630	6	166182745	166182946	202	304	55.8	13.23	11.55	Promoter (3-4kb)	6	166178450	166179710	1261	2
GRMZM2G014917	2	192439278	192439479	202	276	48	13.05	11.4	Promoter (3-4kb)	2	192432535	192436259	3725	2
GRMZM2G118992	2	28921076	28921277	202	287	51	12.8	11.16	Promoter (3-4kb)	2	28925199	28925686	488	1
GRMZM2G458437	2	216619746	216619947	202	254	42	12.64	11.03	Promoter (3-4kb)	2	216615448	216616387	940	2
GRMZM2G074280	4	36013905	36014106	202	268	46	12.47	10.88	Promoter (3-4kb)	4	36017188	36019220	2033	1
GRMZM2G560947	6	98507294	98507495	202	268	46	12.47	10.88	Promoter (3-4kb)	6	98510779	98514643	3865	1
GRMZM2G474076	2	5560734	5560935	202	305	56	12.34	10.76	Promoter (3-4kb)	2	5552386	5556835	4450	2
GRMZM2G113264	3	166110753	166110954	202	280	49	12.23	10.66	Promoter (3-4kb)	3	166114395	166136572	22178	1
GRMZM2G093815	7	11496930	11497131	202	265	45	12.18	10.61	Promoter (3-4kb)	7	11492262	11493481	1220	2
GRMZM2G162396	7	99229488	99229689	202	265	45	12.18	10.61	Promoter (3-4kb)	7	99233120	99234042	923	1
GRMZM2G101457	6	159951741	159951942	202	265	45	12.18	10.62	Promoter (3-4kb)	6	159955149	159958785	3637	1
GRMZM2G074032	9	144288706	144288907	202	262	44.2	12.18	10.62	Promoter (3-4kb)	9	144292832	144296553	3722	1
GRMZM2G357919	1	189107992	189108193	202	276	48	11.95	10.39	Promoter (3-4kb)	1	189111306	189112410	1105	1
AC199182.3_FG003	2	98690816	98691017	202	261	44	11.88	10.34	Promoter (3-4kb)	2	98686346	98687665	1320	2
GRMZM2G014009	2	14338768	14338969	202	287	51	11.84	10.31	Promoter (3-4kb)	2	14342537	14343735	1199	1
GRMZM2G158197	1	44327194	44327395	202	272	47	11.66	10.14	Promoter (3-4kb)	1	44331244	44336515	5272	1
GRMZM2G369260	10	75677640	75677841	202	272	47	11.66	10.14	Promoter (3-4kb)	10	75681004	75681997	994	1
GRMZM2G391596	5	189676872	189677073	202	257	43	11.59	10.08	Promoter (3-4kb)	5	189672280	189673399	1120	2
GRMZM2G062910	7	149467868	149468069	202	257	43	11.59	10.09	Promoter (3-4kb)	7	149471798	149473953	2156	1
GRMZM2G389462	5	63399872	63400073	202	239	38	11.44	9.94	Promoter (3-4kb)	5	63403325	63406175	2851	1
GRMZM2G374812	1	1008866	1009067	202	268	46	11.38	9.88	Promoter (3-4kb)	1	1002348	1004936	2589	2
GRMZM2G448258	1	208839869	208840070	202	267	45.6	11.38	9.89	Promoter (3-4kb)	1	208843577	208867886	24310	1
AC206946.2_FG009	6	113213772	113213973	202	254	42	11.3	9.82	Promoter (3-4kb)	6	113217950	113221228	3279	1
GRMZM2G088980	1	208016650	208016851	202	265	45	11.1	9.63	Promoter (3-4kb)	1	208020352	208026404	6053	1
GRMZM2G527472	3	181231613	181231814	202	246	40	10.72	9.3	Promoter (3-4kb)	3	181227949	181228490	542	2
GRMZM2G050394	10	26089986	26090187	202	257	43	10.53	9.13	Promoter (3-4kb)	10	26093564	26094422	859	1
GRMZM2G085691	1	2680371	2680572	202	243	39	10.43	9.04	Promoter (3-4kb)	1	2683790	2690223	6434	1
GRMZM2G024350	6	127903305	127903506	202	243	39	10.43	9.05	Promoter (3-4kb)	6	127897943	127899929	1987	2
GRMZM2G041288	7	29937103	29937304	202	243	39	10.43	9.05	Promoter (3-4kb)	7	29933113	29933835	723	2
GRMZM2G100641	6	150505606	150505807	202	254	42	10.25	8.88	Promoter (3-4kb)	6	150498189	150502572	4384	2
GRMZM2G408096	8	102720709	102720910	202	276	48	10.18	8.82	Promoter (3-4kb)	8	102707045	102717614	10570	2
GRMZM2G432644	8	28600495	28600696	202	239	38	10.14	8.79	Promoter (3-4kb)	8	28594904	28596618	1715	2
GRMZM2G308689	6	85687447	85687648	202	235	37	9.85	8.52	Promoter (3-4kb)	6	85681080	85683733	2654	2
AC231411.1_FG011	6	165822458	165822659	202	232	36	9.56	8.26	Promoter (3-4kb)	6	165825783	165826985	1203	1
GRMZM2G371056	8	161026272	161026473	202	243	39	9.41	8.12	Promoter (3-4kb)	8	161030101	161031021	921	1
AC205173.3_FG001	7	74553149	74553350	202	254	42	9.36	8.09	Promoter (3-4kb)	7	74548534	74549316	783	2
GRMZM2G088313	10	4052237	4052438	202	213	31	9.33	8.06	Promoter (3-4kb)	10	4056213	4057659	1447	1
GRMZM2G367326	10	121490029	121490230	202	213	31	9.33	8.06	Promoter (3-4kb)	10	121485176	121486467	1292	2
GRMZM2G147834	5	49699769	49699970	202	228	35	9.27	8	Promoter (3-4kb)	5	49694187	49696747	2561	2
GRMZM2G116563	5	194388527	194388728	202	210	30	9.03	7.79	Promoter (3-4kb)	5	194392431	194396496	4066	1
GRMZM2G068575	1	261196088	261196289	202	224	34	8.98	7.74	Promoter (3-4kb)	1	261178259	261192793	14535	2
GRMZM2G007130	1	22368746	22368947	202	235	37	8.85	7.62	Promoter (3-4kb)	1	22372657	22375149	2493	1
GRMZM2G057131	2	18051504	18051705	202	234	36.7	8.85	7.63	Promoter (3-4kb)	2	18055134	18060421	5288	1
GRMZM2G541704	9	151204650	151204851	202	206	29	8.73	7.52	Promoter (3-4kb)	9	151200511	151201227	717	2
GRMZM2G132562	3	39452868	39453069	202	221	33	8.69	7.49	Promoter (3-4kb)	3	39456588	39457364	777	1
GRMZM2G575566	6	105244238	105244439	202	221	33	8.69	7.49	Promoter (3-4kb)	6	105248263	105253133	4871	1
GRMZM2G034025	8	145901110	145901311	202	221	33	8.69	7.49	Promoter (3-4kb)	8	145904387	145918862	14476	1
GRMZM2G378215	2	193398696	193398897	202	232	36	8.57	7.38	Promoter (3-4kb)	2	193401927	193403091	1165	1
GRMZM2G435290	9	4291102	4291303	202	232	36	8.57	7.38	Promoter (3-4kb)	9	4283462	4287324	3863	2
GRMZM2G158237	7	176278931	176279132	202	243	39	8.55	7.37	Promoter (3-4kb)	7	176266030	176275338	9309	2
GRMZM2G171507	9	91398036	91398237	202	202	28	8.43	7.25	Promoter (3-4kb)	9	91388292	91394606	6315	2
GRMZM2G014282	10	4917816	4918017	202	217	32	8.4	7.23	Promoter (3-4kb)	10	4899052	4914645	15594	2
GRMZM5G854199	8	95258489	95258690	202	217	32	8.4	7.24	Promoter (3-4kb)	8	95246469	95254597	8129	2
GRMZM5G800535	9	18545593	18545794	202	217	32	8.4	7.24	Promoter (3-4kb)	9	18541200	18541663	464	2
GRMZM2G069518	6	157701951	157702152	202	228	35	8.29	7.13	Promoter (3-4kb)	6	157694731	157698663	3933	2
GRMZM2G101004	9	89937637	89937838	202	228	35	8.29	7.14	Promoter (3-4kb)	9	89924624	89933813	9190	2
GRMZM2G152857	10	106325897	106326098	202	199	27	8.13	6.98	Promoter (3-4kb)	10	106329327	106331962	2636	1
GRMZM2G029144	2	213667265	213667466	202	199	27	8.13	6.98	Promoter (3-4kb)	2	213656022	213663491	7470	2
GRMZM2G146518	4	75040654	75040855	202	199	27	8.13	6.98	Promoter (3-4kb)	4	75044810	75047304	2495	1
GRMZM2G051458	3	8532523	8532724	202	213	31	8.11	6.97	Promoter (3-4kb)	3	8536278	8540138	3861	1
GRMZM2G129361	3	172480812	172481013	202	213	31	8.11	6.98	Promoter (3-4kb)	3	172484802	172486407	1606	1
GRMZM2G129979	4	172727924	172728125	202	213	31	8.11	6.98	Promoter (3-4kb)	4	172721820	172724795	2976	2
GRMZM2G147709	8	156770162	156770363	202	213	31	8.11	6.98	Promoter (3-4kb)	8	156774183	156777876	3694	1
GRMZM2G011624	4	163653552	163653753	202	224	34	8.01	6.89	Promoter (3-4kb)	4	163657377	163666263	8887	1
GRMZM2G054468	6	118705482	118705683	202	224	34	8.01	6.89	Promoter (3-4kb)	6	118689085	118701955	12871	2
GRMZM2G330719	8	160523540	160523741	202	224	34	8.01	6.89	Promoter (3-4kb)	8	160527353	160528831	1479	1
GRMZM2G025459	8	119751811	119752012	202	210	30	7.83	6.72	Promoter (3-4kb)	8	119744949	119748072	3124	2
GRMZM2G033649	8	165412501	165412702	202	210	30	7.83	6.72	Promoter (3-4kb)	8	165405936	165409040	3105	2
GRMZM2G020606	7	172289695	172289896	202	243	39	7.81	6.71	Promoter (3-4kb)	7	172281379	172285988	4610	2
GRMZM2G107557	10	146692903	146693104	202	232	36	7.74	6.65	Promoter (3-4kb)	10	146685646	146689877	4232	2
GRMZM2G164185	8	141047608	141047809	202	232	36	7.74	6.65	Promoter (3-4kb)	8	141051358	141058567	7210	1
GRMZM2G426802	1	3365054	3365255	202	221	33	7.74	6.64	Promoter (3-4kb)	1	3357174	3361893	4720	2
GRMZM2G090018	1	67729874	67730075	202	221	33	7.74	6.64	Promoter (3-4kb)	1	67733475	67735902	2428	1
GRMZM2G152860	10	106336624	106336825	202	221	33	7.74	6.64	Promoter (3-4kb)	10	106332303	106333469	1167	2
GRMZM2G122853	8	22912	23113	202	221	33	7.74	6.65	Promoter (3-4kb)	8	17505	19257	1753	2
GRMZM2G064831	10	144638632	144638833	202	206	29	7.54	6.46	Promoter (3-4kb)	10	144630450	144635115	4666	2
GRMZM2G036418	5	207573403	207573604	202	206	29	7.54	6.46	Promoter (3-4kb)	5	207563784	207570017	6234	2
GRMZM2G101859	6	71898589	71898790	202	206	29	7.54	6.46	Promoter (3-4kb)	6	71893691	71894603	913	2
GRMZM2G704435	7	25735187	25735388	202	206	29	7.54	6.46	Promoter (3-4kb)	7	25738763	25740302	1540	1
GRMZM2G703322	2	199825839	199826040	202	206	29	7.54	6.47	Promoter (3-4kb)	2	199821247	199822651	1405	2
GRMZM2G040642	8	143899135	143899336	202	203	28.2	7.54	6.47	Promoter (3-4kb)	8	143902337	143910364	8028	1
GRMZM2G178432	6	104385019	104385220	202	191	25	7.53	6.46	Promoter (3-4kb)	6	104378580	104381708	3129	2
GRMZM2G115939	5	56765344	56765545	202	228	35	7.48	6.41	Promoter (3-4kb)	5	56768622	56772025	3404	1
GRMZM2G042084	9	27985559	27985760	202	217	32	7.46	6.4	Promoter (3-4kb)	9	27967529	27982197	14669	2
GRMZM2G474407	1	35841953	35842154	202	202	28	7.25	6.2	Promoter (3-4kb)	1	35837294	35838060	767	2
GRMZM2G460096	5	4870141	4870342	202	202	28	7.25	6.2	Promoter (3-4kb)	5	4874093	4877478	3386	1
GRMZM2G125294	8	68631191	68631392	202	202	28	7.25	6.21	Promoter (3-4kb)	8	68635067	68646943	11877	1
GRMZM2G328781	2	21143671	21143872	202	188	24	7.22	6.18	Promoter (3-4kb)	2	21147030	21149693	2664	1
GRMZM2G113779	2	202632359	202632560	202	213	31	7.18	6.15	Promoter (3-4kb)	2	202626703	202628534	1832	2
GRMZM2G375159	8	18449676	18449877	202	211	30.4	7.18	6.16	Promoter (3-4kb)	8	18444421	18446528	2108	2
GRMZM2G121308	9	43588490	43588691	202	199	27	6.97	5.95	Promoter (3-4kb)	9	43591720	43593012	1293	1
GRMZM2G448701	1	6153525	6153726	202	210	30	6.91	5.9	Promoter (3-4kb)	1	6148853	6149887	1035	2
GRMZM2G056524	8	58253282	58253483	202	210	30	6.91	5.91	Promoter (3-4kb)	8	58215356	58249309	33954	2
GRMZM2G122569	8	118685708	118685909	202	210	30	6.91	5.91	Promoter (3-4kb)	8	118678191	118682292	4102	2
GRMZM2G118385	4	200359473	200359674	202	210	30	6.91	5.91	Promoter (3-4kb)	4	200362922	200363719	798	1
GRMZM2G140298	1	91357251	91357452	202	195	26	6.68	5.69	Promoter (3-4kb)	1	91347400	91353572	6173	2
GRMZM2G070399	7	10071929	10072130	202	195	26	6.68	5.69	Promoter (3-4kb)	7	10075850	10076302	453	1
GRMZM2G700803	8	168750402	168750603	202	195	26	6.68	5.7	Promoter (3-4kb)	8	168746772	168747256	485	2
GRMZM2G000209	9	120478834	120479035	202	195	26	6.68	5.7	Promoter (3-4kb)	9	120482567	120484790	2224	1
GRMZM2G107571	1	231786079	231786280	202	193	25.5	6.68	5.7	Promoter (3-4kb)	1	231769022	231782376	13355	2
GRMZM2G136513	1	35144656	35144857	202	217	32	6.68	5.7	Promoter (3-4kb)	1	35137154	35141520	4367	2
GRMZM2G436299	1	104613208	104613409	202	217	32	6.68	5.7	Promoter (3-4kb)	1	104617335	104621459	4125	1
GRMZM2G166855	8	162413035	162413236	202	217	32	6.68	5.7	Promoter (3-4kb)	8	162399396	162409530	10135	2
GRMZM5G871995	1	104559329	104559530	202	206	29	6.64	5.66	Promoter (3-4kb)	1	104554667	104555653	987	2
GRMZM5G874167	2	164089807	164090008	202	206	29	6.64	5.66	Promoter (3-4kb)	2	164078393	164086440	8048	2
GRMZM5G824524	3	208604703	208604904	202	206	29	6.64	5.66	Promoter (3-4kb)	3	208600658	208600933	276	2
GRMZM5G816042	3	88272907	88273108	202	213	31	6.42	5.45	Promoter (3-4kb)	3	88276380	88276649	270	1
GRMZM5G839757	3	131032126	131032327	202	213	31	6.42	5.45	Promoter (3-4kb)	3	131036192	131041079	4888	1
GRMZM2G391795	7	84388672	84388873	202	213	31	6.42	5.46	Promoter (3-4kb)	7	84392850	84394590	1741	1
GRMZM2G059397	1	210783678	210783879	202	191	25	6.4	5.44	Promoter (3-4kb)	1	210787422	210788637	1216	1
GRMZM2G081114	1	294888739	294888940	202	191	25	6.4	5.44	Promoter (3-4kb)	1	294892538	294893344	807	1
GRMZM2G118731	5	191818053	191818254	202	191	25	6.4	5.44	Promoter (3-4kb)	5	191821892	191828418	6527	1
GRMZM5G893252	6	40223658	40223859	202	191	25	6.4	5.44	Promoter (3-4kb)	6	40215243	40220495	5253	2
GRMZM2G135655	10	122165651	122165852	202	191	24.9	6.4	5.45	Promoter (3-4kb)	10	122169636	122173052	3417	1
GRMZM2G045366	3	197595232	197595433	202	202	28	6.36	5.42	Promoter (3-4kb)	3	197586815	197591360	4546	2
GRMZM5G881064	8	88217730	88217931	202	202	28	6.36	5.42	Promoter (3-4kb)	8	88213629	88214443	815	2
GRMZM2G052654	9	119733709	119733910	202	202	28	6.36	5.43	Promoter (3-4kb)	9	119725267	119729992	4726	2
GRMZM2G124563	5	217111667	217111868	202	202	28	6.36	5.43	Promoter (3-4kb)	5	217106289	217108250	1962	2
GRMZM2G063316	4	166998922	166999123	202	208	29.4	6.15	5.23	Promoter (3-4kb)	4	167002541	167008338	5798	1
GRMZM5G810570	1	236900238	236900439	202	188	24	6.11	5.18	Promoter (3-4kb)	1	236904264	236906709	2446	1
GRMZM2G018837	4	235803651	235803852	202	188	24	6.11	5.19	Promoter (3-4kb)	4	235806854	235807502	649	1
GRMZM5G845906	3	190573138	190573339	202	185	23.4	6.11	5.2	Promoter (3-4kb)	3	190568991	190569149	159	2
GRMZM2G364178	1	30354119	30354320	202	199	27	6.09	5.18	Promoter (3-4kb)	1	30348548	30350545	1998	2
AC210724.2_FG007	2	192704987	192705188	202	199	27	6.09	5.18	Promoter (3-4kb)	2	192709182	192710127	946	1
GRMZM2G060937	4	45374350	45374551	202	199	27	6.09	5.18	Promoter (3-4kb)	4	45377610	45378387	778	1
GRMZM2G451861	9	119918141	119918342	202	173	20	6.02	5.12	Promoter (3-4kb)	9	119912852	119914789	1938	2
GRMZM2G013619	10	128894539	128894740	202	448	95	24.31	21.66	Promoter (4-5kb)	10	128886848	128890226	3379	2
GRMZM2G100225	4	69861621	69861822	202	375	75	20.99	18.62	Promoter (4-5kb)	4	69866238	69867240	1003	1
GRMZM2G456923	8	1819165	1819366	202	390	79	20.86	18.51	Promoter (4-5kb)	8	1823616	1829410	5795	1
GRMZM2G176963	3	60938512	60938713	202	338	65	19.57	17.3	Promoter (4-5kb)	3	60943471	60951573	8103	1
GRMZM2G023444	7	161371840	161372041	202	371	74	19.41	17.17	Promoter (4-5kb)	7	161376266	161377123	858	1
GRMZM2G098227	8	107585492	107585693	202	360	71	18.54	16.38	Promoter (4-5kb)	8	107560854	107581415	20562	2
GRMZM2G133620	8	105005771	105005972	202	371	74	18.3	16.15	Promoter (4-5kb)	8	104996832	105001716	4885	2
GRMZM2G177620	10	84809956	84810157	202	353	69	17.97	15.85	Promoter (4-5kb)	10	84800604	84805061	4458	2
GRMZM2G121790	4	229209021	229209222	202	316	59	17.76	15.65	Promoter (4-5kb)	4	229199657	229204882	5226	2
GRMZM2G423956	6	1330141	1330342	202	316	59	16.28	14.31	Promoter (4-5kb)	6	1334872	1339024	4153	1
GRMZM2G162154	1	270961714	270961915	202	331	63	16.24	14.27	Promoter (4-5kb)	1	270956503	270957553	1051	2
GRMZM2G083347	10	14444971	14445172	202	309	57	15.69	13.76	Promoter (4-5kb)	10	14449665	14451543	1879	1
GRMZM2G477200	3	199299058	199299259	202	309	57	15.69	13.76	Promoter (4-5kb)	3	199303266	199307964	4699	1
GRMZM2G120305	5	211841507	211841708	202	309	57	15.69	13.77	Promoter (4-5kb)	5	211846119	211848004	1886	1
GRMZM2G058896	3	33168776	33168977	202	331	63	15.19	13.31	Promoter (4-5kb)	3	33157785	33163820	6036	2
AC187072.4_FG001	7	164636420	164636621	202	305	56	14.23	12.45	Promoter (4-5kb)	7	164641548	164642399	852	1
GRMZM2G467123	3	229636192	229636393	202	283	50	13.64	11.92	Promoter (4-5kb)	3	229640569	229644018	3450	1
GRMZM2G113928	1	250628232	250628433	202	280	49	13.34	11.65	Promoter (4-5kb)	1	250623063	250624045	983	2
GRMZM2G398506	7	161344667	161344868	202	280	49	13.34	11.66	Promoter (4-5kb)	7	161329465	161340038	10574	2
GRMZM2G123922	10	111270126	111270327	202	276	48	13.05	11.4	Promoter (4-5kb)	10	111258316	111265830	7515	2
GRMZM2G103458	7	143871175	143871376	202	287	51	12.8	11.17	Promoter (4-5kb)	7	143859625	143867063	7439	2
GRMZM2G080722	8	17871037	17871238	202	272	47	12.76	11.14	Promoter (4-5kb)	8	17875265	17879837	4573	1
GRMZM2G408005	4	210331218	210331419	202	283	49.9	12.51	10.92	Promoter (4-5kb)	4	210336368	210338409	2042	1
GRMZM2G071433	3	146129646	146129847	202	268	46	12.47	10.88	Promoter (4-5kb)	3	146123771	146124958	1188	2
GRMZM2G107565	7	158203761	158203962	202	294	53	12.39	10.81	Promoter (4-5kb)	7	158194837	158199300	4464	2
GRMZM2G000976	4	235171030	235171231	202	265	45	12.18	10.61	Promoter (4-5kb)	4	235163308	235167006	3699	2
GRMZM5G832452	3	40870133	40870334	202	276	48	11.95	10.4	Promoter (4-5kb)	3	40875301	40876168	868	1
GRMZM2G153754	7	9327513	9327714	202	261	44	11.88	10.35	Promoter (4-5kb)	7	9332269	9337505	5237	1
GRMZM2G351330	2	22216275	22216476	202	243	39	11.74	10.21	Promoter (4-5kb)	2	22220873	22222180	1308	1
GRMZM2G020661	6	164791490	164791691	202	272	47	11.66	10.14	Promoter (4-5kb)	6	164784901	164786729	1829	2
GRMZM2G343767	1	9108101	9108302	202	235	37	11.14	9.67	Promoter (4-5kb)	1	9112928	9114262	1335	1
GRMZM2G310115	8	170937561	170937762	202	250	41	11.01	9.56	Promoter (4-5kb)	8	170942614	170956833	14220	1
GRMZM2G131334	8	145387046	145387247	202	287	51	10.99	9.55	Promoter (4-5kb)	8	145376866	145382959	6094	2
GRMZM2G135782	7	143672882	143673083	202	261	44	10.81	9.38	Promoter (4-5kb)	7	143666308	143668769	2462	2
GRMZM2G140011	4	187201289	187201490	202	246	40	10.72	9.3	Promoter (4-5kb)	4	187206092	187208656	2565	1
GRMZM2G167591	7	153688675	153688876	202	246	40	10.72	9.31	Promoter (4-5kb)	7	153692969	153695914	2946	1
GRMZM2G132607	1	187684984	187685185	202	243	39	10.43	9.04	Promoter (4-5kb)	1	187676517	187680453	3937	2
GRMZM5G841914	5	188235956	188236157	202	243	39	10.43	9.05	Promoter (4-5kb)	5	188240190	188241183	994	1
GRMZM2G175718	2	209694237	209694438	202	254	42	10.25	8.88	Promoter (4-5kb)	2	209683275	209689963	6689	2
GRMZM2G066394	2	227249936	227250137	202	254	42	10.25	8.88	Promoter (4-5kb)	2	227254989	227255692	704	1
GRMZM2G422537	2	214228797	214228998	202	224	34	10.24	8.87	Promoter (4-5kb)	2	214233003	214242421	9419	1
GRMZM2G163561	8	117133815	117134016	202	224	34	10.24	8.87	Promoter (4-5kb)	8	117138603	117140350	1748	1
GRMZM5G846057	6	165693618	165693819	202	287	51	10.23	8.87	Promoter (4-5kb)	6	165687986	165689517	1532	2
GRMZM2G356321	9	91875017	91875218	202	250	41	9.97	8.63	Promoter (4-5kb)	9	91866031	91870764	4734	2
GRMZM5G890599	2	200209452	200209653	202	261	44	9.91	8.57	Promoter (4-5kb)	2	200213714	200214409	696	1
GRMZM2G008501	1	54474060	54474261	202	235	37	9.85	8.52	Promoter (4-5kb)	1	54464197	54469929	5733	2
GRMZM2G074087	4	36024106	36024307	202	235	37	9.85	8.52	Promoter (4-5kb)	4	36018746	36019935	1190	2
GRMZM2G172342	7	95938384	95938585	202	246	40	9.69	8.37	Promoter (4-5kb)	7	95931073	95934163	3091	2
GRMZM2G100911	3	220117972	220118173	202	257	43	9.64	8.33	Promoter (4-5kb)	3	220109871	220113516	3646	2
GRMZM5G855743	7	22324216	22324417	202	257	43	9.64	8.33	Promoter (4-5kb)	7	22328877	22330186	1310	1
GRMZM5G866989	1	72726341	72726542	202	232	36	9.56	8.26	Promoter (4-5kb)	1	72731051	72732328	1278	1
GRMZM2G132875	10	120510061	120510262	202	276	48	9.45	8.16	Promoter (4-5kb)	10	120514493	120516184	1692	1
GRMZM2G003796	2	104158540	104158741	202	243	39	9.41	8.12	Promoter (4-5kb)	2	104162943	104164829	1887	1
GRMZM2G420870	10	117117885	117118086	202	254	42	9.36	8.08	Promoter (4-5kb)	10	117112360	117112941	582	2
AC206634.3_FG004	5	64118065	64118266	202	213	31	9.33	8.06	Promoter (4-5kb)	5	64123095	64124357	1263	1
GRMZM2G151122	2	197024547	197024748	202	228	35	9.27	8	Promoter (4-5kb)	2	197029410	197033833	4424	1
GRMZM2G164909	1	197787338	197787539	202	261	43.8	9.12	7.87	Promoter (4-5kb)	1	197781323	197783002	1680	2
GRMZM2G397261	8	95078835	95079036	202	250	41	9.09	7.85	Promoter (4-5kb)	8	95083802	95084507	706	1
GRMZM2G075386	8	142656759	142656960	202	250	41	9.09	7.85	Promoter (4-5kb)	8	142651683	142652309	627	2
GRMZM2G151734	9	109714449	109714650	202	250	41	9.09	7.85	Promoter (4-5kb)	9	109707159	109710291	3133	2
GRMZM2G411668	1	27632671	27632872	202	235	37	8.85	7.62	Promoter (4-5kb)	1	27637762	27640564	2803	1
GRMZM2G372495	1	36908480	36908681	202	235	37	8.85	7.62	Promoter (4-5kb)	1	36902063	36903528	1466	2
GRMZM2G399961	6	130589393	130589594	202	235	37	8.85	7.63	Promoter (4-5kb)	6	130594055	130594710	656	1
GRMZM2G388018	2	201453771	201453972	202	206	29	8.73	7.52	Promoter (4-5kb)	2	201447985	201448992	1008	2
GRMZM5G816784	3	3090957	3091158	202	221	33	8.69	7.49	Promoter (4-5kb)	3	3095776	3105064	9289	1
GRMZM2G104254	5	28689464	28689665	202	221	33	8.69	7.49	Promoter (4-5kb)	5	28694607	28701056	6450	1
GRMZM2G154508	8	146420727	146420928	202	221	33	8.69	7.49	Promoter (4-5kb)	8	146425699	146426962	1264	1
GRMZM2G118316	10	9361504	9361705	202	232	36	8.57	7.37	Promoter (4-5kb)	10	9366054	9382832	16779	1
GRMZM2G703415	2	231996783	231996984	202	232	36	8.57	7.38	Promoter (4-5kb)	2	232001090	232007547	6458	1
AC198691.3_FG005	3	201932727	201932928	202	232	36	8.57	7.38	Promoter (4-5kb)	3	201937835	201939524	1690	1
GRMZM5G807619	4	90286572	90286773	202	232	36	8.57	7.38	Promoter (4-5kb)	4	90281920	90282283	364	2
GRMZM2G060856	6	21189346	21189547	202	217	32	8.4	7.23	Promoter (4-5kb)	6	21181245	21184470	3226	2
AC209871.3_FG002	10	90377157	90377358	202	199	27	8.13	6.98	Promoter (4-5kb)	10	90381630	90382025	396	1
AC190613.3_FG001	2	76840630	76840831	202	213	31	8.11	6.97	Promoter (4-5kb)	2	76845013	76847919	2907	1
AC220972.3_FG002	3	55484207	55484408	202	213	31	8.11	6.97	Promoter (4-5kb)	3	55479137	55479989	853	2
AC186583.3_FG004	6	62107035	62107236	202	213	31	8.11	6.98	Promoter (4-5kb)	6	62111700	62113379	1680	1
GRMZM2G012550	2	181923290	181923491	202	224	34	8.01	6.89	Promoter (4-5kb)	2	181927826	181938426	10601	1
AC217241.3_FG004	4	187055708	187055909	202	195	26	7.83	6.71	Promoter (4-5kb)	4	187051151	187051354	204	2
GRMZM2G439116	10	49209852	49210053	202	210	30	7.83	6.72	Promoter (4-5kb)	10	49214744	49215919	1176	1
GRMZM2G368698	2	54303813	54304014	202	210	30	7.83	6.72	Promoter (4-5kb)	2	54308917	54309836	920	1
GRMZM2G122324	4	22543774	22543975	202	210	30	7.83	6.72	Promoter (4-5kb)	4	22548437	22549716	1280	1
GRMZM2G092973	5	75040289	75040490	202	210	30	7.83	6.72	Promoter (4-5kb)	5	75044689	75046595	1907	1
GRMZM2G158544	8	161586393	161586594	202	210	30	7.83	6.72	Promoter (4-5kb)	8	161591106	161594190	3085	1
GRMZM2G166507	8	7807310	7807511	202	221	33	7.74	6.65	Promoter (4-5kb)	8	7795088	7803102	8015	2
GRMZM2G172043	5	7257552	7257753	202	221	33	7.74	6.65	Promoter (4-5kb)	5	7248417	7253254	4838	2
GRMZM2G306735	2	28185186	28185387	202	218	32.2	7.74	6.65	Promoter (4-5kb)	2	28189946	28192432	2487	1
GRMZM2G091643	7	77629392	77629593	202	239	38	7.55	6.46	Promoter (4-5kb)	7	77615414	77625260	9847	2
GRMZM2G175856	1	197311358	197311559	202	206	29	7.54	6.45	Promoter (4-5kb)	1	197306494	197307177	684	2
[truncated: 534 more rows]
