# Supplementary material for: The FUSED LEAVES1‐ADHERENT1 regulatory module is required for maize cuticle development and organ separation
Source: New Phytol. 2020 Aug 27;229(1):388–402. doi: 10.1111/nph.16837 (PMC7754373; doi:10.1111/nph.16837)
Supplement: Supplementary file 4 — Dataset S4 List of differentially expressed genes bound by FDL1. [file NPH-229-388-s004.xlsx]

## Sheet: General
THE FUSED LEAVES1-ADHERENT1 REGULATORY MODULE IS REQUIRED FOR MAIZE CUTICLE DEVELOPMENT AND ORGAN SEPARATION
Xue Liu, Richard Bourgault, Mary Galli, Josh Strable, Zongliang Chen, Fan Feng, Jiaqiang Dong, Isabel Molina, Andrea Gallavotti
Article acceptance date: 22 July, 2020
Dataset S3
RNA-seq data
Output from CuffDIff
Differentially expressed genes in fdl1 mutants
column header in Gene list tab	description
gene_Id	gene identifier
gene	general name
locus	chromosomal coordinates of the putative target gene
sample_1	dataset used for cuffdiff analysis
sample_2	dataset used for cuffdiff analysis
status	value determined by cuffdiff
value_1	FPKM of the gene in sample_1 as determined by cuffdiff
value_2	FPKM of the gene in sample_2 as determined by cuffdiff
log2(fold_change)	The (base 2) log of the fold change sample_2/sample_1
test_stat	The value of the test statistic used to compute significance of the observed change in FPKM as determined by cuffdiff
p_value	The uncorrected p-value of the test statistic as determined by cuffdiff
q_value	The FDR-adjusted p-value of the test statistic as determined by cuffdiff
significant	whether the gene is significantly differentially expressed as determined by cuffdiff; Can be either “yes” or “no”, depending on whether p is greater then the FDR after Benjamini-Hochberg correction for multiple-testing
gene annotation	gene annotation of closest Arabidopsis homolog
Arabidopsis homolog	closest Arabidopsis homolog to maize gene

## Sheet: RNA-seq
gene_id	gene	locus	sample_1	sample_2	status	value_1	value_2	log2(fold_change)	test_stat	p_value	q_value	significant	gene annotation	Arabidopsis homolog
GRMZM2G074373	-	3:98816199-98821699	WT	fdl	OK	15.0681	0			5e-05	0.000604151	yes
GRMZM2G087479	-	2:206880680-206884674	WT	fdl	OK	3.82952	0			5e-05	0.000604151	yes
GRMZM2G152777	-	6:73020288-73022366	WT	fdl	OK	7.04142	0			5e-05	0.000604151	yes
GRMZM2G373272	-	3:98814425-98815141	WT	fdl	OK	1.43579	0			5e-05	0.000604151	yes
GRMZM2G396070	-	5:35650255-35650636	WT	fdl	OK	0.657453	0			5e-05	0.000604151	yes
GRMZM2G426004	-	2:221596781-221612460	WT	fdl	OK	1.02643	0			5e-05	0.000604151	yes
GRMZM2G703309	-	2:195045969-195046975	WT	fdl	OK	2.98284	0			5e-05	0.000604151	yes
AC209810.3_FG002	-	3:165488280-165489387	WT	fdl	OK	0	0.73288	inf		5e-05	0.000604151	yes
GRMZM2G086628	-	7:175443063-175445168	WT	fdl	OK	0	0.539484	inf		5e-05	0.000604151	yes
GRMZM2G087462	-	2:206893259-206894615	WT	fdl	OK	0	1.06523	inf		5e-05	0.000604151	yes
GRMZM2G113917	-	7:31776443-31776722	WT	fdl	OK	0	1.82733	inf		5e-05	0.000604151	yes
GRMZM2G148272	-	7:153219517-153220328	WT	fdl	OK	0	0.790901	inf		5e-05	0.000604151	yes
GRMZM2G163539	-	5:142892800-142893599	WT	fdl	OK	0	0.514855	inf		5e-05	0.000604151	yes
GRMZM2G463738	-	6:165769870-165770365	WT	fdl	OK	0	0.563769	inf		5e-05	0.000604151	yes
GRMZM5G833328	-	3:71097226-71097699	WT	fdl	OK	0	0.501973	inf		0.00145	0.00999153	yes
GRMZM5G859220	-	4:183944694-183945542	WT	fdl	OK	0	1.69123	inf		5e-05	0.000604151	yes
GRMZM5G870099	-	3:179522310-179522898	WT	fdl	OK	0	0.607458	inf		0.0027	0.0159988	yes
GRMZM5G898274	-	6:137586964-137587486	WT	fdl	OK	0	0.635543	inf		5e-05	0.000604151	yes
GRMZM2G475265	-	2:204591986-204594441	WT	fdl	OK	0.0866152	2.53622	4.87192	5.34192	0.00035	0.00318844	yes	Eukaryotic aspartyl protease family protein	0
GRMZM2G376743	-	5:23783296-23785415	WT	fdl	OK	0.0367553	1.03946	4.82174	2.63784	0.0026	0.0155657	yes	CAP160 protein	LTI65,RD29B
AC217293.3_FG007	-	2:232381877-232388093	WT	fdl	OK	0.880088	19.9952	4.50586	11.2433	5e-05	0.000604151	yes	wall-associated kinase 2	WAK2
GRMZM2G172826	-	2:195934971-195937356	WT	fdl	OK	0.3452	7.2074	4.38398	7.88033	5e-05	0.000604151	yes	cytochrome P450, family 71, subfamily A, polypeptide 22	CYP71A22
GRMZM2G098750	-	9:19026220-19027674	WT	fdl	OK	0.794225	13.6063	4.09859	8.57332	5e-05	0.000604151	yes	Dehydrin family protein	ATDI8,RAB18
GRMZM5G815098	-	4:2266882-2331397	WT	fdl	OK	0.163418	2.50037	3.9355	1.86028	0.008	0.0365906	yes	0	0
GRMZM2G391339	-	4:213912527-213916034	WT	fdl	OK	0.183763	2.55325	3.79642	4.23605	0.0001	0.00110029	yes	0	0
GRMZM2G113761	-	1:86369093-86370699	WT	fdl	OK	3.60701	49.0549	3.76552	11.1022	5e-05	0.000604151	yes	xyloglucan endotransglucosylase/hydrolase 32	XTH32
GRMZM2G009103	-	7:153894301-153896666	WT	fdl	OK	0.0467131	0.605203	3.69552	2.07732	0.0027	0.0159988	yes	nodulin MtN21 /EamA-like transporter family protein	0
GRMZM2G044049	-	2:213518052-213519504	WT	fdl	OK	3.46053	44.7432	3.69261	10.1376	5e-05	0.000604151	yes	Peroxidase superfamily protein	0
GRMZM2G123107	-	9:140713090-140714500	WT	fdl	OK	0.0453313	0.560067	3.62702	1.89661	0.0027	0.0159988	yes	beta-1,3-glucanase 1	BG1
GRMZM2G407223	-	7:50609278-50610209	WT	fdl	OK	0.875181	10.4443	3.577	5.48349	5e-05	0.000604151	yes	0	0
GRMZM2G022212	-	2:194465062-194468812	WT	fdl	OK	0.228948	2.62957	3.52173	4.89136	5e-05	0.000604151	yes	UDP-glucosyltransferase 74F2	ATSAGT1,GT,SAGT1,SGT1,UGT74F2
GRMZM2G027479	-	4:204450541-204451323	WT	fdl	OK	0.199392	2.14511	3.42737	1.95622	0.0092	0.0405638	yes	0	0
GRMZM2G085974	-	1:231217880-231219165	WT	fdl	OK	0.312652	3.14871	3.33213	4.36966	5e-05	0.000604151	yes	TRAF-like family protein	0
GRMZM2G082184	-	4:182093855-182096555	WT	fdl	OK	0.146399	1.44346	3.30155	3.12608	0.0002	0.00200164	yes	NOD26-like intrinsic protein 4;1	NIP4;1,NLM4
GRMZM2G172574	-	1:41381452-41382756	WT	fdl	OK	0.531001	4.81052	3.17941	4.86798	5e-05	0.000604151	yes	dessication-induced 1VOC superfamily protein	ATDSI-1VOC,DSI-1VOC
GRMZM2G108537	-	6:109709745-109712076	WT	fdl	OK	0.0967896	0.867494	3.16393	2.48225	0.00255	0.0153219	yes	nodulin MtN21 /EamA-like transporter family protein	0
GRMZM2G419342	-	2:32566160-32573484	WT	fdl	OK	0.0976595	0.872936	3.16004	2.88039	0.00255	0.0153219	yes	cytochrome P450, family 71, subfamily A, polypeptide 22	CYP71A22
GRMZM2G001853	-	10:109362839-109364087	WT	fdl	OK	0.667264	5.64546	3.08076	4.76894	5e-05	0.000604151	yes	0	0
AC210616.4_FG003	-	4:124195485-124196895	WT	fdl	OK	0.127043	1.04107	3.03468	3.22089	0.0018	0.0117457	yes	Major facilitator superfamily protein	0
GRMZM2G173718	-	8:15244931-15246538	WT	fdl	OK	0.0944121	0.759291	3.00761	1.82168	0.00285	0.0166741	yes	phloem protein 2-A1	ATPP2-A1,ATPP2A-1,PP2-A1
GRMZM2G084486	-	1:245846328-245850372	WT	fdl	OK	0.101691	0.812844	2.99879	3.44202	5e-05	0.000604151	yes	high affinity K+ transporter 5	ATHAK5,HAK5
GRMZM2G425629	-	3:204761034-204762289	WT	fdl	OK	1.01912	7.99961	2.97261	5.55371	5e-05	0.000604151	yes	Late embryogenesis abundant protein (LEA) family protein	0
GRMZM2G151227	-	2:224558004-224561990	WT	fdl	OK	0.146709	1.1394	2.95724	3.29354	0.0002	0.00200164	yes	Chalcone and stilbene synthase family protein	ATCHS,CHS,TT4
GRMZM2G094523	-	3:34036068-34037197	WT	fdl	OK	0.231147	1.78953	2.9527	2.62989	0.00465	0.0244593	yes	expansin A1	AT-EXP1,ATEXP1,ATEXPA1,ATHEXP ALPHA 1.2,EXP1,EXPA1
GRMZM2G007969	-	1:199936744-199937443	WT	fdl	OK	0.240482	1.8399	2.93563	2.3276	0.00855	0.0384825	yes	0	0
GRMZM5G810727	-	10:130306700-130310608	WT	fdl	OK	0.12105	0.915477	2.91893	3.27051	0.0001	0.00110029	yes	beta-glucosidase 47	BGLU47
GRMZM2G056908	TIP2-2	5:191963083-191964288	WT	fdl	OK	7.69666	58.0924	2.91604	9.14351	5e-05	0.000604151	yes	tonoplast intrinsic protein 2;3	ATTIP2;3,DELTA-TIP3,TIP2;3
GRMZM2G119755	CNR7	1:295710507-295711472	WT	fdl	OK	0.576237	4.18633	2.86095	3.59031	5e-05	0.000604151	yes	PLANT CADMIUM RESISTANCE 2	PCR2
GRMZM2G431288	-	7:121635515-121637742	WT	fdl	OK	0.364231	2.64399	2.85979	4.76996	5e-05	0.000604151	yes	Cytochrome P450 superfamily protein	CYP75B1,D501,TT7
GRMZM2G334734	-	2:4420560-4421211	WT	fdl	OK	0.202143	1.46074	2.85326	2.29076	0.01205	0.0497902	yes	Protein of unknown function, DUF538	0
GRMZM2G049538	TPS1	2:10602718-10611664	WT	fdl	OK	0.147226	1.05788	2.84507	3.65789	5e-05	0.000604151	yes	Terpenoid cyclases/Protein prenyltransferases superfamily protein	ATKS,ATKS1,GA2,KS,KS1
GRMZM2G030772	-	4:28392541-28393742	WT	fdl	OK	0.125078	0.890743	2.83218	2.14669	0.00815	0.0371372	yes	RmlC-like cupins superfamily protein	0
GRMZM2G087625	-	2:204735610-204738407	WT	fdl	OK	0.119034	0.80988	2.76633	3.17469	0.0001	0.00110029	yes	cysteine-rich RLK (RECEPTOR-like protein kinase) 10	CRK10,RLK4
GRMZM2G016836	-	7:133655726-133657708	WT	fdl	OK	11.769	78.1944	2.73207	11.7358	5e-05	0.000604151	yes	NAD(P)-binding Rossmann-fold superfamily protein	0
GRMZM2G099467	-	1:83410151-83414307	WT	fdl	OK	0.792851	5.2435	2.72541	5.21773	5e-05	0.000604151	yes	2-oxoglutarate (2OG) and Fe(II)-dependent oxygenase superfamily protein	DMR6
GRMZM2G410766	-	7:173692011-173693306	WT	fdl	OK	0.0967135	0.630439	2.70457	2.13747	0.01065	0.0452664	yes	hydroxyproline-rich glycoprotein family protein	0
GRMZM2G370175	-	3:214901789-214902528	WT	fdl	OK	2.25514	14.652	2.69981	2.60907	0.0018	0.0117457	yes	0	0
GRMZM2G048549	-	5:39842070-39845900	WT	fdl	OK	2.18604	13.822	2.66057	7.76713	5e-05	0.000604151	yes	Calcium-binding EF-hand family protein	0
GRMZM2G134264	-	2:102766800-102769426	WT	fdl	OK	3.00186	18.7191	2.64058	8.61994	5e-05	0.000604151	yes	0	0
GRMZM2G080487	-	3:161935899-161937113	WT	fdl	OK	0.157178	0.97972	2.63997	2.34265	0.00745	0.0348183	yes	0	0
GRMZM2G088189	-	5:69331088-69332668	WT	fdl	OK	0.123151	0.753854	2.61386	2.488	0.0005	0.00423791	yes	myb domain protein 86	ATMYB86,MYB86
GRMZM2G039278	-	1:279058328-279074785	WT	fdl	OK	3.3336	20.3905	2.61275	7.85028	5e-05	0.000604151	yes	cytochrome P450, family 81, subfamily D, polypeptide 8	CYP81D8
AC197705.4_FG003	-	8:117630363-117630962	WT	fdl	OK	2.62345	16.0439	2.61249	4.98539	5e-05	0.000604151	yes	PEBP (phosphatidylethanolamine-binding protein) family protein	0
GRMZM2G122654	-	5:31967709-31969649	WT	fdl	OK	0.206654	1.25425	2.60153	3.39792	5e-05	0.000604151	yes	ytochrome p450, family 71, subfamily B, polypeptide 11	CYP71B11
GRMZM2G081192	PIP2-3	4:143891074-143894123	WT	fdl	OK	5.95043	35.7968	2.58876	8.82281	5e-05	0.000604151	yes	plasma membrane intrinsic protein 2	PIP2;2,PIP2B
GRMZM2G079440	DHN1	6:137332061-137333893	WT	fdl	OK	1.42189	8.5493	2.58799	6.45922	5e-05	0.000604151	yes	Dehydrin family protein	ATDI8,RAB18
GRMZM2G348125	-	7:173641490-173642947	WT	fdl	OK	0.162573	0.952833	2.55114	2.82585	0.0013	0.00915699	yes	hydroxyproline-rich glycoprotein family protein	0
GRMZM2G036880	-	4:236369091-236370422	WT	fdl	OK	0.282713	1.63702	2.53366	3.06889	0.00055	0.00457621	yes	photosystem I light harvesting complex gene 1	LHCA1
GRMZM2G056500	-	2:103380501-103382701	WT	fdl	OK	1.28142	7.39768	2.52933	6.26874	5e-05	0.000604151	yes	0	0
GRMZM2G096475	MGL3	6:162162302-162163681	WT	fdl	OK	1.63951	9.3792	2.5162	5.56492	5e-05	0.000604151	yes	Late embryogenesis abundant protein (LEA) family protein	0
GRMZM2G015892	-	1:288257076-288259234	WT	fdl	OK	0.190067	1.08051	2.50713	2.85752	0.00055	0.00457621	yes	Aldolase-type TIM barrel family protein	0
GRMZM2G339327	-	4:207365370-207366135	WT	fdl	OK	3.1481	17.7596	2.49604	5.16498	5e-05	0.000604151	yes	0	0
GRMZM5G822829	-	10:138489997-138498818	WT	fdl	OK	2.08644	11.6362	2.4795	5.29168	5e-05	0.000604151	yes	basic helix-loop-helix (bHLH) DNA-binding superfamily protein	ATMYC-2,EGL1,EGL3
GRMZM2G009232	-	1:60678271-60680833	WT	fdl	OK	0.729003	4.0347	2.46846	5.1616	5e-05	0.000604151	yes	cytochrome P450, family 81, subfamily F, polypeptide 2	CYP81F2
GRMZM2G007151	-	8:29150438-29152381	WT	fdl	OK	0.11409	0.625112	2.45394	1.50777	0.0082	0.037299	yes	plasma-membrane associated cation-binding protein 1	ATPCAP1,PCAP1
GRMZM2G102863	-	6:158953842-158955375	WT	fdl	OK	0.863136	4.71368	2.44919	4.76531	5e-05	0.000604151	yes	O-methyltransferase family protein	0
GRMZM2G371462	-	1:137141558-137141923	WT	fdl	OK	0.637131	3.47394	2.44691	2.58294	0.00105	0.0077351	yes	0	0
GRMZM2G076212	-	2:4470157-4472253	WT	fdl	OK	0.20569	1.12058	2.4457	3.35183	0.0001	0.00110029	yes	S-domain-2 5	SD2-5
GRMZM2G102737	-	6:41107873-41110664	WT	fdl	OK	0.116702	0.63553	2.44513	2.54643	0.0024	0.0146334	yes	nodulin MtN21 /EamA-like transporter family protein	0
GRMZM2G139600	-	8:14796311-14799205	WT	fdl	OK	0.485382	2.63714	2.44178	4.47012	5e-05	0.000604151	yes	gamma-glutamyl transpeptidase 4	GGT3,GGT4
GRMZM2G414779	-	1:237982863-237984046	WT	fdl	OK	2.10294	11.4099	2.43981	5.24178	5e-05	0.000604151	yes	expansin 11	ATEXP11,ATEXPA11,ATHEXP ALPHA 1.14,EXP11,EXPA11
GRMZM2G167698	-	1:60969021-60972506	WT	fdl	OK	0.308113	1.66224	2.4316	3.99574	5e-05	0.000604151	yes	cytochrome P450, family 81, subfamily G, polypeptide 1	CYP81G1
GRMZM2G073373	-	1:11879223-11880645	WT	fdl	OK	0.295071	1.56858	2.41032	2.95598	0.0006	0.004911	yes	expansin 11	ATEXP11,ATEXPA11,ATHEXP ALPHA 1.14,EXP11,EXPA11
GRMZM2G406601	-	1:15491038-15492430	WT	fdl	OK	0.245438	1.29825	2.40314	2.99499	0.00085	0.00653427	yes	lectin protein kinase family protein	0
AC190772.4_FG011	-	4:28378947-28379568	WT	fdl	OK	0.293605	1.54407	2.39479	1.7757	0.0101	0.0434879	yes	RmlC-like cupins superfamily protein	0
GRMZM2G078441	-	9:148711736-148714559	WT	fdl	OK	3.89057	20.0455	2.36522	8.83806	5e-05	0.000604151	yes	RmlC-like cupins superfamily protein	0
GRMZM2G117706	-	4:229390064-229391580	WT	fdl	OK	0.979809	5.03644	2.36183	4.03413	5e-05	0.000604151	yes	Peroxidase superfamily protein	0
GRMZM2G115773	-	7:82965086-82967426	WT	fdl	OK	0.316096	1.60551	2.3446	3.58589	5e-05	0.000604151	yes	Subtilase family protein	ARA12
GRMZM2G056236	-	5:192220038-192222150	WT	fdl	OK	4.90595	24.7804	2.33659	7.96818	5e-05	0.000604151	yes	expansin B4	ATEXPB4,ATHEXP BETA 1.1,EXPB4
GRMZM2G050607	-	8:60147870-60148685	WT	fdl	OK	1.10375	5.56782	2.3347	3.8687	5e-05	0.000604151	yes	Late embryogenesis abundant protein	0
GRMZM2G168502	-	1:129271435-129274590	WT	fdl	OK	0.187156	0.941197	2.33025	2.47936	0.00125	0.00889141	yes	nodulin MtN21 /EamA-like transporter family protein	0
GRMZM2G059836	-	6:662044-662968	WT	fdl	OK	1.03867	5.15661	2.31169	3.98877	5e-05	0.000604151	yes	Heavy metal transport/detoxification superfamily protein	0
GRMZM2G114918	-	1:17842578-17844302	WT	fdl	OK	0.253362	1.25761	2.31142	2.99102	0.0003	0.00281496	yes	hydroxycinnamoyl-CoA shikimate/quinate hydroxycinnamoyl transferase	HCT
GRMZM2G125653	-	7:115336588-115338419	WT	fdl	OK	0.196665	0.963304	2.29225	2.35513	0.00095	0.00715562	yes	WRKY DNA-binding protein 40	ATWRKY40,WRKY40
GRMZM2G371793	-	6:129970802-129972667	WT	fdl	OK	0.647491	3.15535	2.28487	2.66362	0.00045	0.00388238	yes	HAD superfamily, subfamily IIIB acid phosphatase	0
GRMZM2G046733	-	2:4442865-4443649	WT	fdl	OK	0.475839	2.31154	2.28031	2.8267	0.0001	0.00110029	yes	Protein of unknown function, DUF538	0
GRMZM2G032682	-	2:4416903-4417861	WT	fdl	OK	0.461804	2.24318	2.28019	3.15585	0.0001	0.00110029	yes	Protein of unknown function, DUF538	0
GRMZM2G454449	-	9:111271908-111274197	WT	fdl	OK	0.634112	3.06303	2.27215	3.2542	5e-05	0.000604151	yes	Homeodomain-like superfamily protein	0
GRMZM2G148884	-	10:83847900-83849001	WT	fdl	OK	0.326184	1.57353	2.27024	2.06201	0.00685	0.0326472	yes	uclacyanin 1	UCC1
GRMZM2G701767	-	3:137902915-137903910	WT	fdl	OK	4.28719	20.667	2.26922	6.1581	5e-05	0.000604151	yes	0	0
GRMZM5G842961	-	5:191829609-191830443	WT	fdl	OK	0.482295	2.27756	2.2395	2.88771	0.0017	0.0112744	yes	Integrase-type DNA-binding superfamily protein	0
GRMZM2G135862	-	5:147529837-147531529	WT	fdl	OK	0.189623	0.892765	2.23515	2.60146	0.00065	0.00525152	yes	receptor like protein 38	AtRLP38,RLP38
GRMZM2G046163	-	1:288338456-288340582	WT	fdl	OK	0.359542	1.68206	2.226	3.17107	5e-05	0.000604151	yes	Aldolase-type TIM barrel family protein	0
GRMZM2G453805	-	3:212090495-212091850	WT	fdl	OK	4.01608	18.7121	2.22011	6.41125	5e-05	0.000604151	yes	chitinase A	ATCHIA,CHIA
GRMZM2G125023	TIP2-3	10:139149942-139152962	WT	fdl	OK	7.09811	32.8536	2.21054	8.62612	5e-05	0.000604151	yes	tonoplast intrinsic protein 2;3	ATTIP2;3,DELTA-TIP3,TIP2;3
GRMZM2G405094	-	8:165425515-165426742	WT	fdl	OK	0.451671	2.07878	2.20239	2.85251	0.0002	0.00200164	yes	myb domain protein 6	AtMYB6,MYB6
GRMZM2G091648	-	1:60756829-60758244	WT	fdl	OK	0.503024	2.31453	2.20202	2.53795	0.00065	0.00525152	yes	0	0
GRMZM2G154881	-	8:88396525-88401136	WT	fdl	OK	0.228523	1.04823	2.19755	1.73536	0.00165	0.0110377	yes	alpha/beta-Hydrolases superfamily protein	0
GRMZM2G149714	-	4:28424687-28425978	WT	fdl	OK	0.234629	1.07524	2.1962	2.50359	0.00095	0.00715562	yes	RmlC-like cupins superfamily protein	0
GRMZM2G004060	-	10:12108515-12110234	WT	fdl	OK	1.52227	6.97598	2.19618	4.12395	5e-05	0.000604151	yes	WRKY DNA-binding protein 70	ATWRKY70,WRKY70
GRMZM2G100709	-	6:93393017-93401220	WT	fdl	OK	0.280756	1.28462	2.19396	2.8769	0.0003	0.00281496	yes	Homeodomain-like superfamily protein	0
AC204515.4_FG006	-	3:188587457-188589047	WT	fdl	OK	0.138026	0.625048	2.17902	2.28396	0.00165	0.0110377	yes	Protein of unknown function (DUF594)	0
GRMZM2G139813	-	2:225968331-225976565	WT	fdl	OK	0.622992	2.80446	2.17044	3.47728	5e-05	0.000604151	yes	Tyrosine transaminase family protein	0
GRMZM2G000670	-	6:17670977-17672245	WT	fdl	OK	2.66294	11.952	2.16616	3.7287	5e-05	0.000604151	yes	HXXXD-type acyl-transferase family protein	0
GRMZM2G098892	-	1:278109387-278111234	WT	fdl	OK	0.444396	1.99351	2.16539	3.50049	5e-05	0.000604151	yes	UDP-Glycosyltransferase superfamily protein	0
GRMZM2G089506	-	9:42677889-42680615	WT	fdl	OK	1.47282	6.59471	2.16272	4.9	5e-05	0.000604151	yes	Eukaryotic aspartyl protease family protein	0
GRMZM2G387381	-	7:154738621-154741670	WT	fdl	OK	0.20918	0.92761	2.14877	2.97188	0.0001	0.00110029	yes	Receptor-like protein kinase-related family protein	0
GRMZM2G017792	-	1:43690125-43693022	WT	fdl	OK	0.977524	4.33176	2.14775	4.49896	5e-05	0.000604151	yes	mitogen-activated protein kinase 3	ATMAPK3,ATMPK3,MPK3
GRMZM2G044947	-	8:112534220-112536816	WT	fdl	OK	9.86493	43.5871	2.14352	8.45821	5e-05	0.000604151	yes	GDSL-like Lipase/Acylhydrolase superfamily protein	0
GRMZM2G137673	-	4:161530373-161531978	WT	fdl	OK	0.221184	0.976923	2.143	2.20514	0.0011	0.00803691	yes	0	0
GRMZM2G120079	-	1:67083207-67085025	WT	fdl	OK	1.08292	4.78056	2.14225	4.37907	5e-05	0.000604151	yes	metacaspase 1	AMC1,ATMC1,ATMCPB1,LOL3,MCP1B
GRMZM2G067600	-	3:214901789-214902528	WT	fdl	OK	2.03476	8.95634	2.13805	3.77843	5e-05	0.000604151	yes	0	0
GRMZM2G154628	PIP2-4	5:195239678-195242694	WT	fdl	OK	8.10383	35.2157	2.11954	7.73082	5e-05	0.000604151	yes	plasma membrane intrinsic protein 2A	PIP2,PIP2;1,PIP2A
GRMZM2G169329	-	8:167532925-167534041	WT	fdl	OK	6.24617	27.0935	2.1169	6.83251	5e-05	0.000604151	yes	SOUL heme-binding family protein	SOUL-1
GRMZM5G821027	-	2:204830309-204835205	WT	fdl	OK	1.79357	7.76	2.11322	4.26121	5e-05	0.000604151	yes	Ribosomal L28 family	0
GRMZM2G473960	-	10:135531884-135532862	WT	fdl	OK	1.43924	6.22206	2.11209	3.89953	5e-05	0.000604151	yes	Late embryogenesis abundant protein, group 1 protein	LEA18
GRMZM2G093276	-	7:21809954-21811964	WT	fdl	OK	0.268566	1.16047	2.11135	2.29703	0.0009	0.00685036	yes	zinc transporter 5 precursor	ZIP5
GRMZM2G106702	-	8:171428591-171434993	WT	fdl	OK	1.18511	5.08185	2.10034	5.63483	5e-05	0.000604151	yes	receptor kinase 3	ARK3,RK3
GRMZM2G104231	-	7:31781281-31783764	WT	fdl	OK	0.702629	2.99352	2.09101	3.63307	5e-05	0.000604151	yes	0	0
GRMZM2G126749	-	3:21375546-21378108	WT	fdl	OK	1.73094	7.36385	2.0889	5.3413	5e-05	0.000604151	yes	Calmodulin binding protein-like	0
GRMZM2G017991	-	5:170066164-170067331	WT	fdl	OK	7.54037	32.053	2.08775	6.82641	5e-05	0.000604151	yes	Late embryogenesis abundant (LEA) hydroxyproline-rich glycoprotein family	0
GRMZM2G038153	-	1:61014838-61021281	WT	fdl	OK	0.158801	0.672303	2.08189	2.82719	0.00025	0.00241837	yes	Terpenoid cyclases/Protein prenyltransferases superfamily protein	0
GRMZM2G022637	-	2:40632612-40633453	WT	fdl	OK	0.516843	2.18177	2.0777	2.26254	0.0024	0.0146334	yes	Heavy metal transport/detoxification superfamily protein	0
GRMZM2G044132	-	2:54473359-54474872	WT	fdl	OK	2.11291	8.83267	2.06362	2.68461	5e-05	0.000604151	yes	0	0
GRMZM2G014695	-	2:63006820-63009217	WT	fdl	OK	0.338894	1.40906	2.05583	2.86754	5e-05	0.000604151	yes	0	0
GRMZM2G135722	-	3:176043969-176045918	WT	fdl	OK	0.181061	0.751371	2.05305	2.45587	0.0008	0.00623273	yes	UDP-Glycosyltransferase superfamily protein	0
GRMZM2G352858	-	3:226505888-226508333	WT	fdl	OK	0.19221	0.789388	2.03805	2.17353	0.00195	0.0125197	yes	cysteine-rich RLK (RECEPTOR-like protein kinase) 2	CRK2
GRMZM2G056469	-	1:17828449-17830144	WT	fdl	OK	0.121937	0.498532	2.03155	1.69504	0.00855	0.0384825	yes	Pyridoxal phosphate (PLP)-dependent transferases superfamily protein	0
GRMZM2G140078	-	2:177921903-177924464	WT	fdl	OK	0.25436	1.0376	2.02831	2.7281	0.0003	0.00281496	yes	Haloacid dehalogenase-like hydrolase (HAD) superfamily protein	0
GRMZM2G059428	-	1:7483452-7485519	WT	fdl	OK	0.576971	2.33821	2.01884	3.05009	5e-05	0.000604151	yes	NAC domain containing protein 36	anac036,NAC036
GRMZM2G020054	-	10:65437298-65438594	WT	fdl	OK	0.281693	1.14098	2.01807	2.54556	0.0045	0.0239039	yes	ethylene response factor 7	ATERF-7,ATERF7,ERF7
GRMZM2G174449	-	4:25096836-25098362	WT	fdl	OK	0.229819	0.929138	2.0154	2.41474	0.0008	0.00623273	yes	Plant protein of unknown function (DUF247)	0
GRMZM2G157168	-	10:11319478-11321410	WT	fdl	OK	0.218528	0.883435	2.01531	2.27155	0.0013	0.00915699	yes	amino acid permease 3	AAP3,ATAAP3
GRMZM2G124799	-	6:159037315-159038747	WT	fdl	OK	0.749382	3.02648	2.01387	3.5464	5e-05	0.000604151	yes	O-methyltransferase family protein	0
GRMZM2G443715	-	9:99690763-99694530	WT	fdl	OK	0.138553	0.557955	2.00971	2.13885	0.0045	0.0239039	yes	Nucleotide-diphospho-sugar transferases superfamily protein	ATCSLA09,ATCSLA9,CSLA09,CSLA9,RAT4
GRMZM2G133407	-	5:1817500-1820935	WT	fdl	OK	0.27017	1.08615	2.00728	2.04587	0.0007	0.00559106	yes	alpha/beta-Hydrolases superfamily protein	0
GRMZM5G806638	-	5:210323040-210324358	WT	fdl	OK	1.46934	5.88011	2.00067	3.79326	5e-05	0.000604151	yes	0	0
GRMZM2G004106	-	1:267219143-267220097	WT	fdl	OK	0.954631	3.81976	2.00047	2.69467	5e-05	0.000604151	yes	plantacyanin	ARPN
GRMZM2G042639	IN2-1	1:43124854-43126948	WT	fdl	OK	2.45316	9.75319	1.99123	4.66402	5e-05	0.000604151	yes	glutathione transferase lambda 2	GSTL2
GRMZM2G153920	-	1:23615456-23617360	WT	fdl	OK	0.516104	2.05149	1.99094	2.88369	5e-05	0.000604151	yes	polyol/monosaccharide transporter 5	ATPLT5,ATPMT5,PMT5
GRMZM2G156877	-	3:194233309-194235176	WT	fdl	OK	0.483756	1.91698	1.98648	2.74034	5e-05	0.000604151	yes	Glutathione S-transferase family protein	ATGSTF13
GRMZM2G336533	-	5:2887334-2889124	WT	fdl	OK	0.54299	2.14582	1.98254	3.55411	5e-05	0.000604151	yes	NAC (No Apical Meristem) domain transcriptional regulator superfamily protein	anac081,ATAF2
GRMZM2G084935	-	5:51547348-51548121	WT	fdl	OK	0.491084	1.93021	1.97472	2.26936	0.004	0.0217319	yes	Calcium-binding EF-hand family protein	0
GRMZM2G468740	-	1:263717426-263719960	WT	fdl	OK	0.279367	1.09784	1.97444	2.12647	0.00275	0.0162038	yes	Yippee family putative zinc-binding protein	0
GRMZM2G104710	-	10:1922340-1923824	WT	fdl	OK	0.715412	2.80027	1.96872	3.61876	5e-05	0.000604151	yes	O-methyltransferase family protein	0
GRMZM2G150864	-	5:89446498-89447894	WT	fdl	OK	0.401275	1.56865	1.96686	1.76891	0.00665	0.0319573	yes	Uncharacterised protein family (UPF0497)	0
GRMZM2G007477	-	10:145605845-145607808	WT	fdl	OK	0.531071	2.06964	1.96241	3.40834	5e-05	0.000604151	yes	S-domain-2 5	SD2-5
GRMZM2G435393	-	3:46455417-46459264	WT	fdl	OK	0.29652	1.15342	1.95972	2.28084	0.0034	0.0191324	yes	Chalcone and stilbene synthase family protein	ATCHS,CHS,TT4
GRMZM2G079219	-	8:8885806-8888820	WT	fdl	OK	0.274839	1.06868	1.95917	3.1755	5e-05	0.000604151	yes	PR5-like receptor kinase	PR5K
GRMZM2G304474	-	3:193439687-193440157	WT	fdl	OK	1.41164	5.48701	1.95865	2.88237	5e-05	0.000604151	yes	Protein of unknown function (DUF567)	0
GRMZM2G103771	-	3:54113088-54114393	WT	fdl	OK	2.89797	11.2508	1.95691	4.52251	5e-05	0.000604151	yes	Mitochondrial import inner membrane translocase subunit Tim17/Tim22/Tim23 family protein	ATOEP16-2,ATOEP16-S
GRMZM2G369629	-	6:124380274-124381777	WT	fdl	OK	1.44425	5.60624	1.95671	3.79912	5e-05	0.000604151	yes	basic helix-loop-helix (bHLH) DNA-binding superfamily protein	0
GRMZM2G455809	TS2	1:46683463-46684885	WT	fdl	OK	0.599932	2.32496	1.95433	2.83008	5e-05	0.000604151	yes	NAD(P)-binding Rossmann-fold superfamily protein	0
GRMZM2G412760	-	3:20182108-20185594	WT	fdl	OK	0.168635	0.651944	1.95084	2.05308	0.0067	0.0321175	yes	Protein kinase superfamily protein	0
GRMZM2G169489	-	6:67378911-67380786	WT	fdl	OK	0.395363	1.52587	1.94838	3.12003	0.00015	0.00157408	yes	Zinc finger (C3HC4-type RING finger) family protein	0
GRMZM2G173669	-	10:14767639-14770295	WT	fdl	OK	0.277128	1.06618	1.94382	2.52323	0.00065	0.00525152	yes	Nodulin MtN3 family protein	0
AC206901.3_FG005	-	10:130744060-130745625	WT	fdl	OK	0.800724	3.06814	1.93799	2.99111	0.0001	0.00110029	yes	myb domain protein 15	ATMYB15,ATY19,MYB15
GRMZM2G086430	-	2:16359700-16365072	WT	fdl	OK	5.7065	21.8566	1.93739	7.08009	5e-05	0.000604151	yes	Major Facilitator Superfamily with SPX (SYG1/Pho81/XPR1) domain-containing protein	0
GRMZM2G436020	-	3:193439131-193439581	WT	fdl	OK	0.708115	2.71073	1.93663	1.76377	0.01045	0.0446295	yes	Protein of unknown function (DUF567)	0
GRMZM2G019177	-	4:169036644-169041098	WT	fdl	OK	0.182123	0.696607	1.93543	1.90323	0.0012	0.00860719	yes	metallo-beta-lactamase family protein	0
GRMZM2G081843	PIP1-5	4:170004632-170006133	WT	fdl	OK	3.09585	11.7878	1.92889	5.07045	5e-05	0.000604151	yes	plasma membrane intrinsic protein 1;4	PIP1;4,PIP1E,TMP-C
GRMZM2G126367	-	3:154690072-154691048	WT	fdl	OK	0.786806	2.99256	1.9273	2.84303	0.0002	0.00200164	yes	methyl esterase 1	ATMES1,MES1
GRMZM2G039630	-	4:4481663-4482509	WT	fdl	OK	0.884654	3.36074	1.92559	2.67151	0.0003	0.00281496	yes	Ribosome associated membrane protein RAMP4	0
GRMZM2G350773	-	2:215708109-215708990	WT	fdl	OK	0.466736	1.76845	1.92181	2.16245	0.0027	0.0159988	yes	0	0
GRMZM2G067575	-	8:156311938-156312648	WT	fdl	OK	0.286256	1.08448	1.92163	1.53922	0.00435	0.0232084	yes	0	0
GRMZM5G804323	-	2:204830309-204835205	WT	fdl	OK	0.668991	2.52966	1.91889	1.92696	0.0036	0.0200434	yes	photosystem II subunit Q-2	PSBQ,PSBQ-2,PSII-Q
GRMZM2G037209	-	3:65286772-65289071	WT	fdl	OK	0.350087	1.31354	1.90768	2.41685	0.0001	0.00110029	yes	0	0
GRMZM2G063566	-	10:69043415-69044763	WT	fdl	OK	8.26227	30.925	1.90416	6.66346	5e-05	0.000604151	yes	Xyloglucan endotransglucosylase/hydrolase family protein	TCH4,XTH22
GRMZM2G335407	-	7:33014431-33014905	WT	fdl	OK	0.577354	2.15811	1.90224	1.91769	0.0066	0.0317566	yes	Protein of unknown function (DUF 3339)	0
GRMZM2G375113	-	5:199785815-199790728	WT	fdl	OK	0.679556	2.52582	1.89409	3.34822	5e-05	0.000604151	yes	Major facilitator superfamily protein	0
GRMZM5G888620	-	3:215867238-215868713	WT	fdl	OK	0.566501	2.1055	1.89401	2.8157	5e-05	0.000604151	yes	UDP-glucosyl transferase 73B5	UGT73B5
GRMZM2G313934	-	1:46845007-46848535	WT	fdl	OK	0.514193	1.9062	1.89031	2.64894	0.00015	0.00157408	yes	0	0
AC199068.2_FG017	-	2:236154598-236156358	WT	fdl	OK	0.317289	1.17583	1.88981	3.00818	5e-05	0.000604151	yes	NB-ARC domain-containing disease resistance protein	0
GRMZM2G063522	-	5:43445602-43449974	WT	fdl	OK	0.161827	0.599017	1.88815	1.97789	0.00445	0.0236764	yes	NAC domain containing protein 1	anac021,ANAC022,NAC1
GRMZM2G173597	-	10:124350109-124356220	WT	fdl	OK	0.675782	2.50025	1.88744	3.03499	5e-05	0.000604151	yes	amino acid permease 2	AAP2
GRMZM2G028556	-	3:149477874-149478958	WT	fdl	OK	12.6908	46.8655	1.88475	6.76142	5e-05	0.000604151	yes	glutathione S-transferase TAU 8	ATGSTU8,GSTU8
GRMZM2G129114	-	3:160370680-160372490	WT	fdl	OK	0.216281	0.797004	1.88168	1.8942	0.0015	0.0102688	yes	Nucleotide-diphospho-sugar transferase family protein	0
GRMZM2G164640	-	8:151647438-151648571	WT	fdl	OK	0.202272	0.742934	1.87694	1.92343	0.0067	0.0321175	yes	Protein kinase superfamily protein	0
GRMZM2G146380	-	5:176985517-176986621	WT	fdl	OK	0.321494	1.17641	1.87153	1.92008	0.00695	0.0330286	yes	NAC domain containing protein 46	anac046,NAC046
GRMZM2G140032	-	3:16654676-16655507	WT	fdl	OK	0.575995	2.1019	1.86757	1.94475	0.00675	0.0323037	yes	0	0
GRMZM2G430807	-	6:38070648-38072014	WT	fdl	OK	0.35082	1.27839	1.86552	2.30946	0.0016	0.010778	yes	0	0
GRMZM2G069722	-	1:279133376-279135423	WT	fdl	OK	2.47328	9.01247	1.86549	5.19462	5e-05	0.000604151	yes	cytochrome P450, family 81, subfamily D, polypeptide 5	CYP81D5
AC207722.2_FG009	CAB1	7:147094051-147095217	WT	fdl	OK	21.4458	77.9557	1.86196	7.73649	5e-05	0.000604151	yes	photosystem II light harvesting complex gene B1B2	LHB1B2,LHCB1.5
GRMZM2G106344	-	8:171262648-171265559	WT	fdl	OK	1.47826	5.37177	1.86149	4.57573	5e-05	0.000604151	yes	DC1 domain-containing protein	0
GRMZM5G822317	-	6:141704201-141706072	WT	fdl	OK	0.155462	0.563117	1.85687	1.84312	0.009	0.0399637	yes	PLAC8 family protein	0
GRMZM2G301885	-	1:23922045-23924321	WT	fdl	OK	0.916903	3.31889	1.85586	3.45311	5e-05	0.000604151	yes	polyol/monosaccharide transporter 5	ATPLT5,ATPMT5,PMT5
GRMZM2G070500	-	6:40511902-40513977	WT	fdl	OK	2.44978	8.83499	1.85058	5.06033	5e-05	0.000604151	yes	nodulin MtN21 /EamA-like transporter family protein	0
GRMZM6G107785	-	9:16292617-16302009	WT	fdl	OK	1.49626	5.39567	1.85044	3.15262	5e-05	0.000604151	yes	F-box/RNI-like superfamily protein	0
GRMZM2G046284	-	10:10198908-10200857	WT	fdl	OK	4.06172	14.6021	1.84601	6.06644	5e-05	0.000604151	yes	fructose-bisphosphate aldolase 2	FBA2
GRMZM2G050076	-	7:133637358-133639735	WT	fdl	OK	0.334554	1.19935	1.84194	2.57067	5e-05	0.000604151	yes	NAD(P)-binding Rossmann-fold superfamily protein	0
GRMZM2G017522	-	8:130217874-130220152	WT	fdl	OK	0.453388	1.6179	1.8353	2.80011	5e-05	0.000604151	yes	cysteine-rich RLK (RECEPTOR-like protein kinase) 42	CRK42
GRMZM2G096753	-	5:186556055-186557725	WT	fdl	OK	0.801149	2.85232	1.83199	2.92935	0.0001	0.00110029	yes	phosphoenolpyruvate carboxylase kinase 1	ATPPCK1,PPCK1
GRMZM2G034534	-	3:18085238-18087275	WT	fdl	OK	0.145425	0.517456	1.83116	1.92229	0.0048	0.0250546	yes	alpha/beta-Hydrolases superfamily protein	0
GRMZM2G177991	-	3:27860458-27861375	WT	fdl	OK	0.403095	1.43282	1.82967	2.03743	0.00345	0.0193526	yes	0	0
GRMZM2G041866	-	4:213425693-213427226	WT	fdl	OK	24.733	87.7928	1.82766	8.28507	5e-05	0.000604151	yes	O-methyltransferase family protein	0
GRMZM2G047613	-	8:61163372-61164815	WT	fdl	OK	6.72413	23.8505	1.8266	5.66378	5e-05	0.000604151	yes	methyl esterase 7	ATMES7,MES7
GRMZM2G084005	-	10:21559822-21561255	WT	fdl	OK	0.991643	3.49891	1.81901	3.24222	5e-05	0.000604151	yes	0	0
AC233788.2_FG002	-	8:168969992-168970142	WT	fdl	OK	14.5736	51.286	1.81521	2.30204	0.0013	0.00915699	yes	0	0
GRMZM2G078820	-	6:97484060-97485484	WT	fdl	OK	0.453383	1.59528	1.81501	2.31771	0.0012	0.00860719	yes	myb domain protein 70	AtMYB70,MYB70
GRMZM2G149216	-	10:55162223-55165098	WT	fdl	OK	0.152252	0.535254	1.81376	1.95792	0.0063	0.0307349	yes	lysine histidine transporter 1	LHT1
GRMZM2G069325	-	6:163187173-163188702	WT	fdl	OK	0.363745	1.27781	1.81268	2.08202	0.00055	0.00457621	yes	0	0
GRMZM2G013781	-	2:192307672-192309451	WT	fdl	OK	4.13568	14.5206	1.8119	5.04255	5e-05	0.000604151	yes	Oxidoreductase, zinc-binding dehydrogenase family protein	0
GRMZM2G027098	TIP2-1	4:152458300-152459746	WT	fdl	OK	107.861	378.391	1.81071	8.78334	5e-05	0.000604151	yes	tonoplast intrinsic protein 2;3	ATTIP2;3,DELTA-TIP3,TIP2;3
GRMZM2G145554	-	8:145062094-145064464	WT	fdl	OK	0.314348	1.10278	1.81071	2.51497	0.0004	0.00353672	yes	WRKY DNA-binding protein 28	ATWRKY28,WRKY28
AC199541.4_FG001	-	1:78413977-78415533	WT	fdl	OK	4.86846	17.022	1.80586	5.6387	5e-05	0.000604151	yes	UDP-glucosyltransferase 74F2	ATSAGT1,GT,SAGT1,SGT1,UGT74F2
GRMZM2G474119	-	4:225417945-225420179	WT	fdl	OK	15.2649	53.1251	1.79918	7.91166	5e-05	0.000604151	yes	0	0
GRMZM2G704475	-	9:133674416-133676015	WT	fdl	OK	0.792952	2.75463	1.79655	3.26639	5e-05	0.000604151	yes	embryonic cell protein 63	ATECP63,ECP63
GRMZM2G472643	-	1:253331833-253333633	WT	fdl	OK	1.31194	4.53299	1.78876	3.92118	5e-05	0.000604151	yes	CBL-interacting protein kinase 4	CIPK4,SnRK3.3
GRMZM2G081458	-	9:143592387-143593929	WT	fdl	OK	0.149491	0.516373	1.78835	1.95264	0.00575	0.0286312	yes	NB-ARC domain-containing disease resistance protein	0
GRMZM2G048904	-	5:53032542-53034557	WT	fdl	OK	0.189143	0.653315	1.7883	1.28396	0.0093	0.0408335	yes	GDSL-like Lipase/Acylhydrolase superfamily protein	0
GRMZM2G151230	CNR2	4:126109922-126111405	WT	fdl	OK	2.73982	9.45336	1.78675	3.99874	5e-05	0.000604151	yes	PLANT CADMIUM RESISTANCE 2	PCR2
GRMZM2G176206	-	5:151922861-151926238	WT	fdl	OK	1.54326	5.32209	1.78601	5.30739	5e-05	0.000604151	yes	Protein kinase family protein with leucine-rich repeat domain	0
GRMZM5G806182	-	2:54473359-54474872	WT	fdl	OK	80.3852	277.103	1.78542	7.54084	5e-05	0.000604151	yes	0	0
GRMZM2G475059	-	1:8107799-8109879	WT	fdl	OK	0.449212	1.54778	1.78473	2.32723	0.00045	0.00388238	yes	Glutathione S-transferase family protein	ATGSTU17,ERD9,GST30,GST30B
GRMZM2G455124	-	8:153245759-153247759	WT	fdl	OK	0.14124	0.485661	1.78181	1.78576	0.0096	0.0417939	yes	nitrate transporter2.5	ATNRT2.5,NRT2.5
GRMZM2G335618	-	6:104021615-104022697	WT	fdl	OK	2.40456	8.25444	1.77939	4.05555	5e-05	0.000604151	yes	glutathione S-transferase TAU 25	ATGSTU25,GSTU25
GRMZM2G073223	-	6:98190555-98194761	WT	fdl	OK	4.15509	14.2635	1.77937	7.00728	5e-05	0.000604151	yes	Subtilisin-like serine endopeptidase family protein	AIR3
GRMZM2G174615	-	1:35892259-35893438	WT	fdl	OK	0.739842	2.53585	1.77718	2.67479	0.0001	0.00110029	yes	Ankyrin repeat family protein	0
GRMZM2G175406	-	8:162588271-162589874	WT	fdl	OK	0.217017	0.743457	1.77644	2.26252	0.00245	0.0148833	yes	0	0
GRMZM2G175860	-	6:148497244-148499159	WT	fdl	OK	1.94748	6.66172	1.77428	4.38804	5e-05	0.000604151	yes	DNAJ heat shock family protein	0
GRMZM2G009506	-	5:201993076-201996818	WT	fdl	OK	0.453176	1.54843	1.77266	2.88487	5e-05	0.000604151	yes	cysteine-rich RLK (RECEPTOR-like protein kinase) 10	CRK10,RLK4
AC193632.2_FG002	-	4:39826988-39829330	WT	fdl	OK	0.668167	2.27827	1.76966	3.30787	5e-05	0.000604151	yes	PR5-like receptor kinase	PR5K
GRMZM2G135990	-	2:144017182-144018538	WT	fdl	OK	3.39847	11.5821	1.76894	4.94746	5e-05	0.000604151	yes	Protein of unknown function (DUF3049)	0
GRMZM2G066636	-	7:168240252-168242149	WT	fdl	OK	1.52564	5.19828	1.76862	3.68223	5e-05	0.000604151	yes	Haloacid dehalogenase-like hydrolase (HAD) superfamily protein	0
GRMZM2G063917	-	4:143539450-143542437	WT	fdl	OK	0.143343	0.487082	1.7647	2.19157	0.00145	0.00999153	yes	PHE ammonia lyase 1	ATPAL1,PAL1
GRMZM2G436947	-	6:111852170-111853018	WT	fdl	OK	1.81718	6.17425	1.76456	3.39035	5e-05	0.000604151	yes	Calcium-binding EF-hand family protein	0
GRMZM2G014839	-	9:133736117-133736848	WT	fdl	OK	1.24497	4.22666	1.76341	2.50193	0.00075	0.00591891	yes	calmodulin (CAM)-binding protein of 25 kDa	ATCAMBP25,CAMBP25
GRMZM2G082959	-	8:104612611-104613898	WT	fdl	OK	0.445522	1.51216	1.76304	2.21163	0.0017	0.0112744	yes	carboxyesterase 17	AtCXE17,CXE17
GRMZM2G392513	-	10:11408728-11421794	WT	fdl	OK	0.47801	1.6155	1.75687	2.68678	0.00025	0.00241837	yes	myo-inositol-1-phosphate synthase 2	ATIPS2,ATMIPS2,MIPS2
GRMZM2G361120	-	3:173328086-173331776	WT	fdl	OK	0.221885	0.747649	1.75255	1.74237	0.01025	0.0440027	yes	soybean gene regulated by cold-2	(AT)SRC2,SRC2
GRMZM5G805609	-	8:166330889-166332902	WT	fdl	OK	0.419495	1.41298	1.75201	2.36033	0.0009	0.00685036	yes	Glycosyl hydrolase superfamily protein	0
GRMZM2G159587	-	1:140725400-140729947	WT	fdl	OK	0.533467	1.79551	1.75092	2.68646	5e-05	0.000604151	yes	D-isomer specific 2-hydroxyacid dehydrogenase family protein	0
GRMZM2G178209	-	3:10681727-10684112	WT	fdl	OK	0.933482	3.1297	1.74533	3.86767	5e-05	0.000604151	yes	UDP-glucosyl transferase 73D1	UGT73D1
GRMZM2G058227	-	1:249479637-249482415	WT	fdl	OK	3.75765	12.5844	1.74374	5.47806	5e-05	0.000604151	yes	PLC-like phosphodiesterases superfamily protein	0
GRMZM2G344339	-	3:140489755-140490993	WT	fdl	OK	0.365027	1.22198	1.74314	2.04941	0.0049	0.0254503	yes	0	0
GRMZM2G137108	NIP2-2	6:113136257-113140405	WT	fdl	OK	2.10936	7.05675	1.7422	4.45576	5e-05	0.000604151	yes	NOD26-like intrinsic protein 4;2	NIP4;2,NLM5
GRMZM2G436448	-	10:96702430-96704829	WT	fdl	OK	0.445406	1.48694	1.73915	3.13881	5e-05	0.000604151	yes	Protein kinase superfamily protein	0
GRMZM2G338465	-	3:10849504-10851238	WT	fdl	OK	0.634885	2.11508	1.73614	3.04845	5e-05	0.000604151	yes	don-glucosyltransferase 1	DOGT1,UGT73C5
GRMZM2G179550	-	6:103844960-103846847	WT	fdl	OK	0.910621	3.02943	1.73413	1.93802	0.00615	0.0301238	yes	0	0
GRMZM2G374309	-	7:154786439-154791094	WT	fdl	OK	0.318231	1.05788	1.73302	2.73198	5e-05	0.000604151	yes	cysteine-rich RLK (RECEPTOR-like protein kinase) 10	CRK10,RLK4
GRMZM2G159822	-	9:14463158-14465817	WT	fdl	OK	0.395495	1.31421	1.73246	3.02209	5e-05	0.000604151	yes	2-oxoglutarate (2OG) and Fe(II)-dependent oxygenase superfamily protein	0
GRMZM2G154178	-	7:41067900-41069524	WT	fdl	OK	4.71245	15.6533	1.73192	5.55914	5e-05	0.000604151	yes	expansin B4	ATEXPB4,ATHEXP BETA 1.1,EXPB4
GRMZM2G425719	-	1:92352006-92354472	WT	fdl	OK	5.80621	19.2661	1.7304	6.14857	5e-05	0.000604151	yes	flavin-monooxygenase glucosinolate S-oxygenase 5	FMO GS-OX5
GRMZM2G099678	-	3:2001569-2004202	WT	fdl	OK	2.79196	9.25442	1.72886	4.71476	5e-05	0.000604151	yes	Phosphorylase superfamily protein	0
GRMZM2G088765	-	1:110499017-110501408	WT	fdl	OK	2.29444	7.60485	1.72878	4.28551	5e-05	0.000604151	yes	peroxidase 2	ATPA2,PA2
GRMZM2G135165	-	6:150561793-150563628	WT	fdl	OK	2.134	7.0626	1.72664	3.99785	5e-05	0.000604151	yes	Protein of unknown function (DUF1218)	0
AC198937.4_FG003	-	4:83641842-83644022	WT	fdl	OK	2.06365	6.8097	1.72239	3.63814	5e-05	0.000604151	yes	chorismate mutase 2	ATCM2,CM2
GRMZM2G153208	-	1:228704640-228705641	WT	fdl	OK	6.43493	21.2237	1.72168	5.23002	5e-05	0.000604151	yes	Plant basic secretory protein (BSP) family protein	0
GRMZM2G329002	-	3:169087269-169090289	WT	fdl	OK	0.25202	0.829892	1.71938	1.9616	0.00225	0.0139653	yes	Pectinacetylesterase family protein	0
GRMZM2G074611	-	9:16438525-16439622	WT	fdl	OK	2.35357	7.74809	1.71899	3.80339	5e-05	0.000604151	yes	0	0
GRMZM2G095126	-	1:228378443-228381659	WT	fdl	OK	0.693955	2.28402	1.71866	3.42062	5e-05	0.000604151	yes	alpha-galactosidase 1	AGAL1,AtAGAL1
GRMZM5G800014	-	2:56111773-56113119	WT	fdl	OK	9.53907	31.2772	1.71319	5.91104	5e-05	0.000604151	yes	Late embryogenesis abundant (LEA) hydroxyproline-rich glycoprotein family	0
GRMZM2G059740	-	2:4517597-4519647	WT	fdl	OK	0.432238	1.41175	1.70758	2.71405	5e-05	0.000604151	yes	S-domain-2 5	SD2-5
GRMZM2G106558	-	1:215390232-215391851	WT	fdl	OK	0.306754	1.00167	1.70725	2.11922	0.0006	0.004911	yes	myb domain protein 43	AtMYB43,MYB43
GRMZM2G463986	-	3:3116144-3117056	WT	fdl	OK	3.2529	10.6156	1.70639	4.04656	5e-05	0.000604151	yes	0	0
GRMZM2G394500	-	10:85654597-85659508	WT	fdl	OK	1.33048	4.33823	1.70516	3.46379	5e-05	0.000604151	yes	Peroxidase superfamily protein	0
GRMZM5G828987	-	9:147409806-147415060	WT	fdl	OK	1.64756	5.37035	1.70469	4.55257	5e-05	0.000604151	yes	beta glucosidase 40	BGLU40
GRMZM2G167387	-	6:127870255-127871824	WT	fdl	OK	0.583819	1.89625	1.69955	2.94485	0.0001	0.00110029	yes	Plant protein of unknown function (DUF863)	0
GRMZM2G113480	-	9:46856863-46857545	WT	fdl	OK	1.59326	5.1735	1.69916	2.92761	5e-05	0.000604151	yes	0	0
GRMZM2G000603	-	6:16792708-16799174	WT	fdl	OK	0.211039	0.684677	1.69792	1.93318	0.00435	0.0232084	yes	Protein phosphatase 2C family protein	0
GRMZM2G075315	-	10:98012819-98014117	WT	fdl	OK	35.4004	114.3	1.69099	6.96729	5e-05	0.000604151	yes	0	0
GRMZM2G087827	-	5:36614801-36616666	WT	fdl	OK	0.39484	1.2732	1.68911	2.2568	0.00075	0.00591891	yes	GDSL-like Lipase/Acylhydrolase superfamily protein	0
GRMZM2G358153	-	4:12097105-12098498	WT	fdl	OK	10.2779	33.1347	1.68879	5.87933	5e-05	0.000604151	yes	0	0
GRMZM2G131165	-	1:211484864-211490236	WT	fdl	OK	4.61846	14.8844	1.68832	5.30519	5e-05	0.000604151	yes	hydroxycinnamoyl-CoA shikimate/quinate hydroxycinnamoyl transferase	HCT
GRMZM2G004511	-	1:290878307-290879859	WT	fdl	OK	1.40829	4.5294	1.68537	3.69512	5e-05	0.000604151	yes	Remorin family protein	0
GRMZM2G154747	-	7:36738084-36739416	WT	fdl	OK	0.261975	0.840042	1.68103	1.80666	0.00555	0.0279359	yes	AWPM-19-like family protein	0
GRMZM2G127421	-	1:239887470-239889132	WT	fdl	OK	0.3074	0.985102	1.68016	2.20062	0.00265	0.0158037	yes	chlorophyllase 2	ATCLH2,CLH2
GRMZM2G154558	-	2:88285649-88287292	WT	fdl	OK	0.404758	1.29689	1.67993	2.57055	0.00015	0.00157408	yes	UDP-Glycosyltransferase superfamily protein	0
GRMZM2G014729	-	7:166895788-166900274	WT	fdl	OK	0.220621	0.705945	1.67798	2.14781	0.00085	0.00653427	yes	Haloacid dehalogenase-like hydrolase (HAD) superfamily protein	0
GRMZM5G806839	-	1:90116617-90117418	WT	fdl	OK	1.11815	3.56482	1.67272	2.41784	0.00035	0.00318844	yes	Integrase-type DNA-binding superfamily protein	0
GRMZM2G012904	-	5:108506384-108508136	WT	fdl	OK	26.5146	84.5177	1.67247	7.45062	5e-05	0.000604151	yes	Protein of unknown function, DUF642	0
GRMZM2G318213	-	6:132453960-132454760	WT	fdl	OK	5.10572	16.2692	1.67196	3.84292	5e-05	0.000604151	yes	Thioredoxin superfamily protein	0
GRMZM2G092867	-	3:209016847-209018154	WT	fdl	OK	0.948365	3.01298	1.66767	3.06272	5e-05	0.000604151	yes	Heavy metal transport/detoxification superfamily protein	0
GRMZM2G174537	-	4:152971268-152974698	WT	fdl	OK	0.584548	1.85607	1.66686	2.99207	5e-05	0.000604151	yes	Plant VAMP (vesicle-associated membrane protein) family protein	0
GRMZM2G179432	-	1:40062760-40065030	WT	fdl	OK	60.0665	190.157	1.66256	8.12025	5e-05	0.000604151	yes	Haloacid dehalogenase-like hydrolase (HAD) superfamily protein	0
GRMZM2G427815	-	7:172809273-172811080	WT	fdl	OK	7.89348	24.9732	1.66165	5.55895	5e-05	0.000604151	yes	Peroxidase superfamily protein	0
GRMZM2G098128	-	2:55878171-55879980	WT	fdl	OK	0.99807	3.15093	1.65857	3.07968	5e-05	0.000604151	yes	plant U-box 23	PUB23
GRMZM2G100349	-	3:9947673-9952728	WT	fdl	OK	10.6058	33.4679	1.65792	5.13115	5e-05	0.000604151	yes	Ribosomal protein L18ae family	0
GRMZM2G050450	-	5:59488142-59489894	WT	fdl	OK	0.425051	1.34127	1.65789	2.35421	0.00075	0.00591891	yes	HXXXD-type acyl-transferase family protein	0
GRMZM5G862945	-	4:178590015-178600591	WT	fdl	OK	0.492444	1.55085	1.65503	2.7008	5e-05	0.000604151	yes	0	0
GRMZM2G021589	-	3:186023824-186028557	WT	fdl	OK	1.20599	3.79763	1.65488	3.22054	5e-05	0.000604151	yes	TRAM, LAG1 and CLN8 (TLC) lipid-sensing domain containing protein	0
GRMZM2G457003	-	2:202809196-202815042	WT	fdl	OK	1.16124	3.65202	1.65303	4.80392	5e-05	0.000604151	yes	Plant protein of unknown function (DUF869)	0
GRMZM2G433076	-	2:27995965-28000300	WT	fdl	OK	0.410259	1.28861	1.6512	3.0196	5e-05	0.000604151	yes	wall associated kinase 5	WAK5
GRMZM2G114127	-	5:184443938-184445313	WT	fdl	OK	12.9886	40.7907	1.651	6.78241	5e-05	0.000604151	yes	Leucine-rich repeat (LRR) family protein	0
GRMZM2G303509	-	5:205443431-205443987	WT	fdl	OK	0.632595	1.98516	1.6499	1.70098	0.0106	0.0451119	yes	0	0
GRMZM2G115705	-	2:7184093-7187685	WT	fdl	OK	0.434093	1.36199	1.64964	3.05083	5e-05	0.000604151	yes	receptor kinase 3	ARK3,RK3
GRMZM2G354909	-	2:23800346-23805107	WT	fdl	OK	4.4124	13.8404	1.64925	5.17117	5e-05	0.000604151	yes	NAD(P)-binding Rossmann-fold superfamily protein	0
GRMZM2G356714	-	8:157422219-157423839	WT	fdl	OK	0.223242	0.700186	1.64913	1.93956	0.00505	0.0260539	yes	Calcium-dependent lipid-binding (CaLB domain) family protein	0
GRMZM2G304132	-	1:87570817-87572784	WT	fdl	OK	0.314657	0.984113	1.64505	2.01664	0.005	0.0258421	yes	0	0
GRMZM2G069784	-	10:97913442-97915775	WT	fdl	OK	0.263881	0.823769	1.64235	2.3072	0.00045	0.00388238	yes	Plant protein of unknown function (DUF247)	0
GRMZM2G123309	-	8:145302144-145304754	WT	fdl	OK	0.922852	2.8794	1.6416	3.50765	5e-05	0.000604151	yes	cytochrome P450, family 72, subfamily A, polypeptide 14	CYP72A14
GRMZM2G059083	-	3:147325267-147331452	WT	fdl	OK	0.357797	1.11484	1.63963	2.25164	5e-05	0.000604151	yes	ferredoxin-NADP(+)-oxidoreductase 1	ATLFNR1,FNR1
GRMZM2G005633	-	10:127392327-127393918	WT	fdl	OK	5.48236	17.0797	1.63941	5.25405	5e-05	0.000604151	yes	homolog of carrot EP3-3 chitinase	ATCHITIV,ATEP3,CHIV,EP3
GRMZM2G111216	-	7:19634412-19636498	WT	fdl	OK	0.24932	0.776501	1.63899	1.91166	0.0058	0.0288182	yes	chloroplast stem-loop binding protein of 41 kDa	CSP41A
GRMZM2G151992	-	9:140100466-140102777	WT	fdl	OK	18.897	58.8002	1.63766	7.30667	5e-05	0.000604151	yes	Haloacid dehalogenase-like hydrolase (HAD) superfamily protein	0
GRMZM2G032807	-	7:75161340-75162546	WT	fdl	OK	4.51142	14.0272	1.63658	4.90666	5e-05	0.000604151	yes	Heavy metal transport/detoxification superfamily protein	0
GRMZM2G022181	-	5:87072678-87074546	WT	fdl	OK	2.12185	6.59388	1.63581	3.48418	5e-05	0.000604151	yes	Protein of unknown function (DUF581)	0
GRMZM5G831843	-	10:143362030-143362467	WT	fdl	OK	1.71957	5.33594	1.6337	2.39101	0.0005	0.00423791	yes	organic cation/carnitine transporter4	4-Oct,AtOCT4
GRMZM2G042895	-	10:76600001-76602213	WT	fdl	OK	0.632254	1.9569	1.62999	2.56356	0.0001	0.00110029	yes	basic helix-loop-helix (bHLH) DNA-binding superfamily protein	0
AC233899.1_FG004	-	9:149912583-149914098	WT	fdl	OK	0.799572	2.47112	1.62787	2.36282	0.0002	0.00200164	yes	homeobox protein 5	ATHB-5,ATHB5,HB5
GRMZM2G123558	-	3:1711660-1714037	WT	fdl	OK	1.96323	6.062	1.62657	4.11755	5e-05	0.000604151	yes	plasma-membrane associated cation-binding protein 1	ATPCAP1,PCAP1
GRMZM2G124921	-	2:229947723-229950363	WT	fdl	OK	0.157035	0.483063	1.62113	1.62443	0.00685	0.0326472	yes	phospholipase A 2A	PLA IIA,PLA2A,PLP2
GRMZM2G013671	-	9:116292643-116294506	WT	fdl	OK	12.568	38.4455	1.61306	5.78611	5e-05	0.000604151	yes	expansin B2	ATEXPB2,ATHEXP BETA 1.4,EXPB2
GRMZM2G174192	-	7:172699730-172701464	WT	fdl	OK	0.237298	0.725199	1.61168	1.67909	0.0098	0.0425046	yes	UDP-Glycosyltransferase superfamily protein	0
GRMZM2G010987	-	8:152285573-152287645	WT	fdl	OK	23.0794	70.4094	1.60916	7.39232	5e-05	0.000604151	yes	UDP-glucosyl transferase 88A1	UGT88A1
GRMZM2G082434	-	2:128812136-128814389	WT	fdl	OK	0.433398	1.31555	1.6019	2.22902	0.00065	0.00525152	yes	amino acid permease 2	AAP2
GRMZM2G096407	-	8:164898619-164901193	WT	fdl	OK	0.26162	0.794067	1.60179	1.74708	0.0017	0.0112744	yes	amino acid permease 8	AAP8,ATAAP8
GRMZM2G701362	-	3:18639401-18640833	WT	fdl	OK	2.57974	7.8252	1.6009	3.86148	5e-05	0.000604151	yes	Zinc finger C-x8-C-x5-C-x3-H type family protein	0
GRMZM2G022402	-	8:140636553-140638484	WT	fdl	OK	2.46499	7.44589	1.59486	4.01452	5e-05	0.000604151	yes	GDSL-like Lipase/Acylhydrolase superfamily protein	0
GRMZM2G021427	-	1:91469056-91470883	WT	fdl	OK	13.6274	41.1378	1.59396	6.12715	5e-05	0.000604151	yes	expansin B2	ATEXPB2,ATHEXP BETA 1.4,EXPB2
GRMZM2G081172	-	4:156986175-156987695	WT	fdl	OK	0.876687	2.64459	1.59291	2.61403	0.00025	0.00241837	yes	F-box family protein	0
GRMZM2G101117	-	7:79993918-79995842	WT	fdl	OK	4.69895	14.1636	1.59177	4.90377	5e-05	0.000604151	yes	GDSL-like Lipase/Acylhydrolase superfamily protein	0
GRMZM2G136364	-	2:56316541-56317722	WT	fdl	OK	1.29211	3.89412	1.59157	2.73922	0.0002	0.00200164	yes	Bifunctional inhibitor/lipid-transfer protein/seed storage 2S albumin superfamily protein	0
GRMZM2G031624	-	10:7137037-7138123	WT	fdl	OK	0.377077	1.13269	1.58682	1.95414	0.01135	0.0475258	yes	plant U-box 23	PUB23
GRMZM5G898290	-	4:125797542-125799275	WT	fdl	OK	0.817089	2.45385	1.58648	2.81838	5e-05	0.000604151	yes	NAC domain containing protein 80	ANAC079,ANAC080,ATNAC4,NAC080
GRMZM2G090728	-	4:183812393-183815979	WT	fdl	OK	3.11378	9.35061	1.58639	5.96136	5e-05	0.000604151	yes	TRICHOME BIREFRINGENCE-LIKE 34	TBL34
GRMZM2G402936	-	6:165101051-165102377	WT	fdl	OK	11.6919	35.0387	1.58344	5.85334	5e-05	0.000604151	yes	photosystem II light harvesting complex gene B1B2	LHB1B2,LHCB1.5
GRMZM2G140752	-	6:155819526-155822771	WT	fdl	OK	0.25091	0.751704	1.583	2.17534	0.00115	0.00831818	yes	cysteine-rich RLK (RECEPTOR-like protein kinase) 25	CRK25
GRMZM2G321839	-	3:189910133-189911828	WT	fdl	OK	1.58866	4.75305	1.58104	3.23403	5e-05	0.000604151	yes	Peroxidase superfamily protein	RCI3,RCI3A
GRMZM2G045706	-	2:167840074-167841704	WT	fdl	OK	5.14004	15.3769	1.58092	5.17389	5e-05	0.000604151	yes	senescence-associated gene 12	SAG12
GRMZM2G135013	-	2:233546103-233549014	WT	fdl	OK	2.73869	8.18419	1.57935	5.37904	5e-05	0.000604151	yes	S-locus lectin protein kinase family protein	0
GRMZM2G021706	-	10:14648063-14650932	WT	fdl	OK	0.280372	0.83699	1.57787	1.87702	0.0078	0.0358887	yes	Nodulin MtN3 family protein	0
GRMZM2G097706	-	3:221783372-221791498	WT	fdl	OK	0.929174	2.76802	1.57483	3.09759	5e-05	0.000604151	yes	aldehyde dehydrogenase 2C4	ALDH1A,ALDH2C4,REF1
GRMZM2G111975	-	2:31027234-31028508	WT	fdl	OK	0.344025	1.02472	1.57465	1.71618	0.00795	0.0364267	yes	Glycosyltransferase family 29 (sialyltransferase) family protein	0
GRMZM2G126975	-	3:65023082-65024743	WT	fdl	OK	1.07357	3.18525	1.56899	2.94307	5e-05	0.000604151	yes	0	0
GRMZM2G156336	-	5:41121502-41122661	WT	fdl	OK	0.31543	0.935668	1.56868	1.88799	0.00695	0.0330286	yes	0	0
GRMZM2G152975	-	1:122478469-122482556	WT	fdl	OK	25.185	74.577	1.56617	7.42887	5e-05	0.000604151	yes	GroES-like zinc-binding dehydrogenase family protein	0
GRMZM2G135452	-	6:51805586-51806576	WT	fdl	OK	3.56251	10.5425	1.56525	3.48475	5e-05	0.000604151	yes	Integrase-type DNA-binding superfamily protein	0
GRMZM2G120115	-	3:35994985-36002509	WT	fdl	OK	18.1401	53.6362	1.56402	8.44906	5e-05	0.000604151	yes	Syntaxin/t-SNARE family protein	ATSYP22,ATVAM3,SGR3,SYP22,VAM3
GRMZM2G087150	-	3:214084614-214087640	WT	fdl	OK	2.70233	7.98965	1.56393	4.11868	5e-05	0.000604151	yes	GDSL-like Lipase/Acylhydrolase superfamily protein	0
GRMZM2G152587	-	5:54562334-54564118	WT	fdl	OK	0.383824	1.13459	1.56365	2.24219	0.00105	0.0077351	yes	P-loop containing nucleoside triphosphate hydrolases superfamily protein	0
GRMZM2G061403	-	8:158637117-158638675	WT	fdl	OK	1.02051	3.01385	1.56231	2.80537	5e-05	0.000604151	yes	beta-1,3-glucanase 2	BG2,BGL2,PR-2,PR2
GRMZM2G098182	-	6:1280545-1281659	WT	fdl	OK	0.523355	1.54557	1.56228	1.83036	0.0047	0.024655	yes	Protein of unknown function (DUF679)	0
GRMZM2G025414	-	3:165502884-165504076	WT	fdl	OK	2.85805	8.43971	1.56216	3.99148	5e-05	0.000604151	yes	Ubiquitin-like superfamily protein	0
GRMZM2G138744	-	5:28456543-28460048	WT	fdl	OK	0.782586	2.30994	1.56153	2.71228	5e-05	0.000604151	yes	Cyclase family protein	0
GRMZM2G475380	-	1:4760982-4765716	WT	fdl	OK	0.753587	2.2238	1.56118	2.45314	0.00015	0.00157408	yes	2-oxoglutarate (2OG) and Fe(II)-dependent oxygenase superfamily protein	DMR6
GRMZM5G898668	-	3:157059956-157062248	WT	fdl	OK	1.47435	4.34919	1.56067	3.62685	5e-05	0.000604151	yes	Exostosin family protein	ATGUT1,GUT2,IRX10
GRMZM2G382569	-	1:62144319-62146281	WT	fdl	OK	5.30822	15.6519	1.56003	5.05214	5e-05	0.000604151	yes	senescence-related gene 1	ATSRG1,SRG1
GRMZM2G052562	-	9:18630210-18632350	WT	fdl	OK	2.29596	6.76084	1.5581	4.00108	5e-05	0.000604151	yes	GDSL-like Lipase/Acylhydrolase superfamily protein	0
GRMZM2G116614	-	7:121257088-121259224	WT	fdl	OK	8.7602	25.7583	1.556	5.84101	5e-05	0.000604151	yes	jasmonate-zim-domain protein 1	JAZ1,TIFY10A
GRMZM2G113033	-	2:143429391-143430581	WT	fdl	OK	0.949262	2.79007	1.55542	2.54121	0.0004	0.00353672	yes	Ribulose bisphosphate carboxylase (small chain) family protein	0
GRMZM2G140561	-	5:138848227-138850637	WT	fdl	OK	1.14586	3.36753	1.55525	3.0936	5e-05	0.000604151	yes	Late embryogenesis abundant (LEA) hydroxyproline-rich glycoprotein family	0
GRMZM2G160268	-	4:83199507-83200951	WT	fdl	OK	0.52066	1.52865	1.55385	1.92199	0.00035	0.00318844	yes	light-harvesting chlorophyll-protein complex I subunit A4	CAB4,LHCA4
GRMZM2G092311	-	5:85425434-85426742	WT	fdl	OK	4.93298	14.4767	1.5532	4.47541	5e-05	0.000604151	yes	photosystem I light harvesting complex gene 1	LHCA1
GRMZM2G432583	-	8:118562817-118564187	WT	fdl	OK	1.89832	5.56921	1.55275	3.33457	5e-05	0.000604151	yes	WRKY DNA-binding protein 62	ATWRKY62,WRKY62
GRMZM6G257110	-	4:185759091-185760941	WT	fdl	OK	0.223891	0.656656	1.55234	1.93715	0.0024	0.0146334	yes	Arabidopsis NAC domain containing protein 87	ANAC087
GRMZM2G130173	-	6:38085750-38086440	WT	fdl	OK	4.34308	12.7375	1.55229	3.31582	5e-05	0.000604151	yes	0	0
GRMZM2G012405	-	8:150261098-150263112	WT	fdl	OK	1.48405	4.35242	1.55227	2.46331	0.00015	0.00157408	yes	0	0
GRMZM2G059129	-	1:187125119-187128858	WT	fdl	OK	0.452513	1.32668	1.55178	2.92624	5e-05	0.000604151	yes	SHV3-like 1	SVL1
GRMZM2G401664	-	7:143856269-143858096	WT	fdl	OK	1.7463	5.11876	1.55149	3.86452	5e-05	0.000604151	yes	PLC-like phosphodiesterases superfamily protein	0
GRMZM2G056388	-	3:206923289-206924321	WT	fdl	OK	3.07994	9.02163	1.55048	3.56069	5e-05	0.000604151	yes	glutathione S-transferase TAU 18	ATGSTU18,GST29,GSTU18
GRMZM2G098460	-	4:102833674-102834649	WT	fdl	OK	0.627258	1.83557	1.5491	2.03402	0.00175	0.0115201	yes	chaperone protein dnaJ-related	0
GRMZM5G840145	-	7:166884740-166887809	WT	fdl	OK	0.671222	1.96226	1.54766	2.61381	0.0002	0.00200164	yes	Haloacid dehalogenase-like hydrolase (HAD) superfamily protein	0
GRMZM2G088819	-	2:182492509-182493406	WT	fdl	OK	0.899105	2.62777	1.54728	2.09562	0.00085	0.00653427	yes	Calcium-binding EF-hand family protein	0
GRMZM2G133555	-	1:234118200-234121258	WT	fdl	OK	0.298996	0.873866	1.54728	2.11344	0.00065	0.00525152	yes	CCT motif family protein	0
GRMZM2G076593	-	10:11087000-11089279	WT	fdl	OK	0.279088	0.815037	1.54615	1.40113	0.0082	0.037299	yes	amino acid permease 2	AAP2
GRMZM2G125775	-	2:179011180-179012357	WT	fdl	OK	0.294925	0.861158	1.54593	1.63982	0.00925	0.0407067	yes	zinc finger (AN1-like) family protein	PMZ,SAP12
GRMZM2G061702	-	7:50129106-50136342	WT	fdl	OK	21.1346	61.6916	1.54547	6.81863	5e-05	0.000604151	yes	Cyclase family protein	0
GRMZM2G099295	-	2:206607449-206608855	WT	fdl	OK	138.366	403.455	1.54392	7.77542	5e-05	0.000604151	yes	polygalacturonase inhibiting protein 1	ATPGIP1,PGIP1
GRMZM2G471357	-	9:60950054-60951913	WT	fdl	OK	1.56782	4.57053	1.54361	2.76296	5e-05	0.000604151	yes	Peroxidase superfamily protein	0
GRMZM5G830545	-	3:172414592-172416758	WT	fdl	OK	0.25199	0.734271	1.54294	1.83304	0.00205	0.0130101	yes	0	0
GRMZM2G067591	-	5:32634767-32636748	WT	fdl	OK	0.292087	0.849174	1.53966	2.02474	0.0017	0.0112744	yes	cytochrome P450, family 71, subfamily B, polypeptide 14	CYP71B14
GRMZM2G041022	-	9:101684669-101685787	WT	fdl	OK	0.353638	1.02811	1.53964	1.67946	0.00635	0.0308747	yes	0	0
GRMZM2G388585	-	2:18865920-18874433	WT	fdl	OK	0.612319	1.77814	1.53801	1.99155	0.0075	0.0349673	yes	Phosphatidylinositol N-acetyglucosaminlytransferase subunit P-related	0
GRMZM2G317450	-	5:204572093-204577083	WT	fdl	OK	1.06791	3.09836	1.53672	2.61499	0.0001	0.00110029	yes	basic helix-loop-helix (bHLH) DNA-binding superfamily protein	BIM1
GRMZM2G083935	-	2:93759613-93761482	WT	fdl	OK	23.1936	67.1808	1.53432	7.22316	5e-05	0.000604151	yes	UDP-glucosyl transferase 85A2	AtUGT85A2,UGT85A2
GRMZM2G326707	-	5:31900809-31903008	WT	fdl	OK	2.60611	7.54299	1.53324	4.17653	5e-05	0.000604151	yes	phosphate transporter 1;4	ATPT2,PHT1;4
GRMZM2G115716	-	2:7179421-7181918	WT	fdl	OK	0.231321	0.668861	1.53181	1.86681	0.00515	0.0264402	yes	S-locus lectin protein kinase family protein	0
GRMZM5G866053	-	9:32700594-32701200	WT	fdl	OK	3.0367	8.76282	1.52889	2.64803	0.0001	0.00110029	yes	plantacyanin	ARPN
GRMZM2G116629	-	4:195394381-195397413	WT	fdl	OK	0.482638	1.38976	1.52582	2.40064	5e-05	0.000604151	yes	Arabidopsis thaliana protein of unknown function (DUF821)	0
GRMZM2G319057	-	1:16586370-16587277	WT	fdl	OK	3.41445	9.8317	1.52579	3.21808	5e-05	0.000604151	yes	Protein of unknown function (DUF1677)	0
GRMZM2G051753	-	3:10940296-10946516	WT	fdl	OK	0.234371	0.671893	1.51944	2.28	0.00015	0.00157408	yes	HCO3- transporter family	ATBOR4,BOR4
GRMZM2G014395	-	3:217177060-217180016	WT	fdl	OK	3.745	10.7279	1.51833	4.78448	5e-05	0.000604151	yes	cytochrome P450, family 72, subfamily A, polypeptide 14	CYP72A14
GRMZM2G175952	-	2:204589433-204590351	WT	fdl	OK	0.528682	1.51366	1.51757	2.05297	0.0029	0.0168898	yes	Late embryogenesis abundant (LEA) hydroxyproline-rich glycoprotein family	0
GRMZM2G057281	-	7:157607232-157609225	WT	fdl	OK	7.1942	20.5768	1.51611	4.93688	5e-05	0.000604151	yes	light-harvesting chlorophyll B-binding protein 3	LHCB3,LHCB3*1
GRMZM2G124654	-	3:135021608-135024117	WT	fdl	OK	0.347854	0.994345	1.51527	2.2459	0.0011	0.00803691	yes	DNA binding	0
GRMZM2G106781	-	10:148265773-148266844	WT	fdl	OK	1.74221	4.9735	1.51334	3.05394	5e-05	0.000604151	yes	ovate family protein 13	ATOFP13,OFP13
GRMZM2G162755	-	6:120058983-120060863	WT	fdl	OK	1.33395	3.8073	1.51306	3.47968	5e-05	0.000604151	yes	UDP-Glycosyltransferase superfamily protein	0
GRMZM2G469175	-	7:31569270-31571569	WT	fdl	OK	0.224984	0.642071	1.51291	2.30557	0.00045	0.00388238	yes	receptor lectin kinase	RLK
GRMZM2G149428	-	2:220058171-220060652	WT	fdl	OK	2.39509	6.83453	1.51276	3.8178	5e-05	0.000604151	yes	light harvesting complex of photosystem II 5	LHCB5
GRMZM2G342856	-	1:287341949-287342703	WT	fdl	OK	1.15826	3.30212	1.51143	2.29858	0.00045	0.00388238	yes	Acyl-CoA N-acyltransferases (NAT) superfamily protein	0
GRMZM5G822237	-	2:234581633-234582741	WT	fdl	OK	7.34136	20.9249	1.5111	4.48581	5e-05	0.000604151	yes	0	0
GRMZM2G137440	-	6:67418895-67421223	WT	fdl	OK	30.2912	86.3234	1.51085	7.30995	5e-05	0.000604151	yes	Zinc finger (C3HC4-type RING finger) family protein	0
GRMZM2G461716	-	6:61760965-61762953	WT	fdl	OK	4.9636	14.1164	1.50791	4.89074	5e-05	0.000604151	yes	Eukaryotic aspartyl protease family protein	0
GRMZM2G168115	-	5:62054197-62056856	WT	fdl	OK	0.863404	2.45369	1.50685	2.72968	5e-05	0.000604151	yes	Eukaryotic aspartyl protease family protein	0
GRMZM2G132331	-	5:62711151-62712692	WT	fdl	OK	51.6403	146.743	1.50672	7.03575	5e-05	0.000604151	yes	GDSL-like Lipase/Acylhydrolase superfamily protein	0
GRMZM2G057779	-	2:183848058-183849948	WT	fdl	OK	0.491061	1.39338	1.50462	2.26607	0.00025	0.00241837	yes	Galactosyltransferase family protein	0
GRMZM2G340654	-	10:101883990-101885736	WT	fdl	OK	0.397353	1.12528	1.50178	2.33967	0.0004	0.00353672	yes	S-domain-2 5	SD2-5
GRMZM2G147775	-	9:143431682-143433935	WT	fdl	OK	2.85577	8.08495	1.50136	4.09381	5e-05	0.000604151	yes	actin depolymerizing factor 5	ADF5,ATADF5
GRMZM2G479906	-	7:92104635-92114777	WT	fdl	OK	0.234281	0.662776	1.50028	2.82235	5e-05	0.000604151	yes	pleiotropic drug resistance 2	ATPDR2,PDR2
GRMZM2G375197	-	3:28354412-28355479	WT	fdl	OK	0.442532	1.25036	1.49849	1.85229	0.00645	0.0312558	yes	0	0
GRMZM2G062156	-	2:208298568-208300747	WT	fdl	OK	5.76343	16.247	1.49517	5.42853	5e-05	0.000604151	yes	polyol/monosaccharide transporter 5	ATPLT5,ATPMT5,PMT5
GRMZM2G175870	-	6:156230704-156237177	WT	fdl	OK	1.25094	3.52575	1.49491	3.11266	5e-05	0.000604151	yes	Basic-leucine zipper (bZIP) transcription factor family protein	bZIP23
GRMZM2G136857	-	6:44984303-44985947	WT	fdl	OK	0.425318	1.19848	1.4946	2.1246	0.0016	0.010778	yes	S-adenosyl-L-methionine-dependent methyltransferases superfamily protein	0
GRMZM2G010048	-	5:14831777-14832764	WT	fdl	OK	12.1389	34.1965	1.49421	5.20317	5e-05	0.000604151	yes	osmotin 34	ATOSM34,OSM34
GRMZM2G108847	-	3:33851322-33851858	WT	fdl	OK	62.7376	176.711	1.49399	5.55641	5e-05	0.000604151	yes	serine-type endopeptidase inhibitors	0
GRMZM2G047139	-	8:24724641-24727493	WT	fdl	OK	2.04207	5.7509	1.49376	3.65101	5e-05	0.000604151	yes	GDSL-like Lipase/Acylhydrolase superfamily protein	0
GRMZM2G425798	-	10:111635996-111638209	WT	fdl	OK	1.29518	3.64607	1.49319	2.71564	5e-05	0.000604151	yes	0	0
GRMZM2G425249	-	3:202868078-202872204	WT	fdl	OK	2.71085	7.62359	1.49173	4.45644	5e-05	0.000604151	yes	Protein kinase superfamily protein	0
GRMZM2G121565	-	6:147401418-147404841	WT	fdl	OK	1.75411	4.9301	1.49088	4.28472	5e-05	0.000604151	yes	BAK1-interacting receptor-like kinase 1	BIR1
GRMZM2G042127	-	9:27995874-27999052	WT	fdl	OK	0.177243	0.498097	1.4907	2.03403	0.00255	0.0153219	yes	Protein of unknown function (DUF594)	0
AC233888.1_FG001	-	10:127957385-127959778	WT	fdl	OK	0.429486	1.20604	1.4896	2.06951	0.0045	0.0239039	yes	Plant protein of unknown function (DUF828) with plant pleckstrin homology-like region	0
GRMZM2G075837	-	7:127408342-127409557	WT	fdl	OK	0.855426	2.39975	1.48817	2.35667	0.00055	0.00457621	yes	Protein of unknown function, DUF617	0
GRMZM2G433253	-	1:114919799-114921553	WT	fdl	OK	0.216093	0.605126	1.48558	1.85719	0.00465	0.0244593	yes	HXXXD-type acyl-transferase family protein	0
GRMZM2G068714	-	5:186878567-186882465	WT	fdl	OK	1.06108	2.96646	1.4832	2.79804	5e-05	0.000604151	yes	Nucleotide/sugar transporter family protein	0
GRMZM2G094990	-	9:116774137-116775721	WT	fdl	OK	5.59688	15.6456	1.48307	4.3915	5e-05	0.000604151	yes	expansin B2	ATEXPB2,ATHEXP BETA 1.4,EXPB2
GRMZM2G074361	PRO1	6:160357191-160358354	WT	fdl	OK	0.356214	0.993159	1.47928	1.83853	0.0052	0.0266024	yes	profilin 4	PRF4
GRMZM2G438871	-	7:31530994-31533668	WT	fdl	OK	0.252212	0.702852	1.47859	2.27687	0.0003	0.00281496	yes	Concanavalin A-like lectin protein kinase family protein	0
GRMZM2G105348	-	5:150228696-150230232	WT	fdl	OK	25.3928	70.7512	1.47834	6.67688	5e-05	0.000604151	yes	heat shock transcription factor C1	AT-HSFC1,HSFC1
GRMZM2G180082	-	7:153490386-153492351	WT	fdl	OK	0.280531	0.780327	1.47592	2.04903	0.0019	0.0122633	yes	cytochrome P450, family 716, subfamily A, polypeptide 1	CYP716A1
GRMZM2G135108	-	6:125194485-125196087	WT	fdl	OK	3.74032	10.4035	1.47584	4.03041	5e-05	0.000604151	yes	Peroxidase superfamily protein	0
GRMZM2G056407	FDL1	7:167647342-167649332	WT	fdl	OK	4.58336	12.747	1.47568	4.76117	5e-05	0.000604151	yes	myb domain protein 94	ATMYB94,ATMYBCP70,MYB94
GRMZM2G412373	-	5:30224745-30227108	WT	fdl	OK	0.545259	1.51597	1.47523	2.79075	5e-05	0.000604151	yes	disease resistance family protein / LRR family protein	0
GRMZM2G055150	-	5:208220124-208222639	WT	fdl	OK	0.515439	1.43262	1.47478	2.25783	0.0009	0.00685036	yes	Haloacid dehalogenase-like hydrolase (HAD) superfamily protein	0
GRMZM2G421680	-	8:14848450-14851761	WT	fdl	OK	0.909762	2.52793	1.4744	3.62189	5e-05	0.000604151	yes	0	0
AC233966.1_FG001	-	2:153555619-153557063	WT	fdl	OK	2.75819	7.65196	1.47211	3.9099	5e-05	0.000604151	yes	Major facilitator superfamily protein	0
GRMZM2G090568	CAT2	1:7153869-7156146	WT	fdl	OK	4.79187	13.288	1.47147	4.97159	5e-05	0.000604151	yes	catalase 2	CAT2
GRMZM2G029587	-	7:6131125-6133283	WT	fdl	OK	1.65644	4.58808	1.46981	3.22687	5e-05	0.000604151	yes	Core-2/I-branching beta-1,6-N-acetylglucosaminyltransferase family protein	0
GRMZM2G094165	-	8:146085243-146092203	WT	fdl	OK	3.15688	8.72937	1.46738	3.68111	5e-05	0.000604151	yes	beta carbonic anhydrase 4	ATBCA4,BCA4,CA4
GRMZM2G301089	-	1:274801583-274803327	WT	fdl	OK	0.475384	1.31422	1.46705	2.19117	0.0006	0.004911	yes	basic helix-loop-helix (bHLH) DNA-binding superfamily protein	BHLH92
GRMZM2G169669	-	2:202080393-202082778	WT	fdl	OK	0.212305	0.58557	1.46371	1.76959	0.00585	0.0290043	yes	Leucine-rich repeat (LRR) family protein	0
GRMZM2G099984	-	8:853212-853915	WT	fdl	OK	11.1143	30.6008	1.46115	4.38004	5e-05	0.000604151	yes	Low temperature and salt responsive protein family	RCI2A
GRMZM2G024024	-	5:125529366-125531699	WT	fdl	OK	2.79286	7.67883	1.45914	3.95134	5e-05	0.000604151	yes	Protein kinase superfamily protein	0
GRMZM2G173742	-	10:1320704-1322616	WT	fdl	OK	0.194593	0.534639	1.45811	1.68974	0.0091	0.0402456	yes	PLAC8 family protein	0
GRMZM2G086590	-	4:202601541-202618262	WT	fdl	OK	0.412156	1.13209	1.45773	2.47135	0.00025	0.00241837	yes	cycloartenol synthase 1	CAS1
GRMZM2G080724	-	1:184014020-184015262	WT	fdl	OK	0.749007	2.05623	1.45695	2.45969	0.0002	0.00200164	yes	heat shock protein 21	HSP21
GRMZM2G151516	-	4:185210008-185211197	WT	fdl	OK	0.464064	1.27393	1.45689	1.69693	0.00515	0.0264402	yes	0	0
GRMZM2G106650	-	2:112022334-112024634	WT	fdl	OK	0.492217	1.34962	1.45519	2.61381	5e-05	0.000604151	yes	cytochrome P450, family 71, subfamily A, polypeptide 25	CYP71A25
GRMZM2G011110	-	4:178417314-178418683	WT	fdl	OK	0.749557	2.05399	1.45432	2.38885	0.0004	0.00353672	yes	Integrase-type DNA-binding superfamily protein	0
GRMZM2G176489	-	3:8219104-8221465	WT	fdl	OK	0.475822	1.3036	1.45401	2.2472	0.00045	0.00388238	yes	WRKY DNA-binding protein 72	ATWRKY72,WRKY72
GRMZM2G320206	-	9:120668466-120671022	WT	fdl	OK	0.333962	0.914697	1.45361	2.12864	0.0008	0.00623273	yes	metacaspase 1	AMC1,ATMC1,ATMCPB1,LOL3,MCP1B
GRMZM2G160710	-	5:178783528-178784478	WT	fdl	OK	1.94049	5.31262	1.45301	2.84362	5e-05	0.000604151	yes	Heavy metal transport/detoxification superfamily protein	0
GRMZM2G412885	-	3:122137604-122140359	WT	fdl	OK	1.98224	5.42137	1.45152	3.78029	5e-05	0.000604151	yes	Protein kinase superfamily protein	0
GRMZM2G092718	-	9:154707982-154709265	WT	fdl	OK	8.72982	23.8327	1.44892	4.74831	5e-05	0.000604151	yes	Copper transport protein family	0
GRMZM2G164814	-	8:102231640-102234775	WT	fdl	OK	0.549626	1.49659	1.44516	2.3191	0.0005	0.00423791	yes	amino acid permease 2	AAP2
GRMZM2G457287	-	4:1996896-1999476	WT	fdl	OK	0.430807	1.17089	1.4425	2.14871	0.0013	0.00915699	yes	Protein of Unknown Function (DUF239)	0
GRMZM5G838098	-	1:16782462-16783895	WT	fdl	OK	0.510166	1.38632	1.44222	1.92205	0.0021	0.0132547	yes	jasmonate-zim-domain protein 1	JAZ1,TIFY10A
GRMZM5G837822	-	3:176615172-176616148	WT	fdl	OK	4.84589	13.1661	1.442	3.52704	5e-05	0.000604151	yes	chitinase A	ATCHIA,CHIA
GRMZM2G122937	-	2:23614587-23619743	WT	fdl	OK	19.4094	52.7268	1.44178	6.28912	5e-05	0.000604151	yes	Remorin family protein	0
GRMZM2G340656	-	7:19063720-19101243	WT	fdl	OK	49.6772	134.648	1.43854	4.99241	5e-05	0.000604151	yes	seed imbibition 2	AtSIP2,SIP2
GRMZM2G339122	-	3:184419335-184421693	WT	fdl	OK	40.2928	109.201	1.43839	6.78477	5e-05	0.000604151	yes	expansin A1	AT-EXP1,ATEXP1,ATEXPA1,ATHEXP ALPHA 1.2,EXP1,EXPA1
GRMZM2G165726	-	5:141167841-141169456	WT	fdl	OK	4.52056	12.2368	1.43665	3.66237	5e-05	0.000604151	yes	0	0
AC205154.3_FG005	-	4:96720228-96721346	WT	fdl	OK	1.28786	3.48227	1.43506	2.64148	5e-05	0.000604151	yes	Peroxidase superfamily protein	0
GRMZM2G099319	-	1:179614335-179618197	WT	fdl	OK	1.35394	3.66019	1.43475	3.82672	5e-05	0.000604151	yes	BEL1-like homeodomain 6	BLH6
AC214360.3_FG001	-	3:110200298-110204076	WT	fdl	OK	14.1654	38.2519	1.43316	5.59187	5e-05	0.000604151	yes	Terpenoid cyclases/Protein prenyltransferases superfamily protein	ATKS,ATKS1,GA2,KS,KS1
GRMZM2G140455	-	3:199692682-199693766	WT	fdl	OK	3.94215	10.6437	1.43295	3.65617	5e-05	0.000604151	yes	profilin 5	PRF5
GRMZM2G090563	-	8:116676897-116678720	WT	fdl	OK	0.217662	0.587465	1.43241	1.73282	0.01075	0.0455993	yes	Lung seven transmembrane receptor family protein	0
GRMZM2G124229	-	5:4606543-4607997	WT	fdl	OK	1.01826	2.74738	1.43195	2.43899	0.00015	0.00157408	yes	alpha/beta-Hydrolases superfamily protein	0
GRMZM2G033846	-	9:134973688-134974579	WT	fdl	OK	58.2397	156.981	1.43051	6.34901	5e-05	0.000604151	yes	Ca2+-binding protein 1	ATCP1,CP1
GRMZM2G092379	-	9:44797514-44802421	WT	fdl	OK	3.08333	8.30847	1.43009	4.66999	5e-05	0.000604151	yes	Peptidase S41 family protein	0
GRMZM2G152016	-	10:2458624-2459498	WT	fdl	OK	1.00061	2.6943	1.42904	2.17416	0.0009	0.00685036	yes	0	0
GRMZM2G063880	-	8:71900054-71901434	WT	fdl	OK	0.607378	1.63537	1.42896	1.82052	0.002	0.012784	yes	WRKY family transcription factor	ATWRKY53,WRKY53
GRMZM2G051474	-	6:131324254-131327186	WT	fdl	OK	0.518778	1.39543	1.42752	2.41071	0.00025	0.00241837	yes	UDP-glucosyl transferase 72B3	UGT72B3
GRMZM2G048522	-	1:210142895-210145204	WT	fdl	OK	0.391171	1.05193	1.42717	2.0721	0.0009	0.00685036	yes	4-coumarate:CoA ligase 2	4CL2,AT4CL2
GRMZM2G032218	-	2:13863653-13872014	WT	fdl	OK	2.19491	5.90181	1.42699	5.62764	5e-05	0.000604151	yes	multidrug resistance-associated protein 9	ATMRP9,MRP9
GRMZM2G480954	-	1:263817608-263818594	WT	fdl	OK	1.05112	2.82565	1.42666	2.15288	0.00115	0.00831818	yes	Oleosin family protein	0
GRMZM2G030252	-	9:26843794-26845880	WT	fdl	OK	0.612268	1.64566	1.42643	2.43613	0.0001	0.00110029	yes	nodulin MtN21 /EamA-like transporter family protein	0
GRMZM2G050514	GLN6	1:27978350-27982007	WT	fdl	OK	14.664	39.3924	1.42564	5.81875	5e-05	0.000604151	yes	glutamine synthase clone R1	ATGLN1;1,ATGSR1,GLN1;1,GSR 1
GRMZM2G100060	-	1:160540146-160608758	WT	fdl	OK	0.370104	0.993792	1.42501	1.78383	0.0055	0.0277325	yes	cycloartenol synthase 1	CAS1
GRMZM2G313104	-	1:72049368-72050532	WT	fdl	OK	0.464792	1.24786	1.42479	1.8472	0.0027	0.0159988	yes	0	0
GRMZM2G070849	-	1:51395396-51397668	WT	fdl	OK	0.762915	2.04785	1.42451	2.5904	0.0001	0.00110029	yes	myb domain protein 112	AtMYB112,MYB112
GRMZM6G851663	-	2:58076050-58076601	WT	fdl	OK	1.97166	5.28928	1.42366	2.14623	0.00085	0.00653427	yes	0	0
GRMZM2G013206	-	1:290544900-290547090	WT	fdl	OK	1.64431	4.41016	1.42335	2.72491	5e-05	0.000604151	yes	Cupredoxin superfamily protein	0
GRMZM2G041068	-	9:101691036-101692320	WT	fdl	OK	1.4472	3.87563	1.42117	2.62635	5e-05	0.000604151	yes	0	0
GRMZM2G141473	-	1:286577037-286584000	WT	fdl	OK	17.2363	46.147	1.42078	6.72148	5e-05	0.000604151	yes	aldehyde oxidase 2	AAO2,AO3,AOgamma,atAO-2,AtAO3
GRMZM5G859526	-	2:21582692-21584082	WT	fdl	OK	1.36513	3.65245	1.41983	2.21131	0.00175	0.0115201	yes	0	0
GRMZM2G357688	-	7:145753638-145754686	WT	fdl	OK	0.649447	1.73603	1.41851	1.7183	0.0059	0.0291959	yes	zinc finger protein 2	ATZFP2,ZFP2
GRMZM2G089952	-	3:156978779-156981628	WT	fdl	OK	3.03229	8.10358	1.41815	3.59307	5e-05	0.000604151	yes	Sec14p-like phosphatidylinositol transfer family protein	0
GRMZM2G141026	-	6:158883922-158885330	WT	fdl	OK	11.0405	29.4946	1.41764	5.27998	5e-05	0.000604151	yes	O-methyltransferase family protein	0
GRMZM2G134797	-	7:149952413-149954818	WT	fdl	OK	30.4611	81.3036	1.41635	6.48687	5e-05	0.000604151	yes	Nucleoside diphosphate kinase family protein	NDPK1
GRMZM2G029101	-	5:4766047-4768096	WT	fdl	OK	1.18442	3.15923	1.41539	1.95819	0.0023	0.0141995	yes	0	0
GRMZM2G043878	-	1:41441064-41442219	WT	fdl	OK	37.0065	98.5722	1.4134	5.48053	5e-05	0.000604151	yes	receptor-like protein kinase-related family protein	0
GRMZM2G044627	-	4:155934840-155936072	WT	fdl	OK	0.558219	1.48474	1.41131	2.03137	0.00195	0.0125197	yes	Protein of unknown function (DUF1264)	0
GRMZM2G066191	TUBB4	5:14869912-14874139	WT	fdl	OK	22.8857	60.8058	1.40976	6.5824	5e-05	0.000604151	yes	tubulin beta 8	TUB8
GRMZM2G013430	-	1:24049835-24051294	WT	fdl	OK	0.471702	1.25279	1.4092	1.82483	0.00425	0.022801	yes	serine acetyltransferase 2;1	ATSERAT2;1,SAT1,SAT5,SERAT2;1
GRMZM2G176225	-	2:12607874-12610755	WT	fdl	OK	0.385741	1.02438	1.40905	2.5133	0.0001	0.00110029	yes	wall-associated kinase 2	WAK2
GRMZM2G320373	-	6:162859288-162860116	WT	fdl	OK	1.65708	4.39932	1.40864	2.54666	5e-05	0.000604151	yes	Bifunctional inhibitor/lipid-transfer protein/seed storage 2S albumin superfamily protein	0
GRMZM2G075845	-	5:93059736-93061114	WT	fdl	OK	2.31099	6.10877	1.40237	3.33936	5e-05	0.000604151	yes	WRKY family transcription factor	0
GRMZM2G127490	-	10:87801491-87804648	WT	fdl	OK	1.66392	4.39721	1.402	4.08621	5e-05	0.000604151	yes	myb domain protein 61	ATMYB61,MYB61
GRMZM2G389070	-	8:82015702-82016482	WT	fdl	OK	4.67995	12.3551	1.40055	3.4739	5e-05	0.000604151	yes	0	0
GRMZM2G078465	-	7:140044081-140045870	WT	fdl	OK	0.986381	2.60274	1.39982	2.74122	5e-05	0.000604151	yes	UDP-glycosyltransferase 74 F1	UGT74F1
GRMZM2G119864	-	3:56015475-56017264	WT	fdl	OK	0.819094	2.15774	1.39742	2.36078	0.0001	0.00110029	yes	Plant invertase/pectin methylesterase inhibitor superfamily	ATPMEPCRB
GRMZM2G163798	-	6:70603023-70605422	WT	fdl	OK	3.38248	8.89892	1.39555	3.89764	5e-05	0.000604151	yes	Walls Are Thin 1	WAT1
GRMZM2G145518	-	6:82976806-82978585	WT	fdl	OK	67.2489	176.695	1.39368	6.86859	5e-05	0.000604151	yes	basic chitinase	ATHCHIB,B-CHI,CHI-B,HCHIB,PR-3,PR3
GRMZM2G096247	-	1:7858765-7859978	WT	fdl	OK	21.5665	56.5515	1.39077	6.1048	5e-05	0.000604151	yes	glutathione S-transferase phi 8	ATGSTF5,ATGSTF8,GST6,GSTF8
GRMZM2G136567	-	8:104843343-104845680	WT	fdl	OK	0.824534	2.15879	1.38857	2.60033	0.0001	0.00110029	yes	nodulin MtN21 /EamA-like transporter family protein	0
GRMZM2G127072	-	9:151918636-151921935	WT	fdl	OK	0.764337	2.00107	1.38849	2.11331	0.0009	0.00685036	yes	expansin-like A2	ATEXLA2,ATEXPL2,ATHEXP BETA 2.2,EXLA2,EXPL2
GRMZM2G313481	-	5:1044740-1050017	WT	fdl	OK	0.527572	1.37943	1.38663	1.52915	0.0112	0.0470339	yes	Nucleotide-diphospho-sugar transferase family protein	0
GRMZM2G159811	-	10:101377173-101382475	WT	fdl	OK	0.404417	1.05727	1.38643	2.10034	0.0014	0.00973103	yes	Protein phosphatase 2C family protein	AHG1
GRMZM2G319445	-	2:111984821-111987217	WT	fdl	OK	0.729713	1.90693	1.38585	2.7301	5e-05	0.000604151	yes	Terpenoid cyclases/Protein prenyltransferases superfamily protein	0
GRMZM2G034302	-	1:15069083-15074473	WT	fdl	OK	0.896232	2.34198	1.38578	2.68756	5e-05	0.000604151	yes	sucrose transporter 2	ATSUC3,ATSUT2,SUC3,SUT2
GRMZM2G108766	TUBB3	1:258611046-258615106	WT	fdl	OK	18.0834	47.2448	1.38549	6.34084	5e-05	0.000604151	yes	tubulin beta 8	TUB8
GRMZM2G447795	-	6:129268962-129270180	WT	fdl	OK	3.38816	8.84165	1.38381	3.31737	5e-05	0.000604151	yes	chitinase A	ATCHIA,CHIA
GRMZM2G129761	PER1	7:168825648-168826990	WT	fdl	OK	2.15861	5.6322	1.38359	3.23321	5e-05	0.000604151	yes	1-cysteine peroxiredoxin 1	ATPER1,PER1
GRMZM2G348512	-	3:215506033-215518935	WT	fdl	OK	0.684894	1.78664	1.3833	2.01433	0.001	0.00744977	yes	carbonic anhydrase 2	BETA CA2,CA18,CA2
GRMZM2G438840	-	9:152523090-152526601	WT	fdl	OK	1.28628	3.35103	1.3814	3.73035	5e-05	0.000604151	yes	Leucine-rich repeat transmembrane protein kinase family protein	0
GRMZM2G467682	-	4:238028637-238030928	WT	fdl	OK	0.661861	1.72323	1.38051	2.64408	0.0001	0.00110029	yes	Protein of unknown function (DUF1644)	0
GRMZM2G098679	-	8:71148753-71153826	WT	fdl	OK	3.77719	9.83206	1.38018	4.72899	5e-05	0.000604151	yes	Major facilitator superfamily protein	0
GRMZM2G009144	-	7:153881457-153882749	WT	fdl	OK	0.551506	1.43388	1.37848	2.15624	0.0011	0.00803691	yes	0	0
GRMZM2G112968	-	8:11503196-11507304	WT	fdl	OK	9.01851	23.3977	1.37541	5.19055	5e-05	0.000604151	yes	endonuclease 4	ENDO4
GRMZM2G073860	-	10:27467513-27470619	WT	fdl	OK	3.8747	10.046	1.37446	4.3314	5e-05	0.000604151	yes	purple acid phosphatase 10	ATPAP10,PAP10
GRMZM2G470302	-	3:2118168-2119806	WT	fdl	OK	0.407609	1.0556	1.37281	1.64523	0.0085	0.0383245	yes	0	0
GRMZM2G395508	-	7:151118656-151120483	WT	fdl	OK	0.688713	1.78351	1.37274	2.22485	0.00045	0.00388238	yes	UDP-glucosyl transferase 88A1	UGT88A1
GRMZM2G179294	-	5:180782641-180783869	WT	fdl	OK	0.55529	1.43622	1.37096	1.66806	0.0065	0.0314126	yes	nitrate transmembrane transporters	ATNRT3.1,NRT3.1,WR3
GRMZM2G143204	-	1:278228861-278232499	WT	fdl	OK	0.984579	2.54584	1.37057	2.49935	5e-05	0.000604151	yes	WRKY DNA-binding protein 57	ATWRKY57,WRKY57
GRMZM2G333582	-	8:21912580-21916036	WT	fdl	OK	1.20039	3.10372	1.37049	2.66735	5e-05	0.000604151	yes	basic helix-loop-helix (bHLH) DNA-binding family protein	0
GRMZM2G176595	-	1:91884841-91886219	WT	fdl	OK	3.08401	7.97117	1.36999	3.43953	5e-05	0.000604151	yes	expansin B2	ATEXPB2,ATHEXP BETA 1.4,EXPB2
GRMZM2G451147	-	8:151578851-151582566	WT	fdl	OK	0.206962	0.53478	1.36958	1.62641	0.0116	0.04838	yes	suppressor of npr1-1 constitutive 4	SNC4
GRMZM2G120016	-	2:19268232-19269788	WT	fdl	OK	0.294766	0.760901	1.36814	1.47665	0.012	0.0496101	yes	UDP-Glycosyltransferase superfamily protein	GT72B1,UGT72B1
GRMZM2G026676	-	4:29089744-29090613	WT	fdl	OK	1.08941	2.80921	1.36662	1.92823	0.00175	0.0115201	yes	0	0
GRMZM2G018721	-	7:1923484-1924841	WT	fdl	OK	1.84259	4.75036	1.3663	2.8435	5e-05	0.000604151	yes	WRKY DNA-binding protein 57	ATWRKY57,WRKY57
GRMZM2G003970	-	4:21243635-21244649	WT	fdl	OK	9.94384	25.6022	1.36439	3.89537	5e-05	0.000604151	yes	0	0
GRMZM2G008764	-	3:204353126-204355837	WT	fdl	OK	1.70285	4.37999	1.36297	3.28451	5e-05	0.000604151	yes	IQ-domain 6	IQD6
GRMZM2G309163	-	3:230752399-230754770	WT	fdl	OK	0.240499	0.618232	1.36212	1.56292	0.01135	0.0475258	yes	bidirectional amino acid transporter 1	BAT1
GRMZM2G169562	-	3:129320421-129325352	WT	fdl	OK	0.268185	0.68896	1.36119	2.01705	0.00185	0.0120279	yes	Mono-/di-acylglycerol lipase, N-terminal;Lipase, class 3	0
GRMZM2G174128	-	5:147484240-147488253	WT	fdl	OK	0.55784	1.43283	1.36095	2.84899	5e-05	0.000604151	yes	receptor like protein 7	AtRLP7,RLP7
GRMZM2G161459	-	1:92793621-92797895	WT	fdl	OK	1.28782	3.30612	1.36021	2.96218	5e-05	0.000604151	yes	nitrate transporter 1.1	ATNRT1,B-1,CHL1,CHL1-1,NRT1,NRT1.1
GRMZM2G052100	-	10:116077390-116078438	WT	fdl	OK	29.6054	75.878	1.35782	5.40615	5e-05	0.000604151	yes	0	0
GRMZM2G365774	-	8:129321395-129323312	WT	fdl	OK	6.13084	15.7002	1.35662	4.63943	5e-05	0.000604151	yes	Peroxidase superfamily protein	0
GRMZM2G140721	-	6:155804686-155810976	WT	fdl	OK	0.459368	1.1762	1.35641	2.33728	5e-05	0.000604151	yes	cysteine-rich RLK (RECEPTOR-like protein kinase) 25	CRK25
GRMZM2G180775	-	4:149861502-149863087	WT	fdl	OK	0.499905	1.27867	1.35492	1.66162	0.0057	0.0284865	yes	Protein kinase superfamily protein	0
GRMZM2G115574	-	3:9937610-9939776	WT	fdl	OK	0.464464	1.1879	1.35477	2.05704	0.00205	0.0130101	yes	alpha/beta-Hydrolases superfamily protein	0
GRMZM5G822593	-	1:188148387-188153483	WT	fdl	OK	0.189674	0.485001	1.35447	1.64685	0.0076	0.0352347	yes	lipoxygenase 2	ATLOX2,LOX2
GRMZM2G142037	-	4:222298961-222301272	WT	fdl	OK	0.235273	0.601379	1.35394	2.01497	0.0024	0.0146334	yes	Concanavalin A-like lectin protein kinase family protein	0
GRMZM5G804477	-	2:8089179-8094349	WT	fdl	OK	0.53011	1.35242	1.35118	1.94646	0.00085	0.00653427	yes	0	0
GRMZM2G390436	-	6:154430641-154432858	WT	fdl	OK	0.257384	0.656443	1.35075	1.7464	0.0059	0.0291959	yes	RING/U-box superfamily protein	0
GRMZM2G079619	-	1:263217398-263219304	WT	fdl	OK	0.224014	0.57119	1.35039	1.65639	0.0116	0.04838	yes	cytochrome P450, family 71, subfamily B, polypeptide 37	CYP71B37
GRMZM2G480439	-	1:81582145-81583837	WT	fdl	OK	1.25164	3.19078	1.35009	2.7744	5e-05	0.000604151	yes	glutathione S-transferase TAU 18	ATGSTU18,GST29,GSTU18
GRMZM2G118497	-	1:31059857-31064691	WT	fdl	OK	25.572	65.1341	1.34885	5.80683	5e-05	0.000604151	yes	Cation efflux family protein	0
GRMZM2G115491	-	5:168933070-168934219	WT	fdl	OK	5.94831	15.1397	1.34779	3.97077	5e-05	0.000604151	yes	RmlC-like cupins superfamily protein	0
GRMZM2G475948	-	1:281932423-281934750	WT	fdl	OK	1.60641	4.0865	1.34703	3.44998	5e-05	0.000604151	yes	receptor lectin kinase	RLK
GRMZM2G049790	-	1:289345119-289345990	WT	fdl	OK	7.73776	19.6837	1.34702	3.24546	5e-05	0.000604151	yes	0	0
GRMZM2G037485	-	9:101747047-101748531	WT	fdl	OK	1.44604	3.67774	1.34672	2.75848	5e-05	0.000604151	yes	0	0
GRMZM2G342033	-	2:13320219-13321087	WT	fdl	OK	1.98213	5.04085	1.34661	2.80536	5e-05	0.000604151	yes	PYR1-like 11	PYL11,RCAR5
GRMZM2G066441	-	1:81219486-81222936	WT	fdl	OK	10.1858	25.8941	1.34606	5.65779	5e-05	0.000604151	yes	cytochrome P450, family 704, subfamily A, polypeptide 2	CYP704A2
GRMZM2G090104	-	7:5568048-5570142	WT	fdl	OK	0.711281	1.80777	1.34572	2.36638	0.00035	0.00318844	yes	Galactose oxidase/kelch repeat superfamily protein	0
GRMZM6G704070	-	6:168066281-168071695	WT	fdl	OK	0.543841	1.38207	1.34557	2.49117	0.00025	0.00241837	yes	cytochrome BC1 synthesis	BCS1
GRMZM2G010884	-	9:103446559-103448428	WT	fdl	OK	0.430185	1.09138	1.34313	1.93561	0.0022	0.0137323	yes	photosystem I light harvesting complex gene 3	LHCA3
GRMZM2G424804	-	3:231078085-231080102	WT	fdl	OK	0.268793	0.681833	1.34293	1.71205	0.00925	0.0407067	yes	cytochrome P450, family 94, subfamily C, polypeptide 1	CYP94C1
GRMZM2G426917	-	3:27773364-27776591	WT	fdl	OK	1.99964	5.06971	1.34216	4.09336	5e-05	0.000604151	yes	Protein kinase superfamily protein	0
GRMZM2G129357	-	7:5520894-5524522	WT	fdl	OK	28.1261	71.2932	1.34185	6.18707	5e-05	0.000604151	yes	glutathione S-transferase TAU 19	ATGSTU19,GST8,GSTU19
GRMZM2G047800	-	4:22859262-22865480	WT	fdl	OK	3.57346	9.05181	1.34089	3.61013	5e-05	0.000604151	yes	NAD(P)-binding Rossmann-fold superfamily protein	0
GRMZM5G845021	-	4:4740445-4742408	WT	fdl	OK	0.470996	1.1928	1.34056	1.7135	0.00065	0.00525152	yes	adenosine-5\'-phosphosulfate (APS) kinase 3	APK3
GRMZM2G311898	-	8:69273805-69274643	WT	fdl	OK	0.790252	2.00099	1.34033	1.78422	0.00575	0.0286312	yes	Thioredoxin superfamily protein	GRX480,roxy19
GRMZM2G096577	-	2:5309149-5310236	WT	fdl	OK	1.04032	2.63256	1.33945	1.87813	0.00365	0.0202681	yes	0	0
GRMZM2G316275	-	4:91420770-91421784	WT	fdl	OK	0.330616	0.836297	1.33886	1.66369	0.0105	0.0448017	yes	SAUR-like auxin-responsive protein family	0
GRMZM2G478553	-	9:11736161-11737986	WT	fdl	OK	0.385186	0.974081	1.33849	1.74076	0.00565	0.0282854	yes	RING/U-box superfamily protein	ATL3
AC148152.3_FG005	-	2:231952641-231954277	WT	fdl	OK	18.1441	45.8413	1.33715	5.85694	5e-05	0.000604151	yes	2-oxoglutarate (2OG) and Fe(II)-dependent oxygenase superfamily protein	0
GRMZM2G123122	-	2:26758696-26763090	WT	fdl	OK	3.67794	9.28614	1.33618	5.3221	5e-05	0.000604151	yes	C2 calcium/lipid-binding plant phosphoribosyltransferase family protein	0
GRMZM2G455075	-	7:151229996-151231882	WT	fdl	OK	0.680952	1.71615	1.33355	2.42556	0.00045	0.00388238	yes	UDP-glucosyl transferase 71B8	UGT71B8
GRMZM2G087870	-	2:201913578-201915079	WT	fdl	OK	0.572904	1.44309	1.33279	1.78736	0.0042	0.0225589	yes	polyubiquitin 10	UBQ10
GRMZM2G152179	-	7:164603765-164605241	WT	fdl	OK	2.24901	5.65987	1.33148	3.00636	5e-05	0.000604151	yes	P-loop containing nucleoside triphosphate hydrolases superfamily protein	0
GRMZM2G452910	-	8:52512800-52515398	WT	fdl	OK	0.428863	1.07905	1.33118	1.70415	0.00875	0.0391012	yes	Mono-/di-acylglycerol lipase, N-terminal;Lipase, class 3	0
GRMZM2G358540	-	6:655717-657038	WT	fdl	OK	0.475827	1.19712	1.33106	1.83602	0.0046	0.0242846	yes	Late embryogenesis abundant (LEA) hydroxyproline-rich glycoprotein family	0
GRMZM2G019090	-	3:136292386-136351651	WT	fdl	OK	0.869893	2.18776	1.33055	2.0054	0.0018	0.0117457	yes	glutathione S-transferase zeta 1	ATGSTZ1,GST18,GSTZ1
GRMZM2G427618	-	6:158703022-158704867	WT	fdl	OK	13.6365	34.2823	1.32999	5.35161	5e-05	0.000604151	yes	Arabidopsis thaliana gibberellin 2-oxidase 1	ATGA2OX1,GA2OX1
GRMZM2G110195	-	3:171478324-171481809	WT	fdl	OK	0.886	2.22661	1.32947	2.4703	5e-05	0.000604151	yes	amino acid permease 2	AAP2
GRMZM2G169458	-	5:190279422-190283569	WT	fdl	OK	0.309346	0.777138	1.32895	1.95914	0.00125	0.00889141	yes	aldehyde dehydrogenase 3F1	ALDH3F1
GRMZM2G132461	-	6:142837865-142839734	WT	fdl	OK	0.710882	1.78437	1.32774	2.32742	0.0004	0.00353672	yes	annexin 4	ANNAT4
GRMZM2G069093	-	2:54244814-54246444	WT	fdl	OK	1.10909	2.78259	1.32705	2.56439	5e-05	0.000604151	yes	Peroxidase superfamily protein	0
GRMZM2G433609	-	4:237105273-237110563	WT	fdl	OK	0.403144	1.01143	1.32703	2.26217	0.0003	0.00281496	yes	C2 calcium/lipid-binding and GRAM domain containing protein	0
GRMZM2G180254	-	10:2127267-2133476	WT	fdl	OK	1.63443	4.0987	1.32638	4.28951	5e-05	0.000604151	yes	Disease resistance protein (CC-NBS-LRR class) family	HRT,RCY1,RPP8
GRMZM2G154828	-	1:278974586-278976831	WT	fdl	OK	2.94798	7.38962	1.32577	3.59629	5e-05	0.000604151	yes	cytochrome P450, family 81, subfamily D, polypeptide 4	CYP81D4
GRMZM2G063431	-	8:146158330-146159609	WT	fdl	OK	3.76467	9.40338	1.32066	2.94161	5e-05	0.000604151	yes	0	0
GRMZM2G039961	-	2:4577138-4578125	WT	fdl	OK	0.970943	2.42513	1.3206	1.80074	0.0057	0.0284865	yes	0	0
GRMZM2G176998	-	10:92146424-92149043	WT	fdl	OK	104.111	260	1.32039	6.30092	5e-05	0.000604151	yes	DPP6 N-terminal domain-like protein	0
GRMZM5G835276	-	6:75793715-75795269	WT	fdl	OK	0.513174	1.28134	1.32014	1.87101	0.00675	0.0323037	yes	GDSL-like Lipase/Acylhydrolase superfamily protein	0
GRMZM5G884600	-	10:138634747-138636622	WT	fdl	OK	7.10011	17.694	1.31734	3.97397	5e-05	0.000604151	yes	glutathione peroxidase 6	ATGPX6,GPX6,LSC803,PHGPX
GRMZM2G702159	-	5:196310696-196327993	WT	fdl	OK	0.2273	0.566239	1.31682	1.67131	0.00845	0.038166	yes	Peptidase family M48 family protein	ATSTE24,STE24
AC233960.1_FG002	-	5:200032551-200035241	WT	fdl	OK	0.701239	1.74514	1.31537	2.35961	0.00055	0.00457621	yes	alternative oxidase 1A	AOX1A,ATAOX1A
GRMZM2G062160	-	4:2843217-2844283	WT	fdl	OK	0.665117	1.65433	1.31456	1.8274	0.0052	0.0266024	yes	Protein of unknown function (DUF581)	0
GRMZM2G114356	-	1:120006339-120007832	WT	fdl	OK	41.6281	103.496	1.31395	5.93466	5e-05	0.000604151	yes	proline-rich protein 2	ATPRP2,PRP2
GRMZM2G017520	-	3:48494885-48497275	WT	fdl	OK	3.41402	8.48198	1.31293	4.55543	5e-05	0.000604151	yes	myb domain protein 61	ATMYB61,MYB61
GRMZM2G129860	-	3:217218198-217221692	WT	fdl	OK	1.07675	2.67356	1.31207	2.88189	5e-05	0.000604151	yes	cytochrome P450, family 72, subfamily A, polypeptide 15	CYP72A15
GRMZM2G000812	-	5:126853037-126855915	WT	fdl	OK	10.6064	26.3292	1.31173	2.56954	5e-05	0.000604151	yes	Nodulin MtN3 family protein	0
GRMZM2G049798	-	5:175632811-175634654	WT	fdl	OK	3.58785	8.89106	1.30924	3.79506	5e-05	0.000604151	yes	UDP-glucosyl transferase 85A3	AtUGT85A3,UGT85A3
GRMZM2G135019	-	4:18000247-18006785	WT	fdl	OK	1.63291	4.04577	1.30897	3.20333	5e-05	0.000604151	yes	0	0
GRMZM2G378054	-	8:36548726-36558848	WT	fdl	OK	0.429589	1.06407	1.30857	1.76173	0.01135	0.0475258	yes	RING/FYVE/PHD zinc finger superfamily protein	0
GRMZM2G149576	-	1:271272970-271289468	WT	fdl	OK	34.8675	86.3557	1.30841	6.36797	5e-05	0.000604151	yes	Sulfite exporter TauE/SafE family protein	0
GRMZM2G304897	-	1:107799134-107801899	WT	fdl	OK	2.04609	5.06458	1.30757	3.96244	5e-05	0.000604151	yes	S-locus lectin protein kinase family protein	0
GRMZM2G131099	-	3:203241104-203241892	WT	fdl	OK	6.71671	16.6213	1.30721	3.12265	5e-05	0.000604151	yes	0	0
GRMZM2G178769	-	3:21151936-21153907	WT	fdl	OK	0.229583	0.567652	1.30599	1.61318	0.0117	0.0486655	yes	hydroxycinnamoyl-CoA shikimate/quinate hydroxycinnamoyl transferase	HCT
GRMZM2G157936	-	9:89991672-89992909	WT	fdl	OK	0.842909	2.08305	1.30525	1.74071	0.00715	0.0336953	yes	Plant haem oxygenase (decyclizing) family protein	ATHO1,GUN2,HO1,HY1,HY6,TED4
GRMZM2G337594	-	9:89292908-89294403	WT	fdl	OK	2.78718	6.87486	1.30253	2.1183	0.00055	0.00457621	yes	0	0
AC190623.3_FG001	-	3:192096911-192097671	WT	fdl	OK	1.30517	3.21933	1.30252	1.95555	0.00205	0.0130101	yes	photosystem II reaction center W	PSBW
GRMZM2G106462	-	3:56813677-56821576	WT	fdl	OK	10.1257	24.9673	1.30202	4.70368	5e-05	0.000604151	yes	Nodulin MtN3 family protein	0
GRMZM2G119783	-	10:69098781-69100591	WT	fdl	OK	0.906574	2.23436	1.30137	2.47199	0.00025	0.00241837	yes	Xyloglucan endotransglucosylase/hydrolase family protein	TCH4,XTH22
GRMZM2G161313	-	6:61748301-61748983	WT	fdl	OK	1.00639	2.47918	1.30068	2.02745	0.0023	0.0141995	yes	0	0
GRMZM2G080524	-	1:16369532-16372061	WT	fdl	OK	1.23262	3.03595	1.30042	2.39463	5e-05	0.000604151	yes	alpha/beta-Hydrolases superfamily protein	0
GRMZM2G102483	-	1:34390691-34405176	WT	fdl	OK	10.9551	26.9815	1.30037	5.31544	5e-05	0.000604151	yes	Calcium-binding EF-hand family protein	0
GRMZM2G085967	-	5:47607618-47611627	WT	fdl	OK	33.6195	82.6859	1.29834	5.68984	5e-05	0.000604151	yes	Peroxidase superfamily protein	RCI3,RCI3A
GRMZM2G412436	-	5:142442259-142444173	WT	fdl	OK	0.947362	2.32917	1.29783	2.73419	5e-05	0.000604151	yes	late embryogenesis abundant protein, putative / LEA protein, putative	0
GRMZM2G154958	-	3:177542992-177548349	WT	fdl	OK	6.36983	15.6565	1.29744	4.51144	5e-05	0.000604151	yes	Transmembrane amino acid transporter family protein	ATGAT1,GAT1
GRMZM2G046601	-	9:146319630-146328499	WT	fdl	OK	9.00181	22.1234	1.29729	4.46994	5e-05	0.000604151	yes	glutamine synthase clone F11	ATGSR2,GSR2
GRMZM2G158625	-	3:151669500-151672459	WT	fdl	OK	3.44287	8.4604	1.29711	3.55827	5e-05	0.000604151	yes	bidirectional amino acid transporter 1	BAT1
GRMZM2G047720	-	6:117286817-117288287	WT	fdl	OK	0.914464	2.24509	1.29577	1.91487	0.00175	0.0115201	yes	0	0
GRMZM2G411956	-	3:166489284-166495032	WT	fdl	OK	1.21326	2.97716	1.29504	1.55948	0.00645	0.0312558	yes	Cysteine proteinases superfamily protein	0
GRMZM2G109738	-	7:32747038-32748599	WT	fdl	OK	0.386778	0.948468	1.29409	1.85112	0.00335	0.0189063	yes	BTB-POZ and MATH domain 2	ATBPM2,BPM2
GRMZM2G099239	-	2:206621342-206622796	WT	fdl	OK	3.80274	9.32116	1.29347	3.58646	5e-05	0.000604151	yes	Remorin family protein	0
GRMZM2G034152	-	10:62260919-62265303	WT	fdl	OK	156.618	383.588	1.2923	6.01954	5e-05	0.000604151	yes	polyamine oxidase 1	APAO,ATPAO1,PAO1
GRMZM2G100452	-	1:65735117-65736651	WT	fdl	OK	0.567138	1.38804	1.29128	1.84516	0.00235	0.0144159	yes	Galactose mutarotase-like superfamily protein	0
GRMZM2G018018	-	10:136459722-136465406	WT	fdl	OK	0.824825	2.01786	1.29066	2.64033	5e-05	0.000604151	yes	Major Facilitator Superfamily with SPX (SYG1/Pho81/XPR1) domain-containing protein	0
GRMZM2G137321	-	1:289403847-289405743	WT	fdl	OK	3.64216	8.90744	1.29022	4.07153	5e-05	0.000604151	yes	P-loop containing nucleoside triphosphate hydrolases superfamily protein	0
AC206425.3_FG002	-	3:131958378-131959124	WT	fdl	OK	949.508	2320.57	1.28922	5.94293	5e-05	0.000604151	yes	0	0
GRMZM2G132093	GST4	10:90214396-90215794	WT	fdl	OK	22.2288	54.2743	1.28784	5.184	5e-05	0.000604151	yes	Glutathione S-transferase family protein	ATGSTF13
GRMZM2G028830	-	5:185696079-185697019	WT	fdl	OK	0.533161	1.30086	1.28683	1.46418	0.0119	0.0492936	yes	RmlC-like cupins superfamily protein	0
GRMZM2G308463	-	2:231311210-231312095	WT	fdl	OK	62.5717	152.571	1.28589	5.93705	5e-05	0.000604151	yes	NAD(P)-binding Rossmann-fold superfamily protein	0
GRMZM5G834303	-	2:200735014-200736700	WT	fdl	OK	2.26453	5.52042	1.28557	3.14335	5e-05	0.000604151	yes	UDP-glucosyl transferase 85A2	AtUGT85A2,UGT85A2
GRMZM2G057247	-	7:162108147-162114544	WT	fdl	OK	2.21075	5.3859	1.28465	3.86131	5e-05	0.000604151	yes	formin homolog 6	ATFH6,FH6
GRMZM2G409722	-	2:197180669-197182044	WT	fdl	OK	2.13006	5.18801	1.28429	2.99886	5e-05	0.000604151	yes	0	0
GRMZM5G862799	-	7:157511829-157513694	WT	fdl	OK	1.21756	2.9618	1.28247	2.24068	0.0003	0.00281496	yes	F-box family protein	0
GRMZM2G045057	-	4:204300265-204303009	WT	fdl	OK	1.99592	4.85281	1.28177	3.48344	5e-05	0.000604151	yes	like AUXIN RESISTANT 2	LAX2
GRMZM2G106980	-	1:203686905-203693519	WT	fdl	OK	57.4307	139.442	1.27977	6.24194	5e-05	0.000604151	yes	BURP domain-containing protein	ATRD22,RD22
GRMZM2G157481	-	4:195189095-195190998	WT	fdl	OK	1.75251	4.25367	1.27929	2.87769	5e-05	0.000604151	yes	BCL-2-associated athanogene 1	ATBAG1,BAG1
GRMZM2G134708	-	4:53106012-53110676	WT	fdl	OK	47.3811	114.978	1.27898	6.07239	5e-05	0.000604151	yes	monodehydroascorbate reductase 1	ATMDAR1,MDAR1
GRMZM5G803404	-	2:101898443-101899537	WT	fdl	OK	1.67344	4.0551	1.27692	2.47006	0.0002	0.00200164	yes	ABC transporter family protein	0
GRMZM2G139512	-	10:106451589-106454287	WT	fdl	OK	4.27097	10.3487	1.27682	4.16153	5e-05	0.000604151	yes	Oxidoreductase, zinc-binding dehydrogenase family protein	0
GRMZM2G161553	-	4:181753629-181757111	WT	fdl	OK	0.270485	0.655022	1.276	1.68675	0.0079	0.0362551	yes	SEC6	SEC6
GRMZM2G069203	-	8:155020472-155021850	WT	fdl	OK	2.76161	6.68201	1.27477	3.01171	5e-05	0.000604151	yes	serine acetyltransferase 1;1	ATSERAT1;1,SAT-52,SAT5,SERAT1;1
GRMZM2G066840	-	2:231529308-231530670	WT	fdl	OK	77.2238	186.839	1.27468	6.23534	5e-05	0.000604151	yes	NAD(P)-binding Rossmann-fold superfamily protein	0
GRMZM2G150450	-	3:202140574-202142992	WT	fdl	OK	8.05655	19.4143	1.26889	4.62901	5e-05	0.000604151	yes	Heavy metal transport/detoxification superfamily protein	0
GRMZM2G082487	-	2:176186304-176187719	WT	fdl	OK	0.835018	2.0117	1.26854	1.9988	0.00225	0.0139653	yes	highly ABA-induced PP2C gene 3	HAI3
GRMZM2G162276	-	2:19823667-19824729	WT	fdl	OK	15.461	37.2311	1.26788	4.57144	5e-05	0.000604151	yes	Bifunctional inhibitor/lipid-transfer protein/seed storage 2S albumin superfamily protein	0
GRMZM2G304049	-	4:42287259-42289282	WT	fdl	OK	0.315281	0.758931	1.26733	1.92725	0.0025	0.0150959	yes	NB-ARC domain-containing disease resistance protein	RPM1,RPS3
GRMZM5G822100	-	1:62561368-62563878	WT	fdl	OK	1.75149	4.2126	1.26613	2.97276	5e-05	0.000604151	yes	Cytochrome P450 superfamily protein	CYP75B1,D501,TT7
GRMZM2G302604	-	7:160854632-160856768	WT	fdl	OK	19.0615	45.8442	1.26608	5.64149	5e-05	0.000604151	yes	polyol/monosaccharide transporter 5	ATPLT5,ATPMT5,PMT5
GRMZM2G027120	-	9:133405915-133407787	WT	fdl	OK	0.861526	2.07086	1.26526	2.30188	0.00015	0.00157408	yes	RING/U-box superfamily protein	ATCRT1
GRMZM2G160231	-	5:208309219-208310777	WT	fdl	OK	1.55757	3.73833	1.2631	2.88656	5e-05	0.000604151	yes	0	0
GRMZM2G079127	-	2:150148298-150150973	WT	fdl	OK	5.90736	14.1771	1.26298	4.58993	5e-05	0.000604151	yes	MATE efflux family protein	0
GRMZM2G094510	-	9:19666683-19667362	WT	fdl	OK	3.68371	8.83615	1.26226	2.38203	5e-05	0.000604151	yes	0	0
GRMZM2G085678	-	5:114131333-114133006	WT	fdl	OK	1.09775	2.63162	1.26141	2.64322	5e-05	0.000604151	yes	Integrase-type DNA-binding superfamily protein	SHN1,WIN1
GRMZM2G472167	-	1:8552956-8556040	WT	fdl	OK	1.82569	4.37402	1.26051	3.27373	5e-05	0.000604151	yes	peptide transporter 3	ATPTR3,PTR3
GRMZM2G071478	-	4:211330539-211332907	WT	fdl	OK	1.56351	3.74572	1.26045	2.95721	5e-05	0.000604151	yes	protein kinase family protein / peptidoglycan-binding LysM domain-containing protein	0
GRMZM2G375249	-	3:28338566-28339719	WT	fdl	OK	0.711209	1.70319	1.2599	1.66535	0.0092	0.0405638	yes	0	0
GRMZM2G410865	-	5:2604765-2606348	WT	fdl	OK	1.64073	3.92922	1.2599	2.30426	0.0005	0.00423791	yes	NAD(P)-binding Rossmann-fold superfamily protein	0
GRMZM2G380319	-	3:6648685-6649855	WT	fdl	OK	2.34448	5.60182	1.25663	2.68301	5e-05	0.000604151	yes	0	0
GRMZM2G333049	-	9:110340191-110341243	WT	fdl	OK	2.67403	6.3806	1.25467	2.56051	0.0001	0.00110029	yes	VQ motif-containing protein	0
GRMZM2G113800	-	10:135354513-135356329	WT	fdl	OK	1.64637	3.92702	1.25414	2.87545	5e-05	0.000604151	yes	purine permease 11	ATPUP11,PUP11
GRMZM2G149024	-	1:256720151-256721893	WT	fdl	OK	0.545406	1.30091	1.25411	1.89131	0.00245	0.0148833	yes	galacturonosyltransferase-like 2	GATL2
GRMZM2G039996	-	2:2020584-2022137	WT	fdl	OK	4.22271	10.0649	1.25309	2.95964	5e-05	0.000604151	yes	light harvesting complex photosystem II subunit 6	CP24,LHCB6
GRMZM2G079342	-	10:121555600-121559148	WT	fdl	OK	1.8814	4.48142	1.25215	2.87069	5e-05	0.000604151	yes	Major facilitator superfamily protein	0
GRMZM2G084264	-	6:110073118-110074320	WT	fdl	OK	1.79525	4.27341	1.2512	2.47664	5e-05	0.000604151	yes	Integrase-type DNA-binding superfamily protein	0
GRMZM2G086869	-	1:96691230-96693175	WT	fdl	OK	4.79926	11.398	1.24789	3.74739	5e-05	0.000604151	yes	Haloacid dehalogenase-like hydrolase (HAD) superfamily protein	0
GRMZM2G301738	-	2:203298534-203301005	WT	fdl	OK	0.322065	0.764354	1.24689	2.00468	0.00115	0.00831818	yes	S-locus lectin protein kinase family protein	0
GRMZM2G162690	-	1:80003682-80008544	WT	fdl	OK	0.590894	1.40039	1.24485	2.24851	0.0006	0.004911	yes	trehalase 1	ATTRE1,TRE1
GRMZM2G470422	-	1:296848075-296849261	WT	fdl	OK	0.682554	1.61709	1.24438	1.65715	0.00695	0.0330286	yes	C2H2 and C2HC zinc fingers superfamily protein	STOP1
GRMZM2G057963	-	4:192394634-192398051	WT	fdl	OK	1.64447	3.89358	1.24348	2.98524	5e-05	0.000604151	yes	nudix hydrolase homolog 12	atnudt12,NUDT12
GRMZM2G028129	-	7:15013268-15015289	WT	fdl	OK	1.43883	3.40257	1.24173	2.82763	5e-05	0.000604151	yes	P-loop containing nucleoside triphosphate hydrolases superfamily protein	0
GRMZM2G092474	-	3:186851760-186852893	WT	fdl	OK	23.5956	55.7915	1.24153	4.74227	5e-05	0.000604151	yes	osmotin 34	ATOSM34,OSM34
GRMZM5G892675	-	8:141864687-141871565	WT	fdl	OK	0.301339	0.712476	1.24145	2.41338	5e-05	0.000604151	yes	pleiotropic drug resistance 12	ABCG40,ATABCG40,ATPDR12,PDR12
AC206223.3_FG001	-	9:137665058-137667456	WT	fdl	OK	2.72618	6.44356	1.24098	3.51925	5e-05	0.000604151	yes	0	0
GRMZM2G041699	-	4:180401133-180403010	WT	fdl	OK	0.829004	1.95679	1.23904	2.20545	0.00025	0.00241837	yes	UDP-glucosyl transferase 85A2	AtUGT85A2,UGT85A2
GRMZM2G089982	-	3:40523535-40531530	WT	fdl	OK	18.0417	42.526	1.23701	5.02621	5e-05	0.000604151	yes	Peroxidase superfamily protein	0
GRMZM2G140448	-	10:91693025-91694932	WT	fdl	OK	19.0404	44.8731	1.23679	5.68789	5e-05	0.000604151	yes	cytochrome P450, family 71, subfamily B, polypeptide 35	CYP71B35
GRMZM2G002178	-	1:28926394-28928612	WT	fdl	OK	6.58834	15.5244	1.23655	4.54973	5e-05	0.000604151	yes	allene oxide synthase	AOS,CYP74A,DDE2
GRMZM2G136977	-	3:10013603-10014218	WT	fdl	OK	4.6166	10.8746	1.23606	2.61982	0.00015	0.00157408	yes	ROTUNDIFOLIA like 4	DVL15,RTFL4
GRMZM2G039166	HMT-4	3:192284005-192285910	WT	fdl	OK	0.375198	0.883475	1.23554	1.58402	0.0098	0.0425046	yes	homocysteine methyltransferase 2	ATHMT-2,HMT-2,HMT2
GRMZM5G812272	-	8:148612739-148615433	WT	fdl	OK	1.00278	2.35851	1.23387	2.35235	0.0001	0.00110029	yes	WRKY DNA-binding protein 71	ATWRKY71,WRKY71
GRMZM2G339909	-	4:235996800-235998958	WT	fdl	OK	0.223843	0.526213	1.23316	1.65139	0.00935	0.0410064	yes	Protein of unknown function (DUF630 and DUF632)	0
GRMZM2G308687	-	1:285410264-285411865	WT	fdl	OK	58.0254	136.4	1.23309	6.08152	5e-05	0.000604151	yes	glutathione S-transferase TAU 25	ATGSTU25,GSTU25
GRMZM2G476699	-	3:26101755-26104591	WT	fdl	OK	0.438255	1.02944	1.23201	1.99919	0.0014	0.00973103	yes	Glycosyltransferase family 61 protein	0
GRMZM2G003167	-	9:4777176-4778055	WT	fdl	OK	0.72992	1.71409	1.23163	1.63765	0.0088	0.0392792	yes	carboxyesterase 5	AtCXE5,CXE5
GRMZM2G074317	-	1:278418920-278425448	WT	fdl	OK	5.78653	13.5844	1.23118	4.74459	5e-05	0.000604151	yes	Cyclic nucleotide-regulated ion channel family protein	ATCNGC2,CNGC2,DND1
GRMZM2G132069	-	3:6802221-6806161	WT	fdl	OK	3.60818	8.46307	1.22991	4.12395	5e-05	0.000604151	yes	phosphofructokinase 3	PFK3
GRMZM2G467943	-	7:77903476-77909665	WT	fdl	OK	0.259565	0.608803	1.22988	2.06149	0.0014	0.00973103	yes	poly(A) binding protein 4	PAB4,PABP4
GRMZM5G893444	-	10:131910629-131914576	WT	fdl	OK	4.9216	11.5312	1.22834	4.32689	5e-05	0.000604151	yes	YELLOW STRIPE like 7	YSL7
GRMZM2G098520	RBCS	4:190228050-190230534	WT	fdl	OK	1.88302	4.41177	1.22831	2.7975	5e-05	0.000604151	yes	Ribulose bisphosphate carboxylase (small chain) family protein	0
GRMZM2G057093	-	1:240815647-240816781	WT	fdl	OK	3.22871	7.56266	1.22794	2.98329	5e-05	0.000604151	yes	0	0
GRMZM2G123410	-	10:81194842-81197151	WT	fdl	OK	0.960029	2.24855	1.22785	1.9144	0.0022	0.0137323	yes	phloem protein 2-B2	AtPP2-B2,PP2-B2
GRMZM2G001812	-	1:233516802-233520836	WT	fdl	OK	0.739665	1.7318	1.22733	2.84728	5e-05	0.000604151	yes	Leucine-rich repeat receptor-like protein kinase family protein	0
GRMZM2G070041	-	6:40795983-40801204	WT	fdl	OK	0.716288	1.67584	1.22628	2.71473	5e-05	0.000604151	yes	Plant transposase (Ptta/En/Spm family)	0
GRMZM2G151249	-	1:289917885-289918878	WT	fdl	OK	0.968351	2.26287	1.22455	1.70227	0.00375	0.0206598	yes	germin-like protein 4	GLP4
GRMZM2G702229	-	10:126575431-126580516	WT	fdl	OK	11.6455	27.2072	1.22421	1.83882	0.00185	0.0120279	yes	Acid phosphatase/vanadium-dependent haloperoxidase-related protein	0
GRMZM2G091124	-	2:59912425-59915092	WT	fdl	OK	2.5052	5.85164	1.22392	2.68313	5e-05	0.000604151	yes	0	0
GRMZM2G143352	-	10:145384710-145385639	WT	fdl	OK	1.48088	3.45901	1.2239	2.1196	0.00075	0.00591891	yes	indole-3-acetic acid inducible 33	IAA33
GRMZM2G032028	-	6:104030338-104033096	WT	fdl	OK	0.378308	0.883583	1.22381	1.8185	0.0029	0.0168898	yes	0	0
GRMZM2G359986	-	4:67675318-67679059	WT	fdl	OK	0.870468	2.0311	1.2224	2.2344	0.0003	0.00281496	yes	Protein kinase family protein	0
GRMZM2G147014	-	5:193902114-193903647	WT	fdl	OK	10.7942	25.181	1.22208	4.95074	5e-05	0.000604151	yes	cold-regulated 47	AtCOR47,COR47,RD17
GRMZM2G333454	-	8:21871232-21874148	WT	fdl	OK	1.24723	2.90621	1.22041	1.83586	0.0038	0.0208905	yes	Late embryogenesis abundant (LEA) hydroxyproline-rich glycoprotein family	0
GRMZM2G048324	-	1:70432376-70436980	WT	fdl	OK	7.98113	18.5877	1.21968	5.13608	5e-05	0.000604151	yes	DC1 domain-containing protein	0
GRMZM2G020761	-	9:127562918-127567385	WT	fdl	OK	9.40281	21.8885	1.21901	4.6783	5e-05	0.000604151	yes	cytochrome P450, family 709, subfamily B, polypeptide 2	CYP709B2
GRMZM2G099285	-	2:206612036-206614266	WT	fdl	OK	3.19962	7.44524	1.21842	2.62066	5e-05	0.000604151	yes	0	0
GRMZM2G312661	-	1:54603029-54605973	WT	fdl	OK	2.54707	5.91737	1.21612	2.72195	5e-05	0.000604151	yes	calmodulin like 42	CML42
GRMZM2G353553	-	1:81928300-81930832	WT	fdl	OK	0.850536	1.97388	1.21459	2.20078	0.0007	0.00559106	yes	Basic-leucine zipper (bZIP) transcription factor family protein	0
GRMZM2G134604	-	10:123468043-123470371	WT	fdl	OK	1.12447	2.60928	1.21441	2.66673	5e-05	0.000604151	yes	0	0
GRMZM2G019974	-	7:157541396-157543632	WT	fdl	OK	15.7105	36.4332	1.21353	5.22848	5e-05	0.000604151	yes	organic cation/carnitine transporter 2	2-Oct,ATOCT2,OCT2
GRMZM2G423202	-	3:209050562-209053343	WT	fdl	OK	1.94371	4.50512	1.21276	3.40894	5e-05	0.000604151	yes	Protein of unknown function (DUF2921)	0
GRMZM2G009892	-	2:42514432-42516336	WT	fdl	OK	1.45184	3.36346	1.21206	2.06691	0.0005	0.00423791	yes	NAC domain containing protein 100	ANAC100,ATNAC5,NAC100
GRMZM2G104760	-	9:16186673-16189567	WT	fdl	OK	0.921814	2.13545	1.21199	2.40259	0.00015	0.00157408	yes	Protein kinase superfamily protein	0
GRMZM2G171736	-	1:34626539-34629564	WT	fdl	OK	0.446746	1.0348	1.21182	1.62485	0.00965	0.0419721	yes	cryptochrome 1	ATCRY1,BLU1,CRY1,HY4,OOP2
GRMZM2G007012	-	4:22961046-22962907	WT	fdl	OK	0.466024	1.07784	1.20967	1.87624	0.0027	0.0159988	yes	don-glucosyltransferase 1	DOGT1,UGT73C5
GRMZM2G034113	-	2:195705582-195707271	WT	fdl	OK	3.59168	8.30603	1.2095	3.32456	5e-05	0.000604151	yes	homeobox 7	ATHB-7,ATHB7,HB-7
GRMZM2G059693	-	8:125432313-125436769	WT	fdl	OK	20.5387	47.4933	1.20938	5.06904	5e-05	0.000604151	yes	alpha/beta-Hydrolases superfamily protein	0
GRMZM2G354610	-	9:52349165-52351544	WT	fdl	OK	3.11036	7.1906	1.20903	3.67266	5e-05	0.000604151	yes	Glycosyltransferase family 61 protein	0
AC209208.3_FG002	PIP1-2	5:193359340-193362190	WT	fdl	OK	65.7635	152.024	1.20894	5.79817	5e-05	0.000604151	yes	plasma membrane intrinsic protein 1;4	PIP1;4,PIP1E,TMP-C
GRMZM2G135501	-	9:10946411-10947867	WT	fdl	OK	2.28613	5.2845	1.20886	2.88183	5e-05	0.000604151	yes	Protein of unknown function (DUF1677)	0
GRMZM2G033885	-	7:157314546-157315990	WT	fdl	OK	4.696	10.8533	1.20863	3.45628	5e-05	0.000604151	yes	light harvesting complex photosystem II	LHCB4.2
GRMZM5G882427	-	2:6628480-6630135	WT	fdl	OK	3.81317	8.81052	1.20824	3.28132	5e-05	0.000604151	yes	anthocyanin 5-aromatic acyltransferase 1	AACT1
GRMZM2G372068	-	2:226476440-226478178	WT	fdl	OK	3.26967	7.55181	1.20768	3.29613	5e-05	0.000604151	yes	UDP-glucosyl transferase 72B3	UGT72B3
AC233979.1_FG006	-	10:135080592-135082825	WT	fdl	OK	2.32158	5.36087	1.20736	2.95266	5e-05	0.000604151	yes	Protein of unknown function (DUF581)	0
GRMZM2G173315	-	1:237237201-237243148	WT	fdl	OK	1.49329	3.44681	1.20677	2.71372	5e-05	0.000604151	yes	UDP-Glycosyltransferase superfamily protein	0
GRMZM2G159456	-	1:15267735-15269173	WT	fdl	OK	3.89653	8.98524	1.20537	3.37032	5e-05	0.000604151	yes	basic helix-loop-helix (bHLH) DNA-binding family protein	0
GRMZM2G468111	-	3:201981098-201981984	WT	fdl	OK	2.10566	4.85262	1.20449	2.31843	0.0002	0.00200164	yes	0	0
GRMZM2G456491	-	3:1880237-1881986	WT	fdl	OK	1.1302	2.60423	1.20428	2.1513	0.00055	0.00457621	yes	Plant protein of unknown function (DUF828) with plant pleckstrin homology-like region	0
GRMZM2G128072	-	2:211409281-211411066	WT	fdl	OK	0.814396	1.87461	1.20279	1.93927	0.0013	0.00915699	yes	0	0
GRMZM2G372074	-	2:5929772-5935485	WT	fdl	OK	38.3867	88.339	1.20244	4.73293	5e-05	0.000604151	yes	Bifunctional inhibitor/lipid-transfer protein/seed storage 2S albumin superfamily protein	0
GRMZM2G145840	-	3:153896628-153900644	WT	fdl	OK	0.415246	0.955477	1.20226	2.6098	5e-05	0.000604151	yes	0	0
GRMZM2G080516	-	10:139299145-139301101	WT	fdl	OK	0.671031	1.54362	1.20187	1.99249	0.00125	0.00889141	yes	ethylene responsive element binding factor 1	ATERF-1,ERF-1
GRMZM2G129879	-	1:209628061-209629126	WT	fdl	OK	7.50452	17.2623	1.20179	3.62519	5e-05	0.000604151	yes	Protein of unknown function (DUF581)	0
GRMZM2G403800	-	2:208782994-208784100	WT	fdl	OK	0.668682	1.53741	1.20111	1.73159	0.0039	0.0212885	yes	ZCF37	ZCF37
GRMZM2G420715	-	6:93749501-93750683	WT	fdl	OK	3.19871	7.34976	1.2002	2.68255	5e-05	0.000604151	yes	VQ motif-containing protein	0
GRMZM2G114639	-	7:118558336-118559188	WT	fdl	OK	8.54681	19.6367	1.20009	3.76309	5e-05	0.000604151	yes	sequence-specific DNA binding transcription factors;transcription regulators	0
GRMZM2G020856	-	6:148710297-148714994	WT	fdl	OK	0.318722	0.73184	1.19923	1.97385	0.0014	0.00973103	yes	O-fucosyltransferase family protein	0
GRMZM2G110145	-	10:77282590-77289441	WT	fdl	OK	30.9973	71.1731	1.19919	5.89648	5e-05	0.000604151	yes	cellulose-synthase like D2	ATCSLD2,CSLD2
GRMZM5G897592	-	7:158404490-158406193	WT	fdl	OK	1.3331	3.05981	1.19866	1.89279	0.0019	0.0122633	yes	0	0
GRMZM2G135387	-	2:37819847-37821883	WT	fdl	OK	1.75937	4.03593	1.19784	2.88256	5e-05	0.000604151	yes	cytochrome P450, family 71, subfamily B, polypeptide 34	CYP71B34
GRMZM2G424348	-	10:119007390-119008099	WT	fdl	OK	2.88645	6.61998	1.19753	2.32055	0.00075	0.00591891	yes	Integrase-type DNA-binding superfamily protein	HRD
GRMZM2G054152	-	1:232346243-232351350	WT	fdl	OK	2.31265	5.30068	1.19663	3.72151	5e-05	0.000604151	yes	casein kinase I-like 6	CKL6,PAPK1
GRMZM2G413044	-	7:148500780-148502539	WT	fdl	OK	29.8109	68.2746	1.19551	5.22853	5e-05	0.000604151	yes	xyloglucan endotransglucosylase/hydrolase 32	XTH32
GRMZM2G088613	-	1:166076723-166081866	WT	fdl	OK	0.30638	0.701409	1.19494	1.92392	0.00225	0.0139653	yes	Transducin/WD40 repeat-like superfamily protein	0
GRMZM2G167492	-	8:4542484-4559631	WT	fdl	OK	0.492961	1.12773	1.19387	2.41097	5e-05	0.000604151	yes	NAC domain containing protein 86	anac086,NAC086
GRMZM5G811593	-	1:112645937-112648375	WT	fdl	OK	6.18071	14.1374	1.19368	4.37997	5e-05	0.000604151	yes	peptide transporter 2	ATPTR2,ATPTR2-B,NTR1,PTR2,PTR2-B
GRMZM2G127232	-	1:214726422-214727822	WT	fdl	OK	1.95634	4.47363	1.19329	2.49891	0.00015	0.00157408	yes	2-oxoglutarate (2OG) and Fe(II)-dependent oxygenase superfamily protein	0
AC190636.3_FG005	-	5:813023-815364	WT	fdl	OK	1.25014	2.85212	1.18995	1.74374	0.00605	0.029779	yes	2-oxoglutarate (2OG) and Fe(II)-dependent oxygenase superfamily protein	0
GRMZM2G042171	-	1:24581896-24587404	WT	fdl	OK	5.44088	12.4085	1.18942	4.45645	5e-05	0.000604151	yes	slufate transporter 2;1	AST68,SULTR2;1
GRMZM2G091837	-	7:143056599-143058520	WT	fdl	OK	0.612897	1.39684	1.18845	1.84358	0.00265	0.0158037	yes	non-yellowing 1	ATNYE1,NYE1
GRMZM2G107228	-	3:59327337-59329683	WT	fdl	OK	34.0893	77.6803	1.18823	4.91435	5e-05	0.000604151	yes	Peroxidase superfamily protein	0
GRMZM2G120962	-	3:97027923-97032479	WT	fdl	OK	75.2294	171.105	1.18551	5.77099	5e-05	0.000604151	yes	beta glucosidase 13	BGLU13
GRMZM2G018673	-	4:226250238-226251361	WT	fdl	OK	3.35003	7.61377	1.18444	2.70464	5e-05	0.000604151	yes	0	0
GRMZM2G084947	-	9:75927880-75929175	WT	fdl	OK	1.65596	3.75983	1.183	2.37683	0.00035	0.00318844	yes	0	0
GRMZM2G005954	-	2:184649166-184651569	WT	fdl	OK	5.91311	13.4248	1.18292	4.19661	5e-05	0.000604151	yes	jasmonate-zim-domain protein 1	JAZ1,TIFY10A
GRMZM2G412137	-	1:261273806-261276346	WT	fdl	OK	1.05257	2.3889	1.18243	1.86421	0.00145	0.00999153	yes	hAT dimerisation domain-containing protein / transposase-related	0
GRMZM2G302373	-	1:81559380-81560472	WT	fdl	OK	1.52086	3.44491	1.17958	2.1839	0.0004	0.00353672	yes	glutathione S-transferase TAU 18	ATGSTU18,GST29,GSTU18
GRMZM2G044851	-	5:198245642-198250108	WT	fdl	OK	0.595855	1.34865	1.17848	2.24841	0.00025	0.00241837	yes	nitrate transporter 1.5	NRT1.5
GRMZM2G075229	-	1:222499254-222503390	WT	fdl	OK	0.560934	1.2687	1.17745	1.91634	0.00205	0.0130101	yes	sugar transporter 1	ATSTP1,STP1
GRMZM2G160563	-	5:195453918-195456408	WT	fdl	OK	1.03869	2.34864	1.17705	1.69903	0.0044	0.0234589	yes	cyclin p4;3	CYCP4;3
GRMZM2G329532	-	5:192482481-192487426	WT	fdl	OK	0.597289	1.3495	1.17593	1.748	0.00145	0.00999153	yes	Plant VAMP (vesicle-associated membrane protein) family protein	0
GRMZM2G123667	-	4:208153303-208156017	WT	fdl	OK	3.38427	7.64573	1.17581	3.02692	5e-05	0.000604151	yes	NAC (No Apical Meristem) domain transcriptional regulator superfamily protein	anac081,ATAF2
GRMZM2G165757	-	10:74913240-74918156	WT	fdl	OK	1.46778	3.31512	1.17542	2.48815	0.00015	0.00157408	yes	ATP-binding cassette 14	ABCG14
GRMZM2G064603	-	5:216040525-216044643	WT	fdl	OK	0.344443	0.777946	1.17541	2.22336	0.00025	0.00241837	yes	ABC transporter family protein	0
GRMZM2G039399	-	10:117495244-117497108	WT	fdl	OK	1.11806	2.52351	1.17444	1.65599	0.00855	0.0384825	yes	0	0
GRMZM2G416484	-	7:148886882-148892565	WT	fdl	OK	0.724898	1.63543	1.17382	1.86526	0.0006	0.004911	yes	Calcium-dependent lipid-binding (CaLB domain) plant phosphoribosyltransferase family protein	0
GRMZM2G000620	-	10:143570636-143573924	WT	fdl	OK	3.28991	7.41689	1.17277	4.07928	5e-05	0.000604151	yes	S-locus lectin protein kinase family protein	0
GRMZM2G148460	-	6:106235417-106238190	WT	fdl	OK	2.99881	6.75906	1.17243	3.35758	5e-05	0.000604151	yes	GDSL-like Lipase/Acylhydrolase superfamily protein	0
GRMZM2G148087	-	3:183944438-183947443	WT	fdl	OK	0.882912	1.98982	1.1723	2.35265	0.0001	0.00110029	yes	WRKY DNA-binding protein 33	ATWRKY33,WRKY33
GRMZM2G355752	-	2:234220401-234221935	WT	fdl	OK	48.6382	109.61	1.17222	5.60253	5e-05	0.000604151	yes	Chlorophyll A-B binding family protein	ELIP,ELIP1
GRMZM2G107886	-	9:31881580-31883549	WT	fdl	OK	0.42833	0.963684	1.16984	1.83791	0.0039	0.0212885	yes	B-box type zinc finger protein with CCT domain	0
GRMZM2G168382	-	2:113028380-113030682	WT	fdl	OK	2.75022	6.18078	1.16824	3.54475	5e-05	0.000604151	yes	cytochrome P450, family 71, subfamily B, polypeptide 37	CYP71B37
GRMZM2G076343	-	2:113942559-113944041	WT	fdl	OK	1.6778	3.77015	1.16805	2.24054	5e-05	0.000604151	yes	0	0
GRMZM2G019056	-	2:72236020-72236801	WT	fdl	OK	3.13055	7.03296	1.16772	2.13225	0.0005	0.00423791	yes	chaperone protein dnaJ-related	0
GRMZM2G165301	-	1:193861643-193863978	WT	fdl	OK	0.303827	0.681197	1.16482	1.62567	0.0073	0.0342557	yes	exocyst subunit exo70 family protein F1	ATEXO70F1,EXO70F1
GRMZM2G009818	-	1:9800491-9804655	WT	fdl	OK	1.30042	2.91402	1.16403	3.27417	5e-05	0.000604151	yes	Leucine-rich repeat transmembrane protein kinase family protein	0
GRMZM2G143258	-	8:16757650-16759852	WT	fdl	OK	3.4885	7.81561	1.16375	3.37242	5e-05	0.000604151	yes	alpha/beta-Hydrolases superfamily protein	0
GRMZM2G022642	-	3:224081549-224090994	WT	fdl	OK	11.2573	25.2141	1.16337	4.50781	5e-05	0.000604151	yes	bidirectional amino acid transporter 1	BAT1
GRMZM2G164318	-	2:15877182-15879464	WT	fdl	OK	0.890943	1.99516	1.1631	1.97906	0.00145	0.00999153	yes	beta-hydroxylase 1	B1,BCH1,BETA-OHASE 1,chy1
GRMZM2G702991	-	2:29272896-29274262	WT	fdl	OK	1.16965	2.61868	1.16277	2.01054	0.0012	0.00860719	yes	Tetratricopeptide repeat (TPR)-like superfamily protein	0
GRMZM2G151903	-	10:2435336-2439141	WT	fdl	OK	37.1131	83.0784	1.16255	5.67871	5e-05	0.000604151	yes	MATE efflux family protein	0
GRMZM2G142664	-	2:18204664-18209250	WT	fdl	OK	6.39448	14.2928	1.16039	4.79336	5e-05	0.000604151	yes	O-fucosyltransferase family protein	0
GRMZM2G064437	-	7:161102508-161104652	WT	fdl	OK	6.86528	15.3443	1.16031	4.42002	5e-05	0.000604151	yes	polyol/monosaccharide transporter 5	ATPLT5,ATPMT5,PMT5
GRMZM2G170742	-	5:166617089-166617964	WT	fdl	OK	1.28424	2.87004	1.16016	2.0395	0.0024	0.0146334	yes	0	0
GRMZM2G036708	-	2:107916118-107918479	WT	fdl	OK	28.8701	64.495	1.15961	5.38015	5e-05	0.000604151	yes	cysteine synthase C1	ARATH;BSAS3;1,ATCYSC1,CYSC1
GRMZM2G095968	-	1:7353115-7355434	WT	fdl	OK	12.8342	28.6644	1.15926	4.14436	5e-05	0.000604151	yes	expansin-like A1	ATEXLA1,ATEXPL1,ATHEXP BETA 2.1,EXLA1,EXPL1
GRMZM2G337113	GAPA	2:42886005-42888042	WT	fdl	OK	1.35607	3.02724	1.15857	2.31052	5e-05	0.000604151	yes	glyceraldehyde 3-phosphate dehydrogenase A subunit 2	GAPA-2
GRMZM2G007249	-	7:124313853-124315851	WT	fdl	OK	3.39977	7.58541	1.15779	3.48947	5e-05	0.000604151	yes	ethylene-forming enzyme	ACO4,EAT1,EFE
GRMZM2G147867	-	6:147704753-147707417	WT	fdl	OK	0.448441	1.00014	1.1572	1.73677	0.0062	0.0303046	yes	NAC domain containing protein 35	anac034,ANAC035,LOV1,NAC035
GRMZM2G474326	-	3:198667813-198668962	WT	fdl	OK	0.989024	2.20546	1.157	1.71744	0.0056	0.0281447	yes	ethylene responsive element binding factor 1	ATERF-1,ERF-1
GRMZM2G350748	-	10:49052751-49070110	WT	fdl	OK	0.238997	0.532804	1.15661	1.72399	0.00465	0.0244593	yes	guanyl-nucleotide exchange factors;GTPase binding;GTP binding	SPK1
GRMZM2G076981	-	7:162437593-162438916	WT	fdl	OK	3.20992	7.15289	1.15599	2.54797	0.0002	0.00200164	yes	NAD(P)-binding Rossmann-fold superfamily protein	0
GRMZM2G323830	-	1:8651402-8653430	WT	fdl	OK	22.7742	50.7024	1.15465	5.45565	5e-05	0.000604151	yes	cytochrome P450, family 96, subfamily A, polypeptide 10	CYP96A10
GRMZM2G033787	-	1:264577416-264580455	WT	fdl	OK	3.10703	6.9144	1.15407	2.65288	5e-05	0.000604151	yes	Haloacid dehalogenase-like hydrolase (HAD) superfamily protein	0
GRMZM2G093175	-	3:229507262-229511632	WT	fdl	OK	28.8939	64.3	1.15405	5.72203	5e-05	0.000604151	yes	glutamine-dependent asparagine synthase 1	ASN1,AT-ASN1,DIN6
GRMZM2G078024	-	3:164629223-164631995	WT	fdl	OK	0.72766	1.6185	1.15332	2.11172	0.0008	0.00623273	yes	proline transporter 1	ATPROT1,PROT1
GRMZM2G004528	-	9:149505655-149510749	WT	fdl	OK	8.60634	19.1269	1.15213	5.10415	5e-05	0.000604151	yes	myo-inositol-1-phosphate synthase 1	ATIPS1,ATMIPS1,MI-1-P SYNTHASE,MIPS1
GRMZM2G116554	-	3:151394504-151397210	WT	fdl	OK	0.879024	1.95325	1.1519	2.10558	0.00045	0.00388238	yes	bidirectional amino acid transporter 1	BAT1
GRMZM2G390334	-	6:141801241-141803494	WT	fdl	OK	1.17684	2.61492	1.15185	2.12073	0.0006	0.004911	yes	0	0
GRMZM2G078781	-	6:157072617-157077337	WT	fdl	OK	7.58382	16.8429	1.15114	4.30825	5e-05	0.000604151	yes	0	0
GRMZM2G310947	-	1:180651610-180653986	WT	fdl	OK	4.26711	9.47541	1.15093	4.01835	5e-05	0.000604151	yes	P-loop containing nucleoside triphosphate hydrolases superfamily protein	0
GRMZM2G062396	-	2:3561474-3563418	WT	fdl	OK	3.61111	8.00976	1.14932	2.96884	5e-05	0.000604151	yes	flavanone 3-hydroxylase	F3\'H,F3H,TT6
GRMZM2G090419	-	5:205204190-205205349	WT	fdl	OK	7.06794	15.6723	1.14886	3.29495	5e-05	0.000604151	yes	nudix hydrolase homolog 18	atnudt18,NUDT18
GRMZM2G120320	-	5:92841737-92843574	WT	fdl	OK	5.62198	12.4634	1.14855	3.75149	5e-05	0.000604151	yes	WRKY DNA-binding protein 40	ATWRKY40,WRKY40
AC216264.3_FG001	-	5:45935739-45938649	WT	fdl	OK	0.417025	0.923596	1.14713	1.65089	0.00765	0.0353532	yes	sinapoylglucose 1	SCPL8,SNG1
GRMZM2G425728	-	7:9706643-9708137	WT	fdl	OK	3.29002	7.28591	1.14701	2.64875	5e-05	0.000604151	yes	Chlorophyll A-B binding family protein	ELIP,ELIP1
GRMZM2G394450	IVR1	2:23504838-23509410	WT	fdl	OK	1.64757	3.64822	1.14685	2.99559	5e-05	0.000604151	yes	Glycosyl hydrolases family 32 protein	0
GRMZM2G049695	-	8:20520276-20522116	WT	fdl	OK	1.9902	4.40607	1.14658	2.6202	5e-05	0.000604151	yes	myb-like transcription factor family protein	0
GRMZM2G125649	-	1:225199779-225202561	WT	fdl	OK	0.375621	0.831388	1.14624	1.59077	0.0076	0.0352347	yes	0	0
GRMZM5G868679	-	2:200203229-200206395	WT	fdl	OK	10.3276	22.8587	1.14623	4.75754	5e-05	0.000604151	yes	Purple acid phosphatases superfamily protein	0
GRMZM2G003246	-	7:126570688-126572284	WT	fdl	OK	2.69385	5.9595	1.14552	2.90045	5e-05	0.000604151	yes	alpha/beta-Hydrolases superfamily protein	0
GRMZM2G139811	-	2:38488817-38493201	WT	fdl	OK	0.437862	0.96791	1.14439	2.1561	0.0006	0.004911	yes	C2 calcium/lipid-binding and GRAM domain containing protein	0
GRMZM2G004641	-	1:13640025-13643872	WT	fdl	OK	1.51121	3.33845	1.14348	2.50703	0.00025	0.00241837	yes	BEL1-like homeodomain 7	BLH7
GRMZM2G001079	-	1:44180950-44184916	WT	fdl	OK	1.49647	3.30458	1.14291	2.16109	0.00015	0.00157408	yes	Nucleotide-diphospho-sugar transferases superfamily protein	IRX9
GRMZM2G138074	-	3:187768901-187771862	WT	fdl	OK	12.3521	27.2415	1.14105	4.55307	5e-05	0.000604151	yes	cytochrome P450, family 98, subfamily A, polypeptide 3	CYP98A3
GRMZM2G399530	-	10:108135500-108137365	WT	fdl	OK	1.78139	3.92772	1.14069	2.59468	5e-05	0.000604151	yes	cytochrome P450, family 71, subfamily A, polypeptide 23	CYP71A23
GRMZM2G087094	-	4:196419413-196420567	WT	fdl	OK	6.83593	15.0598	1.1395	3.4932	5e-05	0.000604151	yes	NDR1/HIN1-like 1	NHL1
GRMZM2G434541	-	3:206915216-206915789	WT	fdl	OK	77.8672	171.513	1.13923	5.1194	5e-05	0.000604151	yes	glutathione S-transferase TAU 15	ATGSTU15,GSTU15
GRMZM5G820287	-	2:55700721-55706056	WT	fdl	OK	0.808394	1.78006	1.1388	2.35196	0.00015	0.00157408	yes	acyl-CoA oxidase 2	ACX2,ATACX2
GRMZM2G097813	-	10:134993614-134995534	WT	fdl	OK	0.912761	2.00981	1.13875	2.4558	0.0001	0.00110029	yes	NB-ARC domain-containing disease resistance protein	0
GRMZM2G406119	-	10:148271074-148272108	WT	fdl	OK	6.91553	15.2207	1.13813	3.32842	5e-05	0.000604151	yes	Late embryogenesis abundant (LEA) hydroxyproline-rich glycoprotein family	0
GRMZM2G025441	PER70	7:172793879-172796124	WT	fdl	OK	1.47697	3.24994	1.13777	2.2671	0.0003	0.00281496	yes	Peroxidase superfamily protein	0
GRMZM2G322728	-	3:190513185-190518813	WT	fdl	OK	2.66632	5.86583	1.13749	3.86428	5e-05	0.000604151	yes	receptor kinase 3	ARK3,RK3
GRMZM2G008792	-	2:28171678-28176605	WT	fdl	OK	0.561236	1.23431	1.13702	1.89781	0.0024	0.0146334	yes	cytokinin oxidase/dehydrogenase 1	ATCKX1,CKX1
GRMZM2G010356	-	2:113211754-113214535	WT	fdl	OK	4.65629	10.2376	1.13662	4.12411	5e-05	0.000604151	yes	Terpenoid cyclases/Protein prenyltransferases superfamily protein	0
GRMZM2G116881	-	6:107551094-107552151	WT	fdl	OK	24.3778	53.5944	1.13652	4.77151	5e-05	0.000604151	yes	0	0
GRMZM2G357371	-	7:101914392-101915747	WT	fdl	OK	1.58112	3.47369	1.13552	1.63435	0.00805	0.0367539	yes	Calcium-dependent phosphotriesterase superfamily protein	0
GRMZM2G328785	PK1	6:133823626-133826469	WT	fdl	OK	0.276863	0.608243	1.13548	1.90846	0.0027	0.0159988	yes	S-locus lectin protein kinase family protein	0
GRMZM2G179685	-	8:145727626-145734206	WT	fdl	OK	0.873808	1.91928	1.13518	1.86372	0.0023	0.0141995	yes	NAD(P)-binding Rossmann-fold superfamily protein	0
GRMZM2G366142	-	3:164214147-164215508	WT	fdl	OK	3.56468	7.82949	1.13515	3.18227	5e-05	0.000604151	yes	Plant protein of unknown function (DUF868)	0
GRMZM2G127418	-	2:144827058-144828816	WT	fdl	OK	11.3824	24.9728	1.13355	4.02261	5e-05	0.000604151	yes	O-methyltransferase family protein	0
AC234165.1_FG002	-	3:164036104-164037526	WT	fdl	OK	1.10524	2.42203	1.13186	2.22581	0.00025	0.00241837	yes	0	0
GRMZM2G116238	-	8:109359759-109361449	WT	fdl	OK	1.46027	3.19974	1.13172	2.32851	0.0002	0.00200164	yes	Domain of unknown function (DUF966)	0
GRMZM2G331720	-	3:203940612-203942257	WT	fdl	OK	1.84722	4.04656	1.13134	2.75448	5e-05	0.000604151	yes	alpha/beta-Hydrolases superfamily protein	0
GRMZM2G013957	-	1:48653924-48657230	WT	fdl	OK	19.2287	42.1205	1.13126	3.95511	5e-05	0.000604151	yes	cAMP-regulated phosphoprotein 19-related protein	0
GRMZM2G090584	-	3:26258972-26261493	WT	fdl	OK	1.41573	3.10095	1.13116	2.6972	5e-05	0.000604151	yes	Glycosyltransferase family 61 protein	0
GRMZM2G305900	-	3:9856004-9857959	WT	fdl	OK	0.397634	0.870209	1.12992	1.59912	0.0074	0.0346406	yes	HXXXD-type acyl-transferase family protein	0
GRMZM2G115660	-	9:109567484-109572616	WT	fdl	OK	0.740074	1.61764	1.12815	2.00056	0.00145	0.00999153	yes	VACUOLAR SORTING RECEPTOR 6	BP80-3;3,VSR3;3,VSR6
GRMZM2G479038	-	3:10690422-10692428	WT	fdl	OK	2.49588	5.45248	1.12736	2.95989	5e-05	0.000604151	yes	don-glucosyltransferase 1	DOGT1,UGT73C5
GRMZM2G152739	-	2:128828153-128832461	WT	fdl	OK	2.09688	4.57862	1.12667	2.95552	5e-05	0.000604151	yes	alpha/beta-Hydrolases superfamily protein	ATPAD4,PAD4
GRMZM2G079956	-	1:197689845-197691677	WT	fdl	OK	12.8629	28.076	1.12612	4.60406	5e-05	0.000604151	yes	BCL-2-associated athanogene 3	ATBAG3,BAG3
GRMZM2G034810	-	3:183497566-183498785	WT	fdl	OK	1.8964	4.13905	1.12604	2.1549	0.0007	0.00559106	yes	Protein of unknown function (DUF640)	LSH6
GRMZM2G138370	-	9:65632687-65633597	WT	fdl	OK	1.6958	3.70088	1.1259	1.92715	0.0018	0.0117457	yes	0	0
GRMZM2G438202	-	10:141249355-141251027	WT	fdl	OK	1.62836	3.55193	1.12518	2.22918	0.0004	0.00353672	yes	ethylene responsive element binding factor 4	ATERF-4,ATERF4,ERF4,RAP2.5
GRMZM2G121070	-	2:7667918-7670828	WT	fdl	OK	0.66382	1.4473	1.1245	1.92026	0.00255	0.0153219	yes	organic cation/carnitine transporter4	4-Oct,AtOCT4
GRMZM2G174621	-	6:125038603-125039745	WT	fdl	OK	1.04017	2.2673	1.12416	1.70305	0.00375	0.0206598	yes	flavodoxin-like quinone reductase 1	FQR1
GRMZM5G816636	-	6:74349271-74353586	WT	fdl	OK	1.2933	2.81901	1.12414	2.60849	5e-05	0.000604151	yes	phosphofructokinase 3	PFK3
GRMZM2G355906	-	2:45349198-45380559	WT	fdl	OK	0.705726	1.53766	1.12356	1.60473	0.003	0.0173369	yes	glutamate decarboxylase 2	GAD2
GRMZM2G012728	-	8:4258756-4260434	WT	fdl	OK	0.699022	1.52211	1.12266	1.76444	0.00565	0.0282854	yes	phytochrome kinase substrate 4	PKS4
GRMZM2G067626	-	1:223000384-223002084	WT	fdl	OK	0.4348	0.945467	1.12068	1.60889	0.0086	0.0386624	yes	F-box family protein	0
GRMZM2G368491	-	3:227566000-227567569	WT	fdl	OK	1.90726	4.14314	1.11923	2.36838	0.00025	0.00241837	yes	basic leucine-zipper 44	AtbZIP44,bZIP44
GRMZM2G349187	-	3:134979473-134981386	WT	fdl	OK	1.04409	2.26719	1.11866	2.30588	0.0003	0.00281496	yes	cytochrome P450, family 71, subfamily A, polypeptide 19	CYP71A19
GRMZM2G025190	-	1:81450789-81452151	WT	fdl	OK	5.35583	11.6248	1.11802	3.07491	5e-05	0.000604151	yes	glutathione S-transferase TAU 18	ATGSTU18,GST29,GSTU18
GRMZM2G438243	-	2:92127233-92128049	WT	fdl	OK	4.90833	10.6535	1.11802	2.816	5e-05	0.000604151	yes	0	0
GRMZM2G027198	-	7:52269231-52270274	WT	fdl	OK	0.941436	2.04298	1.11774	1.62545	0.0061	0.0299868	yes	uclacyanin 1	UCC1
GRMZM2G096115	-	8:122674720-122676803	WT	fdl	OK	0.575859	1.2491	1.1171	2.02243	0.0013	0.00915699	yes	CBL-interacting protein kinase 12	ATWL4,CIPK12,SnRK3.9,WL4
GRMZM2G099483	-	8:23892721-23895045	WT	fdl	OK	1.25514	2.72194	1.11678	2.35895	0.00025	0.00241837	yes	Peptide-N4-(N-acetyl-beta-glucosaminyl)asparagine amidase A protein	0
GRMZM2G420910	-	7:175335015-175336435	WT	fdl	OK	0.529089	1.14709	1.1164	1.53774	0.01015	0.0436301	yes	Eukaryotic aspartyl protease family protein	0
GRMZM2G011526	-	7:94229772-94266511	WT	fdl	OK	3.7265	8.0787	1.1163	4.09889	5e-05	0.000604151	yes	Leucine-rich repeat transmembrane protein kinase	0
GRMZM2G060918	-	9:133947950-133949483	WT	fdl	OK	10.4126	22.5721	1.11621	3.88505	5e-05	0.000604151	yes	WRKY family transcription factor	AtWRKY41,WRKY41
GRMZM2G093826	-	2:62482766-62487721	WT	fdl	OK	6.72635	14.5748	1.11558	4.37652	5e-05	0.000604151	yes	high affinity K+ transporter 5	ATHAK5,HAK5
GRMZM2G447632	-	3:206949797-206950761	WT	fdl	OK	55.5709	120.403	1.11547	5.12961	5e-05	0.000604151	yes	glutathione S-transferase TAU 18	ATGSTU18,GST29,GSTU18
GRMZM2G127338	-	6:7126990-7129543	WT	fdl	OK	0.519901	1.12632	1.11531	1.69321	0.00435	0.0232084	yes	lysine histidine transporter 1	LHT1
GRMZM2G026223	-	1:4855702-4871281	WT	fdl	OK	0.281345	0.609176	1.11452	1.18866	0.01	0.0431537	yes	AGAMOUS-like 20	AGL20,ATSOC1,SOC1
GRMZM2G419953	-	4:237429735-237433365	WT	fdl	OK	1.1936	2.58186	1.11309	2.03904	0.00155	0.0105177	yes	Peroxidase superfamily protein	0
GRMZM5G821252	-	9:83733268-83733894	WT	fdl	OK	1.65837	3.58575	1.11251	1.77523	0.00315	0.0180282	yes	nitrate transporter 1:2	ATNRT1:2,NRT1:2,NTL1
GRMZM5G852886	-	5:212661792-212662509	WT	fdl	OK	5.20919	11.2407	1.1096	2.46351	5e-05	0.000604151	yes	CAP (Cysteine-rich secretory proteins, Antigen 5, and Pathogenesis-related 1 protein) superfamily protein	0
GRMZM2G175140	-	10:130101667-130103747	WT	fdl	OK	7.11372	15.3313	1.1078	4.01371	5e-05	0.000604151	yes	ammonium transporter 1;1	AMT1;1,ATAMT1,ATAMT1;1
GRMZM2G145655	-	6:155087239-155088269	WT	fdl	OK	1.5926	3.43145	1.10743	1.94926	0.0019	0.0122633	yes	Protein of unknown function (DUF567)	0
GRMZM2G052571	-	3:149424177-149425328	WT	fdl	OK	5.43921	11.7161	1.10703	3.30736	5e-05	0.000604151	yes	glutathione S-transferase TAU 8	ATGSTU8,GSTU8
GRMZM2G178074	-	5:214764761-214766299	WT	fdl	OK	3.01057	6.4845	1.10696	2.75117	5e-05	0.000604151	yes	phosphoenolpyruvate carboxylase kinase 2	ATPPCK2,PEPCK2,PPCK2
GRMZM2G151763	-	3:211059225-211062376	WT	fdl	OK	0.743077	1.60051	1.10695	1.9917	0.00135	0.00945163	yes	WRKY DNA-binding protein 28	ATWRKY28,WRKY28
GRMZM2G073693	-	8:15273522-15274985	WT	fdl	OK	0.792701	1.70737	1.10692	1.81912	0.00155	0.0105177	yes	phloem protein 2-A1	ATPP2-A1,ATPP2A-1,PP2-A1
GRMZM2G099049	-	7:120797781-120799239	WT	fdl	OK	4.53918	9.76362	1.10499	2.88072	5e-05	0.000604151	yes	Dormancy/auxin associated family protein	0
GRMZM2G102802	-	9:147888885-147899235	WT	fdl	OK	1.27923	2.75116	1.10477	1.85477	0.00265	0.0158037	yes	0	0
GRMZM2G114850	-	3:122090411-122094741	WT	fdl	OK	0.403751	0.86828	1.10469	1.66033	0.0055	0.0277325	yes	NAC domain containing protein 1	anac021,ANAC022,NAC1
GRMZM2G140782	-	8:10086437-10093231	WT	fdl	OK	4.83115	10.3868	1.10431	3.18973	5e-05	0.000604151	yes	0	0
GRMZM2G300238	-	10:120474201-120480176	WT	fdl	OK	0.675708	1.45164	1.10321	1.83014	0.0032	0.0182827	yes	PHYTOENE SYNTHASE	PSY
GRMZM2G146234	-	4:170915312-170916814	WT	fdl	OK	7.45201	16.006	1.10291	3.66082	5e-05	0.000604151	yes	2-oxoglutarate (2OG) and Fe(II)-dependent oxygenase superfamily protein	DMR6
GRMZM2G123407	-	3:47499959-47501850	WT	fdl	OK	0.79902	1.71603	1.10277	1.62961	0.00835	0.0378251	yes	early nodulin-like protein 18	AtENODL18,ENODL18
GRMZM2G422750	C2	4:192758390-192761788	WT	fdl	OK	4.61338	9.90476	1.1023	3.28983	5e-05	0.000604151	yes	Chalcone and stilbene synthase family protein	ATCHS,CHS,TT4
GRMZM2G002879	-	2:203291344-203297929	WT	fdl	OK	4.65307	9.97921	1.10074	3.74436	5e-05	0.000604151	yes	methionine aminopeptidase 1B	MAP1B,MAP1C
GRMZM2G371313	-	6:158461363-158462746	WT	fdl	OK	2.11365	4.53077	1.10002	1.90433	0.00155	0.0105177	yes	0	0
GRMZM2G180324	-	8:161258876-161260779	WT	fdl	OK	0.429349	0.920236	1.09985	1.63894	0.0048	0.0250546	yes	Nucleotide-diphospho-sugar transferase family protein	0
GRMZM2G181227	-	10:19483613-19489654	WT	fdl	OK	49.5816	106.236	1.0994	5.04783	5e-05	0.000604151	yes	beta-hydroxyisobutyryl-CoA hydrolase 1	CHY1
GRMZM2G161905	-	9:155866675-155867611	WT	fdl	OK	19.4773	41.73	1.09929	4.1174	5e-05	0.000604151	yes	Glutathione S-transferase family protein	ATGSTU17,ERD9,GST30,GST30B
GRMZM2G076064	-	3:209147680-209149804	WT	fdl	OK	5.01156	10.7319	1.09857	3.18578	5e-05	0.000604151	yes	0	0
GRMZM2G390896	-	8:23774620-23776525	WT	fdl	OK	1.34105	2.87101	1.09819	2.5958	5e-05	0.000604151	yes	CBL-interacting protein kinase 20	CIPK20,PKS18,SnRK3.6
GRMZM2G102923	-	6:81878157-81880227	WT	fdl	OK	1.5502	3.31782	1.09778	2.48824	5e-05	0.000604151	yes	peptidoglycan-binding LysM domain-containing protein	0
GRMZM5G897067	-	5:81896161-81897912	WT	fdl	OK	0.967298	2.06941	1.09719	2.07248	0.00155	0.0105177	yes	Cystathionine beta-synthase (CBS) family protein	0
GRMZM2G041463	-	6:142446219-142449306	WT	fdl	OK	15.6773	33.5233	1.09648	5.11483	5e-05	0.000604151	yes	SOS3-interacting protein 1	CIPK10,PKS2,SIP1,SNRK3.8
GRMZM2G028183	-	2:143898465-143903136	WT	fdl	OK	1.43108	3.05918	1.09604	2.67553	5e-05	0.000604151	yes	RING/U-box superfamily protein	0
GRMZM2G085924	-	2:127723812-127725400	WT	fdl	OK	289.271	617.865	1.09487	5.09223	5e-05	0.000604151	yes	O-methyltransferase family protein	0
GRMZM2G014844	-	10:34733948-34737952	WT	fdl	OK	0.549196	1.17297	1.09477	1.96443	0.00095	0.00715562	yes	beta glucosidase 13	BGLU13
GRMZM2G171139	-	6:149912054-149914664	WT	fdl	OK	4.45019	9.50316	1.09454	3.73946	5e-05	0.000604151	yes	cytochrome P450, family 94, subfamily C, polypeptide 1	CYP94C1
GRMZM2G178990	-	4:173324332-173325043	WT	fdl	OK	0.91385	1.95135	1.09444	1.5876	0.00825	0.0374528	yes	0	0
GRMZM2G129266	-	1:225937240-225939365	WT	fdl	OK	6.98932	14.9114	1.09319	3.93158	5e-05	0.000604151	yes	HXXXD-type acyl-transferase family protein	0
GRMZM2G324157	-	3:138767107-138768235	WT	fdl	OK	1.26099	2.6889	1.09246	1.7984	0.00355	0.0197888	yes	Protein kinase superfamily protein	0
GRMZM2G007957	-	9:14910903-14916799	WT	fdl	OK	3.88206	8.26807	1.09073	3.02645	5e-05	0.000604151	yes	Undecaprenyl pyrophosphate synthetase family protein	0
GRMZM2G158394	-	7:176260710-176262411	WT	fdl	OK	194.624	414.443	1.09048	4.93566	5e-05	0.000604151	yes	Ribonuclease T2 family protein	0
GRMZM2G493395	-	7:14086685-14089909	WT	fdl	OK	4.03946	8.59334	1.08906	3.61749	5e-05	0.000604151	yes	Deoxyxylulose-5-phosphate synthase	CLA,CLA1,DEF,DXPS2,DXS
GRMZM2G423137	-	4:238899573-238901118	WT	fdl	OK	0.97642	2.07626	1.08841	1.67517	0.0053	0.0270006	yes	0	0
GRMZM2G098167	-	5:212297571-212298668	WT	fdl	OK	4.71608	10.0271	1.08824	2.94228	5e-05	0.000604151	yes	HSP20-like chaperones superfamily protein	0
GRMZM2G179476	-	2:202964729-202965761	WT	fdl	OK	1.93581	4.11487	1.08791	1.7295	0.0054	0.0273654	yes	0	0
GRMZM2G075333	-	5:89189677-89194264	WT	fdl	OK	14.1519	30.0603	1.08687	4.45946	5e-05	0.000604151	yes	4-coumarate:CoA ligase 2	4CL2,AT4CL2
GRMZM2G017110	-	1:198263543-198267076	WT	fdl	OK	33.5391	71.2376	1.08679	5.25013	5e-05	0.000604151	yes	glutamate decarboxylase	GAD,GAD1
GRMZM2G128922	-	5:203768456-203773576	WT	fdl	OK	1.07545	2.28385	1.08653	2.19838	0.00045	0.00388238	yes	Eukaryotic aspartyl protease family protein	0
GRMZM2G057086	-	2:59394765-59397105	WT	fdl	OK	6.11145	12.9771	1.08638	4.06989	5e-05	0.000604151	yes	cytochrome P450, family 77, subfamily A, polypeptide 4	CYP77A4
GRMZM2G178775	-	9:151532688-151533548	WT	fdl	OK	4.41981	9.38218	1.08594	2.41387	0.0002	0.00200164	yes	NAD(P)-linked oxidoreductase superfamily protein	0
GRMZM2G021378	-	3:134115510-134120841	WT	fdl	OK	1.03178	2.189	1.08514	2.24283	0.00035	0.00318844	yes	syntaxin of plants 131	ATSYP131,SYP131
GRMZM2G142315	-	3:157005351-157010694	WT	fdl	OK	9.93112	21.0685	1.08506	4.19217	5e-05	0.000604151	yes	Sec14p-like phosphatidylinositol transfer family protein	0
GRMZM2G139815	-	7:92417478-92419510	WT	fdl	OK	3.8684	8.19697	1.08335	2.93949	5e-05	0.000604151	yes	WRKY DNA-binding protein 30	ATWRKY30,WRKY30
GRMZM2G029863	-	9:25081991-25084628	WT	fdl	OK	5.80683	12.2993	1.08275	3.96886	5e-05	0.000604151	yes	BCL-2-associated athanogene 3	ATBAG3,BAG3
GRMZM2G156310	-	6:115727384-115729077	WT	fdl	OK	14.7124	31.1336	1.08144	4.42355	5e-05	0.000604151	yes	alpha/beta-Hydrolases superfamily protein	0
GRMZM2G128434	-	7:83065174-83073766	WT	fdl	OK	0.558442	1.18157	1.08123	2.30938	0.0006	0.004911	yes	P-loop containing nucleoside triphosphate hydrolases superfamily protein	0
GRMZM2G352601	-	9:18619895-18620310	WT	fdl	OK	5.7472	12.1587	1.08106	2.05053	0.00135	0.00945163	yes	HXXXD-type acyl-transferase family protein	0
GRMZM2G318780	-	1:56787027-56794227	WT	fdl	OK	2.43211	5.14374	1.08061	3.12998	5e-05	0.000604151	yes	sucrose synthase 3	ATSUS3,SUS3
GRMZM2G168474	CISZOG1	2:19085184-19087692	WT	fdl	OK	0.600973	1.27097	1.08055	1.74761	0.0059	0.0291959	yes	UDP-glycosyltransferase 73B4	UGT73B4
GRMZM2G085035	-	8:166174084-166175881	WT	fdl	OK	1.45585	3.07802	1.08014	2.27107	0.00035	0.00318844	yes	Ovate family protein	0
GRMZM2G015136	-	2:756119-758457	WT	fdl	OK	0.786593	1.66298	1.08008	2.03604	0.00075	0.00591891	yes	Concanavalin A-like lectin protein kinase family protein	0
GRMZM2G312910	-	7:8470472-8477372	WT	fdl	OK	3.60986	7.63077	1.07989	2.49581	5e-05	0.000604151	yes	protein containing PDZ domain, a K-box domain, and a TPR region	ZKT
GRMZM2G044472	-	2:167644821-167647438	WT	fdl	OK	0.551004	1.16325	1.07803	1.58338	0.0057	0.0284865	yes	alpha/beta-Hydrolases superfamily protein	0
GRMZM2G082343	-	5:9626996-9629496	WT	fdl	OK	3.01962	6.37457	1.07796	3.07617	5e-05	0.000604151	yes	basic helix-loop-helix (bHLH) DNA-binding superfamily protein	0
GRMZM2G308666	-	1:60702278-60704479	WT	fdl	OK	0.400569	0.845588	1.0779	1.72544	0.00415	0.0223735	yes	cytochrome P450, family 71, subfamily A, polypeptide 22	CYP71A22
GRMZM2G007025	-	1:2871384-2874062	WT	fdl	OK	4.48955	9.47691	1.07785	3.19799	5e-05	0.000604151	yes	Peptidoglycan-binding LysM domain-containing protein	0
GRMZM2G150893	-	5:40586005-40588753	WT	fdl	OK	2.42366	5.11482	1.07749	2.53904	5e-05	0.000604151	yes	Peroxidase superfamily protein	0
GRMZM2G479546	-	2:70910646-70916161	WT	fdl	OK	1.57119	3.31522	1.07725	2.41866	0.0001	0.00110029	yes	Major facilitator superfamily protein	0
GRMZM2G129954	-	10:1725411-1728063	WT	fdl	OK	5.07212	10.7015	1.07716	3.58123	5e-05	0.000604151	yes	response regulator 9	ARR9,ATRR4
GRMZM2G072529	-	10:90301774-90303069	WT	fdl	OK	0.680508	1.43498	1.07635	1.58775	0.00915	0.0404049	yes	2-oxoglutarate (2OG) and Fe(II)-dependent oxygenase superfamily protein	0
GRMZM2G130119	-	8:175091669-175093422	WT	fdl	OK	0.924725	1.94825	1.07508	1.93474	0.00205	0.0130101	yes	UDP-glucosyl transferase 88A1	UGT88A1
GRMZM2G095655	-	8:17191142-17192567	WT	fdl	OK	0.767219	1.61603	1.07475	1.72531	0.00465	0.0244593	yes	Adenine nucleotide alpha hydrolases-like superfamily protein	0
GRMZM2G126062	-	2:45424521-45427038	WT	fdl	OK	7.2118	15.1812	1.07385	3.75134	5e-05	0.000604151	yes	NAD(P)-linked oxidoreductase superfamily protein	0
GRMZM5G831577	-	7:163828697-163831089	WT	fdl	OK	2.35867	4.9593	1.07217	2.47724	0.0001	0.00110029	yes	ABI five binding protein 3	AFP3
GRMZM2G054111	-	1:9210654-9212108	WT	fdl	OK	0.780549	1.6411	1.07211	1.75038	0.00635	0.0308747	yes	myb domain protein 305	ATMYB71,MYB305
GRMZM2G097802	-	2:102470111-102475626	WT	fdl	OK	27.6574	58.0761	1.07028	5.19818	5e-05	0.000604151	yes	Transmembrane amino acid transporter family protein	0
GRMZM2G035503	-	5:208137961-208142168	WT	fdl	OK	7.51951	15.7834	1.0697	4.44434	5e-05	0.000604151	yes	Glycosyl hydrolase family protein	0
GRMZM2G074585	-	10:99487993-99489313	WT	fdl	OK	21.0148	44.0937	1.06917	4.26246	5e-05	0.000604151	yes	expansin 11	ATEXP11,ATEXPA11,ATHEXP ALPHA 1.14,EXP11,EXPA11
GRMZM2G089836	-	5:67537392-67540691	WT	fdl	OK	83.3841	174.85	1.06827	5.29645	5e-05	0.000604151	yes	Glycosyl hydrolases family 32 protein	0
GRMZM2G054120	-	6:102454599-102457253	WT	fdl	OK	2.03851	4.2734	1.06787	2.05869	0.0007	0.00559106	yes	0	0
GRMZM2G159926	-	2:190733929-190737879	WT	fdl	OK	4.14544	8.68635	1.06722	3.16611	5e-05	0.000604151	yes	AT hook motif DNA-binding family protein	0
GRMZM2G093092	-	9:120033581-120035107	WT	fdl	OK	9.97499	20.8963	1.06686	3.46115	5e-05	0.000604151	yes	O-methyltransferase family protein	0
GRMZM2G136486	-	2:23939510-23942039	WT	fdl	OK	47.604	99.7125	1.06669	4.95929	5e-05	0.000604151	yes	Calcium-dependent lipid-binding (CaLB domain) family protein	0
GRMZM2G043075	-	4:86526485-86530801	WT	fdl	OK	15.2323	31.8988	1.06637	4.54668	5e-05	0.000604151	yes	MATE efflux family protein	0
GRMZM2G162868	-	8:119021006-119022060	WT	fdl	OK	15.5633	32.5704	1.06542	3.69533	5e-05	0.000604151	yes	0	0
GRMZM2G542272	-	5:203458742-203459411	WT	fdl	OK	2.91757	6.10481	1.06518	1.72704	0.00305	0.0175863	yes	0	0
GRMZM2G144403	-	8:18368465-18375697	WT	fdl	OK	3.84278	8.02948	1.06316	4.14489	5e-05	0.000604151	yes	Calcium-dependent lipid-binding (CaLB domain) family protein	NTMC2T6.1,NTMC2TYPE6.1
GRMZM5G899308	-	5:74368898-74370726	WT	fdl	OK	2.80803	5.86223	1.06189	3.08985	5e-05	0.000604151	yes	0	0
GRMZM2G327659	-	4:200912555-200916516	WT	fdl	OK	0.417688	0.871747	1.06148	1.96515	0.0014	0.00973103	yes	NB-ARC domain-containing disease resistance protein	0
GRMZM2G151811	-	7:173994324-173996353	WT	fdl	OK	0.615412	1.28428	1.06134	1.81816	0.00315	0.0180282	yes	Ethylene insensitive 3 family protein	AtEIN3,EIN3
GRMZM2G027958	-	9:38545466-38547347	WT	fdl	OK	2.51422	5.24206	1.06003	2.74908	5e-05	0.000604151	yes	Leucine-rich repeat protein kinase family protein	EVR,SOBIR1
GRMZM2G370193	-	3:214875159-214876290	WT	fdl	OK	9.78218	20.3857	1.05933	3.29298	5e-05	0.000604151	yes	0	0
GRMZM2G134334	-	2:190221216-190222430	WT	fdl	OK	9.00698	18.7593	1.05849	3.69339	5e-05	0.000604151	yes	A20/AN1-like zinc finger family protein	0
GRMZM2G061396	-	8:162931476-162932802	WT	fdl	OK	6.5764	13.6949	1.05827	3.41709	5e-05	0.000604151	yes	Ubiquitin-like superfamily protein	0
GRMZM2G173759	-	7:118614407-118617595	WT	fdl	OK	17.6533	36.7602	1.0582	5.02291	5e-05	0.000604151	yes	Cellulose-synthase-like C5	ATCSLC05,ATCSLC5,CSLC05,CSLC5
GRMZM2G060079	-	6:145461863-145469278	WT	fdl	OK	14.8494	30.9149	1.0579	4.84645	5e-05	0.000604151	yes	oxidoreductase, 2OG-Fe(II) oxygenase family protein	0
GRMZM2G010768	-	9:23074206-23075360	WT	fdl	OK	1.50839	3.14008	1.05779	2.11636	0.00075	0.00591891	yes	myo-inositol-1-phosphate synthase 1	ATIPS1,ATMIPS1,MI-1-P SYNTHASE,MIPS1
GRMZM2G126079	-	6:161249611-161256814	WT	fdl	OK	0.456517	0.950256	1.05765	1.5952	0.00875	0.0391012	yes	NSP (nuclear shuttle protein)-interacting GTPase	NIG
GRMZM2G050234	-	2:15139188-15141339	WT	fdl	OK	0.642346	1.33703	1.05761	1.7301	0.00465	0.0244593	yes	2-oxoglutarate (2OG) and Fe(II)-dependent oxygenase superfamily protein	0
GRMZM2G076987	-	7:154773678-154778123	WT	fdl	OK	14.6371	30.4351	1.05611	4.87597	5e-05	0.000604151	yes	cysteine-rich RLK (RECEPTOR-like protein kinase) 10	CRK10,RLK4
GRMZM2G065829	-	8:141446173-141448103	WT	fdl	OK	12.5728	26.1381	1.05585	4.28767	5e-05	0.000604151	yes	0	0
GRMZM2G070475	-	9:11401591-11403958	WT	fdl	OK	3.06303	6.36695	1.05564	2.65842	5e-05	0.000604151	yes	Chaperone DnaJ-domain superfamily protein	0
GRMZM2G077333	-	3:174868241-174870828	WT	fdl	OK	2.2741	4.72444	1.05485	1.86453	0.0019	0.0122633	yes	Chlorophyll A-B binding family protein	NPQ4,PSBS
GRMZM2G051943	-	2:34162587-34163936	WT	fdl	OK	187.314	389.1	1.05468	4.59504	5e-05	0.000604151	yes	homolog of carrot EP3-3 chitinase	ATCHITIV,ATEP3,CHIV,EP3
GRMZM2G087769	-	3:221656706-221658116	WT	fdl	OK	2.90991	6.04433	1.05461	2.516	5e-05	0.000604151	yes	S-adenosyl-L-methionine-dependent methyltransferases superfamily protein	0
GRMZM5G852177	-	1:172922608-172926566	WT	fdl	OK	0.360291	0.748216	1.05429	1.59381	0.008	0.0365906	yes	Protein kinase superfamily protein	0
GRMZM2G089850	-	7:130393750-130395017	WT	fdl	OK	1.3338	2.76853	1.05358	1.88558	0.0033	0.0186833	yes	DOF zinc finger protein 1	ADOF1,DOF1
GRMZM2G345700	-	2:10545516-10546626	WT	fdl	OK	4.77439	9.90356	1.05263	2.61498	5e-05	0.000604151	yes	Bifunctional inhibitor/lipid-transfer protein/seed storage 2S albumin superfamily protein	0
GRMZM2G099666	-	4:6408532-6419448	WT	fdl	OK	2.39288	4.96309	1.05249	1.594	0.00685	0.0326472	yes	acyl-CoA oxidase 2	ACX2,ATACX2
GRMZM2G065899	-	2:31789508-31796708	WT	fdl	OK	4.944	10.2498	1.05185	3.56223	5e-05	0.000604151	yes	calcium-binding EF hand family protein	0
GRMZM2G323013	-	5:208973868-208978095	WT	fdl	OK	1.59789	3.31094	1.05108	2.02889	0.0011	0.00803691	yes	carbon/nitrogen insensitive 1	ATL31,CNI1
GRMZM2G109814	-	1:120254697-120255833	WT	fdl	OK	8.74028	18.1038	1.05054	3.64943	5e-05	0.000604151	yes	0	0
GRMZM2G108219	-	2:25437819-25439417	WT	fdl	OK	70.9032	146.849	1.05041	5.06876	5e-05	0.000604151	yes	Peroxidase superfamily protein	0
GRMZM2G368886	-	1:293705164-293708788	WT	fdl	OK	8.1386	16.842	1.04921	2.92619	5e-05	0.000604151	yes	Barwin-like endoglucanases superfamily protein	ATEXP3,ATEXPA3,ATHEXP ALPHA 1.9,EXP3
GRMZM2G154124	-	1:206200058-206204623	WT	fdl	OK	1.0118	2.09298	1.04863	2.61892	5e-05	0.000604151	yes	Rhamnogalacturonate lyase family protein	0
GRMZM2G066516	-	2:187699229-187703214	WT	fdl	OK	19.6934	40.7098	1.04767	4.82301	5e-05	0.000604151	yes	Protein of unknown function, DUF547	0
GRMZM2G039580	-	4:4483103-4484980	WT	fdl	OK	0.725912	1.50014	1.04723	1.60403	0.00705	0.0333667	yes	polyol/monosaccharide transporter 5	ATPLT5,ATPMT5,PMT5
GRMZM2G176209	NIP3-1	1:223906864-223910808	WT	fdl	OK	8.44431	17.4502	1.0472	3.15513	5e-05	0.000604151	yes	NOD26-like intrinsic protein 5;1	NIP5;1,NLM6,NLM8
GRMZM2G114322	-	2:199829377-199831770	WT	fdl	OK	12.42	25.6647	1.04712	4.11527	5e-05	0.000604151	yes	expansin-like A1	ATEXLA1,ATEXPL1,ATHEXP BETA 2.1,EXLA1,EXPL1
GRMZM2G181507	-	5:205389770-205394790	WT	fdl	OK	0.999084	2.06429	1.04697	2.00863	0.0008	0.00623273	yes	MAC/Perforin domain-containing protein	0
GRMZM2G178025	-	10:149528586-149531493	WT	fdl	OK	8.24833	17.0322	1.0461	4.41608	5e-05	0.000604151	yes	Six-hairpin glycosidases superfamily protein	ATGH9A2,KOR2
GRMZM2G113129	-	6:163111933-163115120	WT	fdl	OK	3.68256	7.59583	1.0445	3.8494	5e-05	0.000604151	yes	0	0
GRMZM2G366146	-	9:75591426-75597972	WT	fdl	OK	2.69796	5.56422	1.04431	3.86153	5e-05	0.000604151	yes	pleiotropic drug resistance 1	ATPDR1,PDR1
AC198206.5_FG001	-	5:128491445-128499949	WT	fdl	OK	1.57374	3.24373	1.04346	2.32332	0.00035	0.00318844	yes	D-arabinono-1,4-lactone oxidase family protein	0
GRMZM2G341658	-	9:563755-566860	WT	fdl	OK	0.654154	1.34817	1.0433	1.90465	0.0018	0.0117457	yes	MAC/Perforin domain-containing protein	0
GRMZM2G120587	-	1:68140900-68144676	WT	fdl	OK	0.367399	0.756456	1.04191	1.49566	0.01035	0.0443415	yes	serine carboxypeptidase-like 51	SCPL51
GRMZM2G035636	-	6:35882795-35888123	WT	fdl	OK	0.440215	0.906272	1.04174	1.80708	0.0033	0.0186833	yes	aspartic proteinase A1	APA1,ATAPA1
GRMZM2G090051	-	1:5373807-5376230	WT	fdl	OK	1.03087	2.12219	1.04169	1.78984	0.0023	0.0141995	yes	beta-hydroxylase 1	B1,BCH1,BETA-OHASE 1,chy1
GRMZM2G417382	-	1:135792093-135794072	WT	fdl	OK	0.949105	1.95312	1.04114	1.82615	0.003	0.0173369	yes	HXXXD-type acyl-transferase family protein	0
GRMZM2G114503	-	6:166381902-166382762	WT	fdl	OK	1.89231	3.89314	1.04079	1.92862	0.00175	0.0115201	yes	RAD-like 6	ATRL6,RL6,RSM3
GRMZM2G071021	-	3:221771182-221775333	WT	fdl	OK	24.4974	50.3871	1.04042	4.74146	5e-05	0.000604151	yes	aldehyde dehydrogenase 2C4	ALDH1A,ALDH2C4,REF1
GRMZM2G026143	-	9:89248791-89249564	WT	fdl	OK	40.0378	82.3296	1.04005	3.58105	5e-05	0.000604151	yes	0	0
GRMZM2G114471	-	4:200491565-200497487	WT	fdl	OK	14.0834	28.9465	1.03939	4.77776	5e-05	0.000604151	yes	Chalcone and stilbene synthase family protein	ATCHS,CHS,TT4
GRMZM2G082520	-	9:116378673-116380544	WT	fdl	OK	4.25348	8.74188	1.0393	2.83634	5e-05	0.000604151	yes	expansin B2	ATEXPB2,ATHEXP BETA 1.4,EXPB2
GRMZM2G073034	-	5:24988453-24989647	WT	fdl	OK	1.26094	2.58894	1.03787	1.81647	0.0032	0.0182827	yes	GRAM domain-containing protein / ABA-responsive protein-related	0
GRMZM2G090980	-	9:11507901-11511688	WT	fdl	OK	26.3057	54.0013	1.03762	4.81772	5e-05	0.000604151	yes	cinnamyl-alcohol dehydrogenase	ATCAD1,CAD1
GRMZM2G124136	-	5:190966099-190968852	WT	fdl	OK	1.0314	2.1165	1.03708	2.04463	0.0008	0.00623273	yes	Major facilitator superfamily protein	0
GRMZM2G409343	-	8:138179968-138181763	WT	fdl	OK	2.56974	5.27299	1.037	2.55108	0.00015	0.00157408	yes	Myosin family protein with Dil domain	ATXIE,XIE
GRMZM5G873681	-	5:28214818-28216875	WT	fdl	OK	6.29718	12.9163	1.03641	1.70304	0.00615	0.0301238	yes	0	0
GRMZM2G035213	-	5:200419843-200423666	WT	fdl	OK	23.5964	48.3973	1.03636	4.78249	5e-05	0.000604151	yes	gamma-tocopherol methyltransferase	G-TMT,TMT1,VTE4
GRMZM6G056015	-	3:205331970-205333959	WT	fdl	OK	4.04728	8.29714	1.03566	2.69351	0.0001	0.00110029	yes	Nodulin MtN3 family protein	0
GRMZM6G910544	-	4:11156374-11160853	WT	fdl	OK	2.29393	4.70198	1.03545	2.15801	0.00055	0.00457621	yes	0	0
GRMZM2G470882	-	2:44816281-44817999	WT	fdl	OK	38.8574	79.6414	1.03533	4.87474	5e-05	0.000604151	yes	0	0
GRMZM2G055704	-	1:5524394-5526067	WT	fdl	OK	8.50987	17.4352	1.0348	3.92078	5e-05	0.000604151	yes	Heavy metal transport/detoxification superfamily protein	0
GRMZM2G089528	-	1:207318412-207320890	WT	fdl	OK	3.35049	6.86422	1.03472	3.29597	5e-05	0.000604151	yes	cytochrome P450, family 706, subfamily A, polypeptide 6	CYP706A6
GRMZM2G080247	-	5:214809767-214812832	WT	fdl	OK	0.489802	1.00238	1.03316	1.88707	0.002	0.012784	yes	wall associated kinase 3	WAK3
GRMZM2G172605	-	2:112603051-112604929	WT	fdl	OK	0.823279	1.6847	1.03304	1.70736	0.0056	0.0281447	yes	C2H2-like zinc finger protein	0
GRMZM2G392863	-	1:6802699-6803523	WT	fdl	OK	7.46373	15.2637	1.03214	2.49437	5e-05	0.000604151	yes	low-molecular-weight cysteine-rich 69	LCR69,PDF2.2
GRMZM2G129189	-	5:182569000-182570164	WT	fdl	OK	12.3193	25.1914	1.03201	3.34793	5e-05	0.000604151	yes	homolog of carrot EP3-3 chitinase	ATCHITIV,ATEP3,CHIV,EP3
GRMZM2G052422	-	5:210825845-210828416	WT	fdl	OK	77.085	157.595	1.0317	5.17525	5e-05	0.000604151	yes	ethylene-forming enzyme	ACO4,EAT1,EFE
GRMZM2G347766	-	5:58627164-58629269	WT	fdl	OK	1.04785	2.14106	1.0309	1.60243	0.00645	0.0312558	yes	Nucleotide-diphospho-sugar transferases superfamily protein	EPC1
GRMZM2G410175	-	6:156744840-156746528	WT	fdl	OK	1.8982	3.87853	1.03088	2.25598	0.00065	0.00525152	yes	Peroxidase superfamily protein	0
GRMZM2G404126	-	3:207626935-207627898	WT	fdl	OK	1.60852	3.28625	1.0307	1.77799	0.00375	0.0206598	yes	0	0
GRMZM2G027241	-	10:114715906-114718464	WT	fdl	OK	2.55463	5.21675	1.03004	2.55744	5e-05	0.000604151	yes	Abscisic acid-responsive (TB2/DP1, HVA22) family protein	0
GRMZM5G823157	-	5:199697222-199700885	WT	fdl	OK	0.755809	1.54333	1.02995	1.8903	0.00235	0.0144159	yes	WRKY DNA-binding protein 35	AtWRKY35,MEE24,WRKY35
GRMZM2G127379	-	10:2682267-2684357	WT	fdl	OK	0.559339	1.14209	1.02989	1.60285	0.00465	0.0244593	yes	NAC domain containing protein 47	anac047,NAC047
GRMZM2G041171	-	6:64260684-64266210	WT	fdl	OK	0.914679	1.8676	1.02985	2.37466	0.0002	0.00200164	yes	Plant transposase (Ptta/En/Spm family)	0
GRMZM2G429873	-	3:216562778-216564498	WT	fdl	OK	1.15901	2.36605	1.02959	1.86137	0.00325	0.0184816	yes	Carbohydrate-binding X8 domain superfamily protein	0
GRMZM2G458728	-	4:212853640-212859163	WT	fdl	OK	2.88158	5.88017	1.029	2.31267	0.00035	0.00318844	yes	BEL1-like homeodomain 1	BLH1,EDA29
GRMZM2G055883	-	2:164820896-164825510	WT	fdl	OK	1.23138	2.51231	1.02874	2.48936	5e-05	0.000604151	yes	DYNAMIN-like 1E	ADL1E,ADL4,ADLP2,DL1E,DRP1E,EDR3
GRMZM2G032531	-	1:192298866-192301201	WT	fdl	OK	0.844569	1.72307	1.0287	2.09232	0.00095	0.00715562	yes	0	0
GRMZM2G343563	-	6:102900058-102901236	WT	fdl	OK	1.28447	2.61825	1.02743	1.89885	0.00125	0.00889141	yes	0	0
GRMZM2G164649	-	10:132021388-132027147	WT	fdl	OK	3.55737	7.24965	1.0271	3.39233	5e-05	0.000604151	yes	AFG1-like ATPase family protein	0
GRMZM2G041462	-	7:142432247-142434060	WT	fdl	OK	8.95624	18.2437	1.02643	3.84525	5e-05	0.000604151	yes	homeobox 7	ATHB-7,ATHB7,HB-7
AC210013.4_FG002	-	5:3486960-3487902	WT	fdl	OK	4.64255	9.45649	1.02639	2.34852	0.00025	0.00241837	yes	Cupredoxin superfamily protein	0
GRMZM2G162505	-	1:240824937-240826089	WT	fdl	OK	25.0057	50.9296	1.02625	3.92569	5e-05	0.000604151	yes	0	0
GRMZM2G003409	-	2:218011744-218014457	WT	fdl	OK	0.675216	1.37521	1.02623	1.76702	0.00205	0.0130101	yes	hydroxyproline-rich glycoprotein family protein	0
GRMZM2G118809	-	1:278904520-278906411	WT	fdl	OK	4.68541	9.54154	1.02605	2.95679	5e-05	0.000604151	yes	cytochrome P450, family 81, subfamily D, polypeptide 3	CYP81D3
GRMZM5G844703	-	1:217503174-217504727	WT	fdl	OK	6.28928	12.8071	1.02598	3.21581	5e-05	0.000604151	yes	Protein of unknown function (DUF581)	0
GRMZM2G144668	-	3:8980484-8982638	WT	fdl	OK	1.3428	2.73275	1.02511	2.14456	0.0005	0.00423791	yes	2-oxoglutarate (2OG) and Fe(II)-dependent oxygenase superfamily protein	0
GRMZM2G474462	-	2:216709893-216713417	WT	fdl	OK	3.08324	6.27379	1.02489	2.42223	0.0001	0.00110029	yes	0	0
GRMZM5G881887	-	1:199788956-199790819	WT	fdl	OK	2.45583	4.9967	1.02476	2.27146	0.00045	0.00388238	yes	NAD(P)-binding Rossmann-fold superfamily protein	0
GRMZM2G096680	-	6:39431500-39432324	WT	fdl	OK	703.387	1430.99	1.02462	5.08037	5e-05	0.000604151	yes	Serine protease inhibitor, potato inhibitor I-type family protein	0
GRMZM2G011878	-	3:230757893-230759055	WT	fdl	OK	5.79246	11.7834	1.02451	2.8318	5e-05	0.000604151	yes	Methyltransferase-related protein	0
GRMZM2G039362	-	6:18646321-18647887	WT	fdl	OK	2.51342	5.10993	1.02365	2.74658	5e-05	0.000604151	yes	Plant calmodulin-binding protein-related	0
GRMZM2G022934	-	3:189879346-189889150	WT	fdl	OK	0.785284	1.59633	1.02347	2.0735	0.00115	0.00831818	yes	methyl esterase 1	ATMES1,MES1
GRMZM2G147503	-	4:22381979-22383713	WT	fdl	OK	27.6758	56.2428	1.02304	4.74079	5e-05	0.000604151	yes	O-methyltransferase family protein	0
GRMZM2G128248	-	8:165144629-165147134	WT	fdl	OK	5.87404	11.9219	1.02119	3.33941	5e-05	0.000604151	yes	DNAJ heat shock family protein	0
GRMZM2G059191	-	8:156995160-156998789	WT	fdl	OK	14.0456	28.4977	1.02072	4.49546	5e-05	0.000604151	yes	ferredoxin-NADP(+)-oxidoreductase 1	ATLFNR1,FNR1
GRMZM2G169967	-	5:188877084-188881793	WT	fdl	OK	7.37092	14.9508	1.02031	3.52737	5e-05	0.000604151	yes	expansin B3	ATEXPB3,ATHEXP BETA 1.6,EXPB3
AC186231.4_FG002	-	1:202661440-202662280	WT	fdl	OK	10.3497	20.992	1.02025	3.63629	5e-05	0.000604151	yes	0	0
GRMZM2G442523	-	2:43999017-44007551	WT	fdl	OK	9.0742	18.4007	1.01992	3.72126	5e-05	0.000604151	yes	Major facilitator superfamily protein	0
GRMZM2G128131	-	5:212793191-212797973	WT	fdl	OK	0.549112	1.11315	1.01948	1.63615	0.00245	0.0148833	yes	stress-inducible protein, putative	0
GRMZM2G083749	-	3:1975591-1980827	WT	fdl	OK	2.88366	5.84554	1.01944	2.80579	5e-05	0.000604151	yes	basic helix-loop-helix (bHLH) DNA-binding superfamily protein	0
GRMZM2G126261	PER42	7:172820456-172822288	WT	fdl	OK	4.01378	8.1327	1.01877	2.41618	5e-05	0.000604151	yes	Peroxidase superfamily protein	0
GRMZM2G099487	-	2:204970957-204979197	WT	fdl	OK	12.7516	25.8319	1.01847	4.52232	5e-05	0.000604151	yes	eukaryotic translation initiation factor-related	0
GRMZM2G059314	-	6:151648604-151651201	WT	fdl	OK	2.91111	5.89407	1.01769	2.71844	5e-05	0.000604151	yes	NAD(P)-linked oxidoreductase superfamily protein	0
GRMZM2G169201	-	7:121052888-121056040	WT	fdl	OK	6.25127	12.6542	1.0174	3.67424	5e-05	0.000604151	yes	Riboflavin synthase-like superfamily protein	0
GRMZM2G011513	-	10:147971632-147973013	WT	fdl	OK	83.7336	169.351	1.01613	4.89401	5e-05	0.000604151	yes	Calcium-dependent lipid-binding (CaLB domain) family protein	0
GRMZM2G429118	-	7:137205016-137207131	WT	fdl	OK	9.02576	18.2395	1.01495	3.88195	5e-05	0.000604151	yes	UDP-D-glucuronate 4-epimerase 6	GAE6
GRMZM2G051683	-	3:205769269-205770970	WT	fdl	OK	3.5613	7.18999	1.01359	2.79851	5e-05	0.000604151	yes	UDP-glucosyl transferase 88A1	UGT88A1
GRMZM2G122618	-	2:28619071-28624944	WT	fdl	OK	1.98213	3.99794	1.01221	2.40818	0.0001	0.00110029	yes	Nucleotide/sugar transporter family protein	0
GRMZM2G014441	-	5:7581514-7583419	WT	fdl	OK	3.45209	6.96001	1.01162	2.69938	0.0001	0.00110029	yes	Protein of unknown function (DUF581)	0
GRMZM2G107562	-	7:159168807-159175289	WT	fdl	OK	81.6684	164.618	1.01127	4.93582	5e-05	0.000604151	yes	Cupredoxin superfamily protein	0
GRMZM2G381071	-	2:187109913-187110975	WT	fdl	OK	0.919753	1.8538	1.01117	1.66865	0.00565	0.0282854	yes	calmodulin-like 11	CML11
GRMZM2G531230	-	2:5076577-5077090	WT	fdl	OK	5.24344	10.5634	1.01049	2.08124	0.0014	0.00973103	yes	N-terminal nucleophile aminohydrolases (Ntn hydrolases) superfamily protein	0
GRMZM2G074759	-	10:148065470-148067620	WT	fdl	OK	5.1636	10.3988	1.00997	3.40038	5e-05	0.000604151	yes	AMP-dependent synthetase and ligase family protein	0
GRMZM2G301932	-	7:169965053-169967512	WT	fdl	OK	6.86642	13.8193	1.00906	3.38741	5e-05	0.000604151	yes	carboxyesterase 18	AtCXE18,CXE18
GRMZM2G170388	-	3:51900678-51902721	WT	fdl	OK	0.5159	1.03809	1.00877	1.5265	0.0101	0.0434879	yes	Pectin lyase-like superfamily protein	0
GRMZM2G361256	-	9:151628187-151635468	WT	fdl	OK	0.776965	1.56333	1.0087	2.62769	5e-05	0.000604151	yes	multidrug resistance-associated protein 3	ATMRP3,MRP3
GRMZM2G006894	-	10:145614823-145621943	WT	fdl	OK	24.4713	49.2371	1.00866	4.74863	5e-05	0.000604151	yes	H(+)-ATPase 2	AHA2,HA2,PMA2
GRMZM2G353444	-	3:8542105-8544078	WT	fdl	OK	24.4477	49.1807	1.00839	4.75608	5e-05	0.000604151	yes	alpha/beta-Hydrolases superfamily protein	0
GRMZM2G165769	-	3:7202263-7206346	WT	fdl	OK	1.2226	2.45833	1.00773	1.71957	0.00415	0.0223735	yes	2-oxoglutarate (2OG) and Fe(II)-dependent oxygenase superfamily protein	0
GRMZM2G095798	-	1:274549093-274550074	WT	fdl	OK	2.00025	4.02175	1.00764	1.84704	0.0031	0.0178081	yes	0	0
GRMZM2G336448	-	4:186680999-186686184	WT	fdl	OK	13.964	28.0536	1.00647	4.29475	5e-05	0.000604151	yes	zinc induced facilitator-like 1	ZIFL1
GRMZM2G003565	-	2:49685915-49690865	WT	fdl	OK	65.6915	131.966	1.00638	4.96091	5e-05	0.000604151	yes	Regulator of chromosome condensation (RCC1) family protein	UVR8
GRMZM2G379575	-	2:237122262-237122958	WT	fdl	OK	3.3772	6.77295	1.00396	1.74155	0.004	0.0217319	yes	0	0
GRMZM2G321033	-	1:33957487-33961209	WT	fdl	OK	2.79706	5.60688	1.00329	2.67262	5e-05	0.000604151	yes	cytochrome P450, family 76, subfamily C, polypeptide 1	CYP76C1
GRMZM2G356718	-	1:281831440-281837582	WT	fdl	OK	5.57182	11.1675	1.00309	3.44808	5e-05	0.000604151	yes	TSL-kinase interacting protein 1	TKI1
GRMZM2G090226	-	9:6225587-6227109	WT	fdl	OK	5.3542	10.7312	1.00307	2.97009	5e-05	0.000604151	yes	Phosphate-responsive 1 family protein	EXO
GRMZM2G120539	-	5:70710603-70713043	WT	fdl	OK	12.5914	25.236	1.00304	4.29782	5e-05	0.000604151	yes	acyl activating enzyme 1	AAE1
GRMZM2G031177	-	1:18973400-18980284	WT	fdl	OK	16.4099	32.8759	1.00247	4.21145	5e-05	0.000604151	yes	MATE efflux family protein	0
GRMZM2G007698	-	10:76187633-76189739	WT	fdl	OK	3.17167	6.35388	1.0024	3.04615	5e-05	0.000604151	yes	cytochrome P450, family 71, subfamily A, polypeptide 25	CYP71A25
GRMZM2G064605	-	1:241529894-241531128	WT	fdl	OK	3.91669	7.8464	1.0024	2.48111	5e-05	0.000604151	yes	Pathogenesis-related thaumatin superfamily protein	0
GRMZM2G459110	-	5:203360315-203364930	WT	fdl	OK	1.89649	3.79904	1.0023	2.52771	5e-05	0.000604151	yes	0	0
GRMZM5G801949	-	7:157477244-157479675	WT	fdl	OK	2.61791	5.23933	1.00097	2.45208	5e-05	0.000604151	yes	0	0
GRMZM2G360681	-	6:160816569-160820239	WT	fdl	OK	6.48028	12.9531	0.999174	4.37833	5e-05	0.000604151	yes	heat shock protein 101	ATHSP101,HOT1,HSP101
GRMZM2G055698	-	1:3462299-3464276	WT	fdl	OK	30.4929	60.9492	0.999133	4.43122	5e-05	0.000604151	yes	RHOMBOID-like 2	ATRBL2,RBL2
GRMZM2G129019	-	8:158552276-158553122	WT	fdl	OK	31.9624	63.8764	0.998909	3.96758	5e-05	0.000604151	yes	0	0
GRMZM2G318843	-	7:168019883-168022652	WT	fdl	OK	1.52023	3.03701	0.998362	2.54398	5e-05	0.000604151	yes	calmodulin-binding family protein	0
GRMZM2G092363	-	10:54474925-54476332	WT	fdl	OK	3.06546	6.12304	0.998145	2.43223	0.0001	0.00110029	yes	CONSTANS-like 4	ATCOL4,COL4
GRMZM2G108125	-	10:141705142-141717058	WT	fdl	OK	7.43326	14.8434	0.997751	4.07352	5e-05	0.000604151	yes	Pyridoxal phosphate (PLP)-dependent transferases superfamily protein	GABA-T,HER1,POP2
GRMZM2G047476	-	8:54058709-54063329	WT	fdl	OK	1.54107	3.07569	0.996976	2.14336	0.00015	0.00157408	yes	vacuolar H+-pumping ATPase 16 kDa proteolipid subunit 4	AVA-P4
GRMZM2G106443	-	4:2697291-2699180	WT	fdl	OK	0.501115	0.99962	0.996239	1.62839	0.00655	0.0315883	yes	indole-3-acetate beta-D-glucosyltransferase	IAGLU
AC235540.1_FG002	-	2:121067601-121071772	WT	fdl	OK	3.37365	6.72916	0.996114	3.03506	5e-05	0.000604151	yes	Leucine-rich repeat protein kinase family protein	0
GRMZM5G865967	-	1:172897121-172899655	WT	fdl	OK	0.80845	1.6122	0.9958	1.73555	0.0055	0.0277325	yes	phytochrome interacting factor 4	PIF4,SRL2
GRMZM2G428518	-	6:91794072-91798049	WT	fdl	OK	14.4462	28.8079	0.995774	4.45847	5e-05	0.000604151	yes	Glycosyl hydrolases family 31 protein	0
GRMZM2G103617	-	7:28411297-28412443	WT	fdl	OK	41.4206	82.5481	0.994886	4.25529	5e-05	0.000604151	yes	0	0
GRMZM2G098442	-	10:133526488-133528033	WT	fdl	OK	1.51022	3.00954	0.994787	1.86128	0.003	0.0173369	yes	salt tolerance homolog2	STH2
GRMZM5G877838	-	3:192055518-192058804	WT	fdl	OK	18.8316	37.5088	0.994073	3.75482	5e-05	0.000604151	yes	0	0
GRMZM5G844894	-	3:137274394-137275361	WT	fdl	OK	1.66311	3.31036	0.993109	1.61979	0.0104	0.044457	yes	Protein of unknown function (DUF579)	0
GRMZM2G020098	-	5:25635572-25639964	WT	fdl	OK	0.853878	1.69797	0.991706	1.9375	0.00105	0.0077351	yes	Protein of unknown function (DUF789)	0
GRMZM2G178886	-	8:149145777-149147213	WT	fdl	OK	2.98094	5.92763	0.991687	2.39947	0.0001	0.00110029	yes	Thioredoxin superfamily protein	GRX480,roxy19
GRMZM2G135044	-	9:27192678-27194543	WT	fdl	OK	0.583727	1.16024	0.99106	1.45984	0.01185	0.0491217	yes	Nodulin MtN21 /EamA-like transporter family protein	0
GRMZM2G083810	-	3:8887554-8888747	WT	fdl	OK	1.3596	2.70212	0.99091	1.94547	0.0016	0.010778	yes	17.6 kDa class II heat shock protein	HSP17.6II
GRMZM2G339728	-	7:118338234-118339449	WT	fdl	OK	4.53435	9.01169	0.990904	2.83629	5e-05	0.000604151	yes	0	0
GRMZM2G443985	-	9:19161825-19170955	WT	fdl	OK	12.4329	24.6715	0.98868	4.46658	5e-05	0.000604151	yes	phosphofructokinase 3	PFK3
GRMZM2G107739	-	6:153692629-153697526	WT	fdl	OK	15.1028	29.9224	0.986414	4.11842	5e-05	0.000604151	yes	PYRIMIDINE 4	PYD4
GRMZM2G100650	-	1:267399845-267402116	WT	fdl	OK	3.85157	7.62956	0.986152	2.77843	5e-05	0.000604151	yes	Glycolipid transfer protein (GLTP) family protein	0
GRMZM2G103755	-	3:54118552-54121826	WT	fdl	OK	1.91321	3.78842	0.985603	2.20907	0.0003	0.00281496	yes	0	0
GRMZM5G844562	-	5:99030277-99034633	WT	fdl	OK	10.8831	21.545	0.985262	4.0229	5e-05	0.000604151	yes	GroES-like zinc-binding alcohol dehydrogenase family protein	ATCAD4,CAD,CAD-C,CAD4
GRMZM2G168603	-	5:68680528-68684140	WT	fdl	OK	1.67581	3.31668	0.984881	2.71795	5e-05	0.000604151	yes	Leucine-rich repeat transmembrane protein kinase family protein	0
GRMZM2G059825	-	6:162752690-162755611	WT	fdl	OK	7.60963	15.0597	0.984791	3.8078	5e-05	0.000604151	yes	Exostosin family protein	GUT1
GRMZM2G144197	-	1:3188618-3190437	WT	fdl	OK	0.667355	1.32059	0.984657	1.59235	0.0118	0.0489758	yes	P-loop containing nucleoside triphosphate hydrolases superfamily protein	0
GRMZM2G126763	-	9:151986612-151988051	WT	fdl	OK	1.60338	3.17249	0.9845	2.07288	0.0008	0.00623273	yes	glutathione S-transferase phi 8	ATGSTF5,ATGSTF8,GST6,GSTF8
GRMZM2G159477	-	1:5039235-5041642	WT	fdl	OK	1.84969	3.65939	0.98432	1.90271	0.00155	0.0105177	yes	Alpha/beta hydrolase related protein	0
GRMZM2G104836	-	6:30248251-30253253	WT	fdl	OK	0.966424	1.91179	0.984193	1.71826	0.0042	0.0225589	yes	0	0
GRMZM2G031991	-	5:206091011-206092905	WT	fdl	OK	6.5464	12.9462	0.983759	3.1334	5e-05	0.000604151	yes	0	0
GRMZM2G142870	-	8:45267686-45282726	WT	fdl	OK	16.3374	32.3047	0.983568	4.81805	5e-05	0.000604151	yes	multidrug resistance-associated protein 10	ATMRP10,MRP10
GRMZM2G146130	-	3:3912827-3916690	WT	fdl	OK	1.79919	3.55446	0.982284	2.05949	0.0007	0.00559106	yes	0	0
GRMZM2G054013	-	4:158166323-158174447	WT	fdl	OK	29.7762	58.7973	0.981589	4.14358	5e-05	0.000604151	yes	4-coumarate:CoA ligase 3	4CL3
GRMZM2G430902	-	6:67615187-67617559	WT	fdl	OK	35.2024	69.5086	0.981519	4.78675	5e-05	0.000604151	yes	Zinc finger (C3HC4-type RING finger) family protein	0
GRMZM2G087059	-	2:64001712-64004098	WT	fdl	OK	2.01892	3.98644	0.981516	2.26928	0.0001	0.00110029	yes	Integrase-type DNA-binding superfamily protein	0
GRMZM2G022931	-	3:210588268-210590012	WT	fdl	OK	10.1369	20.0146	0.981442	3.71508	5e-05	0.000604151	yes	FASCICLIN-like arabinogalactan-protein 11	ATFLA11,FLA11
GRMZM2G168355	-	9:155707444-155709059	WT	fdl	OK	3.02342	5.96868	0.981233	2.53953	5e-05	0.000604151	yes	senescence-related gene 1	ATSRG1,SRG1
GRMZM2G081949	-	7:158972708-158974368	WT	fdl	OK	2.96511	5.85116	0.980635	2.65386	5e-05	0.000604151	yes	Remorin family protein	0
GRMZM2G428391	-	1:41105575-41111313	WT	fdl	OK	16.0948	31.7581	0.980532	3.06646	5e-05	0.000604151	yes	heat shock protein 70	ATHSP70,HSP70
GRMZM2G165461	-	4:4865880-4866960	WT	fdl	OK	27.2048	53.6774	0.980452	4.0047	5e-05	0.000604151	yes	SPIRAL1-like1	SP1L1
GRMZM2G043291	-	1:43114365-43116827	WT	fdl	OK	8.06402	15.8934	0.978857	3.57455	5e-05	0.000604151	yes	glutathione transferase lambda 2	GSTL2
GRMZM2G087169	-	5:174180970-174183114	WT	fdl	OK	0.508766	1.00229	0.978221	1.50463	0.0117	0.0486655	yes	monooxygenase 1	MO1
GRMZM2G096231	-	1:41243727-41245255	WT	fdl	OK	1.1885	2.341	0.977976	1.64602	0.00625	0.0305167	yes	Core-2/I-branching beta-1,6-N-acetylglucosaminyltransferase family protein	0
GRMZM5G866121	-	4:84861816-84862323	WT	fdl	OK	2.38183	4.69076	0.97775	1.52145	0.00915	0.0404049	yes	0	0
GRMZM2G167431	-	5:200432812-200435231	WT	fdl	OK	6.60048	12.9931	0.977107	3.16328	5e-05	0.000604151	yes	NAD(P)-binding Rossmann-fold superfamily protein	0
GRMZM2G181637	-	5:200652629-200654437	WT	fdl	OK	0.87178	1.7151	0.976254	1.56176	0.00865	0.0388043	yes	Protein of unknown function (DUF1218)	0
GRMZM2G348664	-	2:37872863-37875568	WT	fdl	OK	2.41602	4.75314	0.976247	2.24683	0.00015	0.00157408	yes	0	0
GRMZM2G074631	-	8:121012179-121014558	WT	fdl	OK	1.57041	3.08913	0.976057	2.39621	0.0001	0.00110029	yes	UDP-glucosyl transferase 73B3	UGT73B3
GRMZM2G134067	-	5:216746217-216747720	WT	fdl	OK	0.573524	1.12748	0.975172	1.4796	0.0113	0.047385	yes	0	0
GRMZM2G379540	-	2:17090821-17093484	WT	fdl	OK	0.748951	1.47182	0.974654	1.66528	0.0051	0.0262475	yes	RHOMBOID-like 1	ATRBL1,RBL1
GRMZM2G448330	-	9:143252370-143254853	WT	fdl	OK	0.728699	1.43195	0.974585	1.86273	0.003	0.0173369	yes	armadillo repeat only 2	ARO2
GRMZM2G452121	-	2:237309475-237311807	WT	fdl	OK	2.56331	5.03653	0.974419	2.79875	5e-05	0.000604151	yes	Concanavalin A-like lectin protein kinase family protein	0
GRMZM2G338037	-	1:43141230-43144375	WT	fdl	OK	3.97159	7.7981	0.973404	2.59905	5e-05	0.000604151	yes	0	0
GRMZM2G100583	-	4:46961568-46964308	WT	fdl	OK	1.06249	2.08529	0.972804	1.62632	0.00605	0.029779	yes	NAC domain containing protein 41	ANAC041,NAC041
AC233960.1_FG003	-	5:200029374-200031847	WT	fdl	OK	4.43572	8.70374	0.972466	2.54012	5e-05	0.000604151	yes	Homeodomain-like superfamily protein	0
GRMZM5G810393	-	9:15698007-15699723	WT	fdl	OK	5.63244	11.0514	0.972398	3.16376	5e-05	0.000604151	yes	cytochrome P450, family 94, subfamily D, polypeptide 2	CYP94D2
GRMZM2G169240	-	10:19075535-19077433	WT	fdl	OK	18.1929	35.6937	0.972294	3.49076	5e-05	0.000604151	yes	fatty acid desaturase 2	FAD2
GRMZM2G404676	-	7:1123343-1124687	WT	fdl	OK	0.867464	1.70138	0.971833	1.6178	0.00635	0.0308747	yes	Peroxidase superfamily protein	0
GRMZM2G429000	-	10:138833996-138835213	WT	fdl	OK	179.775	352.512	0.971478	4.69862	5e-05	0.000604151	yes	Bifunctional inhibitor/lipid-transfer protein/seed storage 2S albumin superfamily protein	0
GRMZM2G118951	-	6:132410085-132411768	WT	fdl	OK	11.2929	22.1281	0.970459	3.76639	5e-05	0.000604151	yes	Late embryogenesis abundant (LEA) hydroxyproline-rich glycoprotein family	0
GRMZM2G074792	-	6:158417901-158421870	WT	fdl	OK	30.8242	60.3627	0.969591	4.70969	5e-05	0.000604151	yes	Cellulose-synthase-like C12	ATCSLC12,CSLC12
GRMZM2G161809	-	7:151008862-151014148	WT	fdl	OK	2.2471	4.39862	0.968991	2.22567	0.00055	0.00457621	yes	MATE efflux family protein	ALF5
GRMZM2G118800	-	2:130922175-130926459	WT	fdl	OK	7.16973	14.0191	0.967402	3.64418	5e-05	0.000604151	yes	aldehyde dehydrogenase 3H1	ALDH3H1,ALDH4
GRMZM2G338333	-	1:42519186-42522213	WT	fdl	OK	7.62872	14.9057	0.966354	4.00722	5e-05	0.000604151	yes	Ankyrin repeat family protein	ITN1
GRMZM2G108523	-	1:62493046-62493811	WT	fdl	OK	1.51223	2.95421	0.966097	1.53706	0.0111	0.0466648	yes	0	0
GRMZM2G392125	-	2:11836451-11838001	WT	fdl	OK	2.02112	3.94823	0.966049	2.03738	0.00055	0.00457621	yes	xyloglucan endotransglucosylase/hydrolase 24	MERI-5,MERI5B,SEN4,XTH24
GRMZM2G010491	-	4:174019149-174020537	WT	fdl	OK	3.63709	7.10315	0.965673	2.44911	5e-05	0.000604151	yes	thioredoxin 2	ATH2,ATTRX2,ATTRXH2,TRX2,TRXH2
GRMZM2G147221	-	8:94261624-94264231	WT	fdl	OK	6.28085	12.2655	0.965577	3.51819	5e-05	0.000604151	yes	0	0
GRMZM2G003411	-	4:231940938-231947595	WT	fdl	OK	1.67642	3.27359	0.965494	3.31241	5e-05	0.000604151	yes	pleiotropic drug resistance 12	ABCG40,ATABCG40,ATPDR12,PDR12
GRMZM2G162768	-	3:194803503-194804904	WT	fdl	OK	6.75575	13.1884	0.965086	2.42765	0.0001	0.00110029	yes	plasmodesmata callose-binding protein 3	PDCB3
GRMZM2G162537	-	1:87631541-87636449	WT	fdl	OK	1.42646	2.77978	0.962533	2.23773	0.0003	0.00281496	yes	Polynucleotidyl transferase, ribonuclease H-like superfamily protein	0
GRMZM5G818431	-	1:32582759-32587100	WT	fdl	OK	5.2799	10.2873	0.962289	3.16096	5e-05	0.000604151	yes	Protein kinase protein with adenine nucleotide alpha hydrolases-like domain	0
GRMZM2G057514	-	9:152330060-152332084	WT	fdl	OK	25.5685	49.8159	0.96224	4.60996	5e-05	0.000604151	yes	cytochrome P450, family 96, subfamily A, polypeptide 10	CYP96A10
GRMZM2G154523	-	4:5460336-5462342	WT	fdl	OK	101.832	198.392	0.962167	4.69088	5e-05	0.000604151	yes	phospholipase A 2A	PLA IIA,PLA2A,PLP2
GRMZM2G081671	-	9:109631595-109634230	WT	fdl	OK	0.567712	1.10543	0.961379	1.66433	0.00675	0.0323037	yes	Homeodomain-like superfamily protein	APL,WDY
GRMZM2G136831	-	9:3310245-3313061	WT	fdl	OK	9.02094	17.5539	0.960444	3.32477	5e-05	0.000604151	yes	Serine/threonine-protein kinase WNK (With No Lysine)-related	0
GRMZM2G092427	-	10:147325723-147327040	WT	fdl	OK	2.19059	4.26055	0.959721	1.91428	0.00185	0.0120279	yes	light harvesting complex photosystem II subunit 6	CP24,LHCB6
GRMZM2G391794	-	3:91614916-91618846	WT	fdl	OK	1.52986	2.97533	0.959653	2.61883	5e-05	0.000604151	yes	Leucine-rich receptor-like protein kinase family protein	LRR XI-23,RLK7
GRMZM2G099382	-	3:215984228-215987022	WT	fdl	OK	0.853842	1.66012	0.959251	1.85435	0.0016	0.010778	yes	tonoplast dicarboxylate transporter	ATSDAT,ATTDT,TDT
GRMZM5G852338	-	8:138182295-138184613	WT	fdl	OK	11.8951	23.1114	0.958233	2.19456	0.00025	0.00241837	yes	Myosin family protein with Dil domain	ATXIE,XIE
GRMZM2G398423	-	1:258580742-258582381	WT	fdl	OK	2.80303	5.44537	0.958041	2.3705	0.00035	0.00318844	yes	ethylene-responsive nuclear protein / ethylene-regulated nuclear protein (ERT2)	0
GRMZM2G475293	-	9:26831057-26839136	WT	fdl	OK	10.4776	20.3417	0.957138	2.08081	0.0008	0.00623273	yes	Haloacid dehalogenase-like hydrolase (HAD) superfamily protein	0
GRMZM2G325693	-	5:176922128-176923226	WT	fdl	OK	2.38241	4.62006	0.955487	1.80496	0.0023	0.0141995	yes	0	0
GRMZM2G122277	-	4:31271741-31278123	WT	fdl	OK	20.8367	40.4016	0.955283	4.66587	5e-05	0.000604151	yes	cellulose-synthase like D2	ATCSLD2,CSLD2
GRMZM2G153523	-	2:199047826-199049991	WT	fdl	OK	1.52033	2.94751	0.955115	2.16007	0.0004	0.00353672	yes	Eukaryotic aspartyl protease family protein	0
GRMZM2G180372	-	8:161337870-161340267	WT	fdl	OK	1.55019	3.00455	0.954705	2.05362	0.0004	0.00353672	yes	0	0
GRMZM2G052821	-	5:110498743-110551861	WT	fdl	OK	7.45728	14.4534	0.954689	3.64883	5e-05	0.000604151	yes	DNA photolyase family protein	UVR3
GRMZM2G063216	-	4:184812977-184816591	WT	fdl	OK	17.4479	33.8095	0.954378	1.9837	5e-05	0.000604151	yes	WRKY DNA-binding protein 55	ATWRKY55,WRKY55
GRMZM2G383404	-	6:120201717-120203603	WT	fdl	OK	73.8478	143.084	0.95424	4.8176	5e-05	0.000604151	yes	UDP-glucosyl transferase 71B5	UGT71B5
GRMZM2G084727	-	8:61799962-61802187	WT	fdl	OK	3.13185	6.063	0.953019	2.42461	5e-05	0.000604151	yes	aspartate-glutamate racemase family	0
GRMZM2G474531	-	5:163448156-163451473	WT	fdl	OK	1.47744	2.85768	0.951751	2.351	5e-05	0.000604151	yes	Ankyrin repeat family protein	0
GRMZM2G149756	-	3:175592022-175595225	WT	fdl	OK	1.48732	2.8768	0.951747	1.74917	0.00285	0.0166741	yes	Integrase-type DNA-binding superfamily protein	0
GRMZM2G127117	-	3:176607739-176610322	WT	fdl	OK	15.0567	29.1227	0.951738	3.26911	5e-05	0.000604151	yes	0	0
GRMZM2G177491	-	10:144050663-144051265	WT	fdl	OK	3.80608	7.35765	0.950938	1.7841	0.0043	0.0230212	yes	0	0
GRMZM2G552793	-	2:228071516-228072014	WT	fdl	OK	3.88608	7.51218	0.950916	1.75016	0.00385	0.0210852	yes	0	0
GRMZM2G170128	-	5:20622820-20626799	WT	fdl	OK	48.0191	92.8132	0.950723	4.60041	5e-05	0.000604151	yes	MATE efflux family protein	0
GRMZM2G037452	-	3:150207834-150208861	WT	fdl	OK	7.24879	14.0106	0.950707	2.58648	5e-05	0.000604151	yes	0	0
GRMZM2G007347	-	1:22742975-22747726	WT	fdl	OK	4.38787	8.48069	0.950663	3.36526	5e-05	0.000604151	yes	Arabinanase/levansucrase/invertase	0
GRMZM2G342807	-	9:153089560-153093406	WT	fdl	OK	0.483397	0.934167	0.950471	1.74729	0.0042	0.0225589	yes	Plant protein of unknown function (DUF639)	0
GRMZM2G015285	-	2:228792132-228793917	WT	fdl	OK	4.10544	7.93079	0.949927	2.6389	5e-05	0.000604151	yes	Plastid-lipid associated protein PAP / fibrillin family protein	FIB4
GRMZM2G077187	-	8:151970998-151976995	WT	fdl	OK	1.98994	3.84019	0.948456	2.29231	0.00015	0.00157408	yes	lipid phosphate phosphatase 2	ATLPP2,ATPAP2,LPP2
GRMZM2G064655	-	2:203073325-203075231	WT	fdl	OK	1.59749	3.08211	0.948117	2.07046	0.0009	0.00685036	yes	TARGET OF MONOPTEROS 6	TMO6
GRMZM2G433446	-	1:239739032-239739754	WT	fdl	OK	3.67587	7.08896	0.947488	1.70222	0.00385	0.0210852	yes	RmlC-like cupins superfamily protein	ARD4,ATARD4
GRMZM2G136508	-	10:117641422-117645509	WT	fdl	OK	4.12003	7.94254	0.946945	3.16941	5e-05	0.000604151	yes	bidirectional amino acid transporter 1	BAT1
GRMZM2G043932	-	2:2821051-2822486	WT	fdl	OK	3.32103	6.40114	0.946696	2.45283	0.0001	0.00110029	yes	Heavy metal transport/detoxification superfamily protein	0
GRMZM2G063961	-	6:150654909-150660102	WT	fdl	OK	5.00143	9.63845	0.946461	3.36482	5e-05	0.000604151	yes	Protein kinase superfamily protein	ASK1,SNRK2-4,SNRK2.4,SRK2A
GRMZM5G805732	-	1:251501163-251504871	WT	fdl	OK	2.41994	4.66303	0.946294	2.24608	5e-05	0.000604151	yes	amino acid transporter 1	AAT1,CAT1
GRMZM2G381059	-	2:187085239-187094485	WT	fdl	OK	6.83148	13.1618	0.946091	3.5868	5e-05	0.000604151	yes	Leucine-rich repeat (LRR) family protein	0
GRMZM2G037015	-	3:220851574-220853637	WT	fdl	OK	1.54	2.96682	0.945984	2.10055	0.00055	0.00457621	yes	0	0
GRMZM2G437758	-	5:112637299-112638052	WT	fdl	OK	2.03354	3.91746	0.945922	1.62537	0.0082	0.037299	yes	0	0
GRMZM2G092125	PIP2-2	2:169186911-169190423	WT	fdl	OK	33.3408	64.2185	0.945699	4.31391	5e-05	0.000604151	yes	plasma membrane intrinsic protein 2	PIP2;2,PIP2B
GRMZM2G405662	-	10:146674440-146675684	WT	fdl	OK	1.21278	2.33513	0.94519	1.53868	0.00865	0.0388043	yes	Heavy metal transport/detoxification superfamily protein	0
GRMZM2G061932	-	8:17422666-17423950	WT	fdl	OK	8.52728	16.4177	0.945093	2.91637	5e-05	0.000604151	yes	Embryo-specific protein 3, (ATS3)	0
GRMZM2G175076	-	3:231978324-231979884	WT	fdl	OK	5.08827	9.79041	0.944195	2.62933	5e-05	0.000604151	yes	Chalcone-flavanone isomerase family protein	0
GRMZM2G115162	-	1:300821341-300824061	WT	fdl	OK	1.51997	2.92454	0.944164	2.49521	0.0001	0.00110029	yes	NPR1-like protein 3	ATNPR3,NPR3
GRMZM2G340408	-	2:169527641-169534286	WT	fdl	OK	0.328975	0.632791	0.943749	1.78324	0.0036	0.0200434	yes	COP1-interacting protein-related	0
GRMZM2G012119	-	1:246605655-246611338	WT	fdl	OK	8.70698	16.7397	0.943031	1.73446	0.0065	0.0314126	yes	post-illumination chlorophyll fluorescence increase	PIFI
GRMZM2G014089	-	8:152253210-152257798	WT	fdl	OK	0.386337	0.742754	0.943025	1.49218	0.00445	0.0236764	yes	P-glycoprotein 11	PGP11
GRMZM2G117878	-	7:85288862-85290536	WT	fdl	OK	5.5815	10.7283	0.942697	3.08865	5e-05	0.000604151	yes	UDP-glucosyl transferase 76C2	UGT76C2
GRMZM2G039009	-	6:72636668-72638193	WT	fdl	OK	6.84579	13.1566	0.942495	2.70146	5e-05	0.000604151	yes	S-adenosyl-L-methionine-dependent methyltransferases superfamily protein	NAMT1
GRMZM2G113205	-	9:147666019-147667305	WT	fdl	OK	7.03435	13.5104	0.941576	3.04256	5e-05	0.000604151	yes	0	0
GRMZM2G330635	-	10:96774297-96775703	WT	fdl	OK	261.52	502.202	0.94135	4.69112	5e-05	0.000604151	yes	glutathione S-transferase TAU 18	ATGSTU18,GST29,GSTU18
GRMZM2G066449	-	5:14858331-14860055	WT	fdl	OK	1.68832	3.24144	0.941049	1.91455	0.00205	0.0130101	yes	ethylene-responsive nuclear protein / ethylene-regulated nuclear protein (ERT2)	0
GRMZM2G116520	-	10:96691686-96692590	WT	fdl	OK	51.2044	98.3054	0.941004	3.65389	5e-05	0.000604151	yes	0	0
GRMZM2G041761	-	5:196301607-196303357	WT	fdl	OK	2.3043	4.41773	0.938979	2.29044	0.0003	0.00281496	yes	Ovate family protein	0
GRMZM2G148904	-	8:34584593-34586235	WT	fdl	OK	5.52375	10.5899	0.938973	2.8052	5e-05	0.000604151	yes	S-adenosyl-L-methionine-dependent methyltransferases superfamily protein	0
GRMZM2G144153	-	2:19239894-19243413	WT	fdl	OK	38.21	73.236	0.938603	4.08302	5e-05	0.000604151	yes	glutathione peroxidase 6	ATGPX6,GPX6,LSC803,PHGPX
GRMZM2G322723	-	3:190499485-190507596	WT	fdl	OK	14.6338	28.0327	0.937805	3.5948	5e-05	0.000604151	yes	receptor kinase 3	ARK3,RK3
GRMZM2G008326	-	9:13669877-13671463	WT	fdl	OK	1.24969	2.39346	0.937526	1.58984	0.0103	0.0441764	yes	PPPDE putative thiol peptidase family protein	0
AC152495.1_FG002	-	10:3283522-3287419	WT	fdl	OK	0.682536	1.30692	0.937198	2.17505	5e-05	0.000604151	yes	LRR and NB-ARC domains-containing disease resistance protein	0
GRMZM2G403007	-	6:129885872-129886948	WT	fdl	OK	9.52506	18.2361	0.936999	2.83423	5e-05	0.000604151	yes	Bifunctional inhibitor/lipid-transfer protein/seed storage 2S albumin superfamily protein	0
GRMZM2G141376	-	9:78552684-78557854	WT	fdl	OK	10.672	20.4175	0.935967	3.93841	5e-05	0.000604151	yes	Plant L-ascorbate oxidase	0
GRMZM2G353024	-	2:152204374-152206588	WT	fdl	OK	8.92681	17.0784	0.935959	3.46764	5e-05	0.000604151	yes	Phototropic-responsive NPH3 family protein	RPT2
GRMZM2G174984	-	4:27120208-27123964	WT	fdl	OK	0.768703	1.47022	0.935536	1.64485	0.007	0.0331912	yes	photosystem II subunit R	PSBR
GRMZM2G124872	-	9:61095492-61098830	WT	fdl	OK	0.697236	1.33352	0.935521	1.79053	0.0023	0.0141995	yes	O-fucosyltransferase family protein	0
GRMZM2G078267	-	8:18430027-18431355	WT	fdl	OK	2.07692	3.97203	0.935427	1.8271	0.0027	0.0159988	yes	AtBS1(activation-tagged BRI1 suppressor 1)-interacting factor 1	AIF1
GRMZM2G032856	-	5:211087583-211088858	WT	fdl	OK	2.29548	4.38971	0.935331	1.92802	0.001	0.00744977	yes	glutathione S-transferase TAU 8	ATGSTU8,GSTU8
GRMZM2G154678	-	9:1328456-1332036	WT	fdl	OK	1.43438	2.74221	0.934914	2.0174	0.00125	0.00889141	yes	glycosyl hydrolase 9B8	AtGH9B8,GH9B8
GRMZM2G100475	-	2:175727482-175730607	WT	fdl	OK	0.772135	1.47613	0.934899	1.83255	0.00225	0.0139653	yes	Protein of unknown function (DUF594)	0
GRMZM2G124061	-	6:67056172-67058503	WT	fdl	OK	7.73628	14.7892	0.934835	3.66735	5e-05	0.000604151	yes	Zinc finger (C3HC4-type RING finger) family protein	0
GRMZM2G159908	-	3:229396710-229398691	WT	fdl	OK	5.12494	9.79363	0.934309	2.95129	5e-05	0.000604151	yes	PLAC8 family protein	MCA1
GRMZM2G341934	-	1:4594771-4598264	WT	fdl	OK	13.5846	25.9561	0.934096	3.7261	5e-05	0.000604151	yes	Peroxidase superfamily protein	RCI3,RCI3A
AC211164.5_FG004	-	2:193025134-193027038	WT	fdl	OK	30.8443	58.9327	0.934066	4.01531	5e-05	0.000604151	yes	root hair specific 19	RHS19
GRMZM2G416632	-	7:128406347-128412098	WT	fdl	OK	14.4875	27.6771	0.933889	3.51115	5e-05	0.000604151	yes	glutathione S-transferase tau 7	ATGSTU7,GST25,GSTU7
GRMZM2G135526	-	4:39625747-39628305	WT	fdl	OK	3.55734	6.7941	0.933482	2.69043	5e-05	0.000604151	yes	GroES-like zinc-binding alcohol dehydrogenase family protein	0
GRMZM2G012724	-	6:141604321-141606522	WT	fdl	OK	3.4487	6.58179	0.932427	2.65274	5e-05	0.000604151	yes	WRKY DNA-binding protein 33	ATWRKY33,WRKY33
GRMZM2G384755	-	8:121416705-121425204	WT	fdl	OK	1.38201	2.63445	0.930737	2.48814	5e-05	0.000604151	yes	receptor kinase 3	ARK3,RK3
GRMZM2G025105	-	6:43813329-43814445	WT	fdl	OK	3.69844	7.04782	0.930261	2.02278	0.00055	0.00457621	yes	polygalacturonase inhibiting protein 1	ATPGIP1,PGIP1
GRMZM2G381025	-	3:200263076-200265378	WT	fdl	OK	0.636083	1.21194	0.930034	1.57843	0.0079	0.0362551	yes	UDP-glucosyl transferase 88A1	UGT88A1
GRMZM2G180283	-	2:202536124-202537725	WT	fdl	OK	2.44748	4.66323	0.930032	2.33102	0.00035	0.00318844	yes	UDP-Glycosyltransferase superfamily protein	0
GRMZM2G180430	-	5:214138461-214147660	WT	fdl	OK	6.1714	11.7582	0.93	3.4268	5e-05	0.000604151	yes	DNA-binding protein phosphatase 1	AtDBP1,DBP1
GRMZM2G355469	-	10:118390724-118392197	WT	fdl	OK	0.908496	1.73041	0.929566	1.56668	0.00925	0.0407067	yes	basic helix-loop-helix (bHLH) DNA-binding superfamily protein	0
GRMZM2G108153	-	2:25458480-25460181	WT	fdl	OK	80.6117	153.524	0.929407	4.59372	5e-05	0.000604151	yes	Peroxidase superfamily protein	0
AC199765.4_FG008	-	2:27015678-27017169	WT	fdl	OK	28.7109	54.6638	0.928987	4.32511	5e-05	0.000604151	yes	Six-hairpin glycosidases superfamily protein	ATGH9A2,KOR2
GRMZM2G061469	-	6:134835626-134838514	WT	fdl	OK	5.4107	10.3007	0.928849	3.31142	5e-05	0.000604151	yes	SLAC1 homologue 3	SLAH3
GRMZM2G058032	-	1:277056017-277057597	WT	fdl	OK	21.0318	40.0328	0.928612	3.91959	5e-05	0.000604151	yes	Heavy metal transport/detoxification superfamily protein	0
GRMZM2G036340	-	3:10455336-10457618	WT	fdl	OK	12.8766	24.5057	0.928367	3.63634	5e-05	0.000604151	yes	gibberellin 3-oxidase 1	ATGA3OX1,GA3OX1,GA4
GRMZM2G127350	-	6:153508287-153512627	WT	fdl	OK	67.6454	128.7	0.927946	4.67072	5e-05	0.000604151	yes	PYRIMIDINE 4	PYD4
GRMZM2G308615	-	7:89059717-89061311	WT	fdl	OK	0.853851	1.62404	0.927534	1.56278	0.0091	0.0402456	yes	highly ABA-induced PP2C gene 2	HAI2
GRMZM2G077789	-	6:150884610-150885947	WT	fdl	OK	1.78662	3.39585	0.926538	1.68731	0.00465	0.0244593	yes	myb domain protein 4	ATMYB4,MYB4
GRMZM2G126260	-	3:214980802-214985892	WT	fdl	OK	3.49499	6.64006	0.925907	2.97222	5e-05	0.000604151	yes	0	0
GRMZM2G040095	-	2:4192151-4196263	WT	fdl	OK	30.4322	57.8	0.925469	4.53174	5e-05	0.000604151	yes	0	0
GRMZM2G147319	-	9:23019887-23022301	WT	fdl	OK	1.14397	2.17129	0.924499	1.98316	0.00095	0.00715562	yes	Zinc finger (C3HC4-type RING finger) family protein	0
GRMZM2G030712	-	3:17838007-17842094	WT	fdl	OK	1.02155	1.93758	0.923492	1.50103	0.01195	0.0494565	yes	Protein of unknown function, DUF547	0
GRMZM2G104390	-	8:40841369-40843380	WT	fdl	OK	10.1207	19.1932	0.923287	3.12111	5e-05	0.000604151	yes	GATA transcription factor 16	GATA16
GRMZM2G180328	-	6:148062213-148064233	WT	fdl	OK	2.35976	4.47486	0.923201	2.09388	0.00035	0.00318844	yes	NAC (No Apical Meristem) domain transcriptional regulator superfamily protein	ANAC002,ATAF1
GRMZM2G366873	-	8:121324634-121327442	WT	fdl	OK	0.748275	1.41866	0.922886	1.82548	0.0035	0.019562	yes	Auxin-responsive GH3 family protein	DFL1,GH3.6
GRMZM2G421463	-	7:124599409-124605593	WT	fdl	OK	3.83169	7.2617	0.922329	3.09873	5e-05	0.000604151	yes	lysm domain GPI-anchored protein 1 precursor	LYM1
GRMZM2G126808	-	1:29542178-29544587	WT	fdl	OK	1.56678	2.96837	0.921864	1.77728	0.00175	0.0115201	yes	homeobox from Arabidopsis thaliana	HAT14
GRMZM2G174799	-	7:132113568-132115658	WT	fdl	OK	4.51622	8.55472	0.921603	2.40374	5e-05	0.000604151	yes	FASCICLIN-like arabinoogalactan 7	FLA7
GRMZM2G171934	-	1:204103937-204106057	WT	fdl	OK	1.50774	2.85573	0.921471	1.84824	0.00215	0.013493	yes	PLATZ transcription factor family protein	0
GRMZM2G342246	-	1:91511980-91513768	WT	fdl	OK	2.03596	3.85606	0.921417	2.00229	0.0006	0.004911	yes	expansin B2	ATEXPB2,ATHEXP BETA 1.4,EXPB2
GRMZM2G152686	-	3:212058672-212068751	WT	fdl	OK	6.11722	11.5835	0.921122	3.6844	5e-05	0.000604151	yes	plastidic pyruvate kinase beta subunit 1	PKP-BETA1,PKP1,PKP2
GRMZM2G170079	-	8:173480419-173483149	WT	fdl	OK	2.61204	4.94404	0.920511	1.71613	0.0065	0.0314126	yes	Basic-leucine zipper (bZIP) transcription factor family protein	ATBZIP61,BZIP61
GRMZM2G004858	-	3:187541208-187545245	WT	fdl	OK	1.50321	2.84397	0.919863	2.19036	0.00035	0.00318844	yes	UDP-Glycosyltransferase superfamily protein	0
GRMZM2G180659	-	6:6892848-6897889	WT	fdl	OK	11.6878	22.1099	0.919693	3.68312	5e-05	0.000604151	yes	lysine histidine transporter 1	LHT1
GRMZM2G095576	-	2:165846982-165851094	WT	fdl	OK	2.41012	4.55829	0.919387	1.99455	0.00065	0.00525152	yes	Cytidine/deoxycytidylate deaminase family protein	0
GRMZM2G077233	-	8:607068-620653	WT	fdl	OK	18.8309	35.5474	0.916645	4.27872	5e-05	0.000604151	yes	aspartic proteinase A1	APA1,ATAPA1
GRMZM2G104542	-	1:260999074-261017669	WT	fdl	OK	9.78813	18.4657	0.915741	3.68636	5e-05	0.000604151	yes	Major facilitator superfamily protein	0
GRMZM2G132550	-	6:132371820-132374168	WT	fdl	OK	2.53557	4.78137	0.915114	1.99776	0.00135	0.00945163	yes	basic helix-loop-helix (bHLH) DNA-binding family protein	0
GRMZM2G015804	-	1:25704669-25711992	WT	fdl	OK	9.37973	17.68	0.914498	3.65576	5e-05	0.000604151	yes	beta glucosidase 40	BGLU40
GRMZM2G025231	-	7:37037006-37042784	WT	fdl	OK	38.9724	73.4319	0.913952	4.61362	5e-05	0.000604151	yes	cellulose synthase 6	CESA6,E112,IXR2,PRC1
GRMZM2G023715	-	1:54273152-54278655	WT	fdl	OK	2.20733	4.15759	0.913444	3.04646	5e-05	0.000604151	yes	Leucine-rich repeat protein kinase family protein	0
GRMZM2G132367	-	1:19250087-19252388	WT	fdl	OK	8.81916	16.6093	0.913279	3.51989	5e-05	0.000604151	yes	homeobox protein 6	ATHB6,HB6
GRMZM2G164074	-	2:124226585-124228753	WT	fdl	OK	1.49671	2.81844	0.913101	2.11573	0.00045	0.00388238	yes	cytochrome P450, family 94, subfamily B, polypeptide 3	CYP94B3
GRMZM2G010372	-	4:240772556-240774669	WT	fdl	OK	1.97188	3.71249	0.912817	1.88722	0.0014	0.00973103	yes	Walls Are Thin 1	WAT1
GRMZM2G119999	-	1:139960480-139962631	WT	fdl	OK	15.328	28.8493	0.912365	3.80485	5e-05	0.000604151	yes	homeobox protein 16	ATHB-16,ATHB16,HB16
GRMZM5G803365	-	5:115626335-115627652	WT	fdl	OK	7.03372	13.2368	0.912193	2.88919	5e-05	0.000604151	yes	HSP20-like chaperones superfamily protein	0
GRMZM2G426294	-	4:10704029-10704731	WT	fdl	OK	2.57079	4.83757	0.912069	1.69986	0.00465	0.0244593	yes	Protein of unknown function, DUF538	0
GRMZM2G139874	-	8:83313634-83316951	WT	fdl	OK	121.511	228.636	0.911961	4.55098	5e-05	0.000604151	yes	cinnamate-4-hydroxylase	ATC4H,C4H,CYP73A5,REF3
GRMZM2G175562	-	6:88908078-88909780	WT	fdl	OK	1.37826	2.59251	0.911498	1.86084	0.0017	0.0112744	yes	photosystem II subunit O-2	OEC33,PSBO-2,PSBO2
GRMZM2G143512	-	2:19329256-19337335	WT	fdl	OK	0.41429	0.779275	0.91149	1.78241	0.00395	0.0215107	yes	heavy metal atpase 5	HMA5
GRMZM2G111428	-	8:172044501-172046352	WT	fdl	OK	0.9101	1.71145	0.911122	1.56707	0.01165	0.0485099	yes	Core-2/I-branching beta-1,6-N-acetylglucosaminyltransferase family protein	0
GRMZM2G392975	PIP1-3	4:153654422-153658268	WT	fdl	OK	77.4595	145.652	0.91101	4.4901	5e-05	0.000604151	yes	plasma membrane intrinsic protein 1;4	PIP1;4,PIP1E,TMP-C
GRMZM2G032198	-	3:130544767-130545616	WT	fdl	OK	2.16229	4.06372	0.910241	1.72244	0.0039	0.0212885	yes	0	0
GRMZM2G013002	-	9:116265518-116268415	WT	fdl	OK	163.338	306.947	0.910124	4.31998	5e-05	0.000604151	yes	expansin B2	ATEXPB2,ATHEXP BETA 1.4,EXPB2
GRMZM2G031954	-	4:49471266-49474714	WT	fdl	OK	1.56081	2.93263	0.909905	2.45859	5e-05	0.000604151	yes	ABC transporter family protein	ATGCN1,GCN1
GRMZM2G073829	-	2:112805013-112806545	WT	fdl	OK	1.07833	2.02606	0.909876	1.72647	0.0052	0.0266024	yes	HXXXD-type acyl-transferase family protein	0
GRMZM2G059453	-	3:180096138-180098099	WT	fdl	OK	4.24223	7.96909	0.909591	2.75333	5e-05	0.000604151	yes	highly ABA-induced PP2C gene 2	HAI2
GRMZM2G170017	-	5:188907399-188909179	WT	fdl	OK	3.7425	7.02625	0.908753	2.29142	5e-05	0.000604151	yes	NAD(P)-binding Rossmann-fold superfamily protein	0
AC193598.3_FG002	-	6:5506217-5510111	WT	fdl	OK	1.06094	1.99164	0.90862	2.49528	5e-05	0.000604151	yes	LRR and NB-ARC domains-containing disease resistance protein	0
GRMZM2G175396	-	1:197293337-197296143	WT	fdl	OK	1.20862	2.26649	0.907103	2.08448	0.0004	0.00353672	yes	0	0
GRMZM2G021416	-	7:11575308-11578211	WT	fdl	OK	2.61575	4.90465	0.906929	2.65175	5e-05	0.000604151	yes	0	0
GRMZM2G451314	-	5:170458850-170463366	WT	fdl	OK	110.196	206.6	0.906774	4.53367	5e-05	0.000604151	yes	Pyridoxal phosphate (PLP)-dependent transferases superfamily protein	emb1075
GRMZM2G304712	-	4:235105067-235107110	WT	fdl	OK	11.4452	21.4515	0.906344	3.6518	5e-05	0.000604151	yes	UDP-Glycosyltransferase superfamily protein	UGT84A1
GRMZM2G405459	-	5:145563184-145565626	WT	fdl	OK	2.45283	4.59611	0.905968	2.28227	0.00035	0.00318844	yes	Peroxidase superfamily protein	0
GRMZM2G033538	-	5:145997275-145998346	WT	fdl	OK	62.8502	117.762	0.905884	3.53323	5e-05	0.000604151	yes	0	0
AC208897.3_FG004	-	1:27122676-27128168	WT	fdl	OK	5.33074	9.98484	0.905403	2.73547	5e-05	0.000604151	yes	Major facilitator superfamily protein	ATSTP13,MSS1,STP13
GRMZM2G172098	-	1:111285197-111288427	WT	fdl	OK	0.855324	1.60194	0.905279	1.67733	0.00515	0.0264402	yes	alpha/beta-Hydrolases superfamily protein	0
GRMZM2G062946	-	1:8735651-8737767	WT	fdl	OK	22.0746	41.342	0.905224	4.26823	5e-05	0.000604151	yes	cytochrome P450, family 96, subfamily A, polypeptide 10	CYP96A10
GRMZM2G140293	-	7:167193405-167194855	WT	fdl	OK	1.49212	2.79313	0.904517	1.82915	0.00265	0.0158037	yes	0	0
GRMZM2G044481	-	1:79711198-79714961	WT	fdl	OK	5.32947	9.9708	0.903716	3.0406	5e-05	0.000604151	yes	Terpenoid cyclases/Protein prenyltransferases superfamily protein	ABC33,ATCPS1,CPS,CPS1,GA1
AC233900.1_FG002	-	3:99978950-99985771	WT	fdl	OK	0.602381	1.12601	0.902465	1.57595	0.0086	0.0386624	yes	RmlC-like cupins superfamily protein	ARD4,ATARD4
AC210517.3_FG003	-	1:122044278-122045463	WT	fdl	OK	16.67	31.1484	0.901906	3.58794	5e-05	0.000604151	yes	heat shock protein 21	HSP21
GRMZM2G428168	-	3:149352434-149353721	WT	fdl	OK	136.459	254.895	0.901433	4.54409	5e-05	0.000604151	yes	glutathione S-transferase TAU 8	ATGSTU8,GSTU8
GRMZM2G333861	-	8:163203514-163205870	WT	fdl	OK	1.96535	3.66739	0.899969	2.06808	0.00065	0.00525152	yes	AMP-dependent synthetase and ligase family protein	0
GRMZM2G112456	-	4:157943334-157948027	WT	fdl	OK	24.4256	45.5486	0.899016	3.80845	5e-05	0.000604151	yes	oligopeptide transporter 4	ATOPT4,OPT4
GRMZM2G471517	-	3:22963599-22964684	WT	fdl	OK	2.52775	4.71281	0.898737	1.6999	0.00495	0.0256524	yes	0	0
GRMZM2G181236	-	1:223848695-223851146	WT	fdl	OK	3.67897	6.8553	0.897919	2.05989	0.0008	0.00623273	yes	cytochrome P450, family 87, subfamily A, polypeptide 6	CYP89A6
GRMZM2G398500	-	5:191144137-191148629	WT	fdl	OK	8.31027	15.4778	0.897232	3.28681	5e-05	0.000604151	yes	ATP-dependent caseinolytic (Clp) protease/crotonase family protein	0
GRMZM2G021607	-	4:133279710-133281491	WT	fdl	OK	5.55532	10.3452	0.897016	2.70698	5e-05	0.000604151	yes	Remorin family protein	0
GRMZM2G056068	-	8:90247045-90249997	WT	fdl	OK	2.1345	3.97395	0.896679	2.03177	0.0003	0.00281496	yes	0	0
GRMZM2G018695	-	5:23677582-23679568	WT	fdl	OK	0.641056	1.19234	0.895274	1.51977	0.0105	0.0448017	yes	Plant protein of unknown function (DUF641)	0
GRMZM2G037152	-	1:264594941-264596049	WT	fdl	OK	15.5038	28.8258	0.894735	2.95	5e-05	0.000604151	yes	GNS1/SUR4 membrane protein family	0
GRMZM2G030882	-	9:153457327-153459792	WT	fdl	OK	3.22852	6.00049	0.894206	2.39783	0.0002	0.00200164	yes	IQ-domain 19	IQD19
GRMZM2G063276	-	4:167063263-167064549	WT	fdl	OK	3.90474	7.25538	0.893825	2.21489	0.00055	0.00457621	yes	nudix hydrolase homolog 18	atnudt18,NUDT18
GRMZM2G441541	-	4:191928759-191933957	WT	fdl	OK	1.92121	3.56944	0.893683	2.38121	5e-05	0.000604151	yes	respiratory burst oxidase homologue D	ATRBOHD,RBOHD
GRMZM2G059845	-	6:162756481-162759383	WT	fdl	OK	6.5704	12.2022	0.893084	3.33901	5e-05	0.000604151	yes	Exostosin family protein	ATGUT1,GUT2,IRX10
GRMZM2G327406	-	2:207153242-207160798	WT	fdl	OK	10.4965	19.4855	0.89249	3.47687	5e-05	0.000604151	yes	adenosine-5\'-phosphosulfate (APS) kinase 3	APK3
GRMZM2G373124	-	1:214699083-214701360	WT	fdl	OK	32.1015	59.58	0.892189	4.26938	5e-05	0.000604151	yes	UDP-glucosyl transferase 85A2	AtUGT85A2,UGT85A2
GRMZM2G437912	-	2:59667645-59669581	WT	fdl	OK	7.98497	14.818	0.891987	3.20137	5e-05	0.000604151	yes	arogenate dehydratase 6	ADT6
GRMZM2G148176	-	7:170607053-170612010	WT	fdl	OK	3.30347	6.12872	0.891605	2.79727	5e-05	0.000604151	yes	B-S glucosidase 44	BGLU44
GRMZM2G144407	-	10:70547884-70553850	WT	fdl	OK	0.409054	0.758721	0.891277	1.52522	0.01065	0.0452664	yes	P450 reductase 2	AR2,ATR2
GRMZM2G092817	-	8:164822847-164826124	WT	fdl	OK	14.5162	26.9156	0.890779	3.51987	5e-05	0.000604151	yes	catalytic LigB subunit of aromatic ring-opening dioxygenase family	0
GRMZM2G169261	-	10:19078421-19080100	WT	fdl	OK	7.51448	13.9306	0.890513	2.54234	5e-05	0.000604151	yes	fatty acid desaturase 2	FAD2
GRMZM2G093858	-	10:83561144-83565227	WT	fdl	OK	2.57158	4.76531	0.889913	2.42753	5e-05	0.000604151	yes	Protein kinase superfamily protein	CRLK1
GRMZM2G104639	-	3:66947061-66952975	WT	fdl	OK	2.35835	4.36857	0.889384	1.58366	0.0087	0.0389757	yes	Uncharacterised protein family (UPF0497)	0
GRMZM2G356545	-	4:15063813-15067526	WT	fdl	OK	1.93439	3.5815	0.888683	2.04595	0.00095	0.00715562	yes	0	0
GRMZM2G025528	-	3:135198717-135202520	WT	fdl	OK	8.34751	15.4526	0.888434	3.43725	5e-05	0.000604151	yes	ureide permease 2	ATUPS2,UPS2
GRMZM2G336456	-	2:182328752-182332957	WT	fdl	OK	0.518717	0.960222	0.888422	1.99411	0.00105	0.0077351	yes	Protein of unknown function (DUF1666)	0
GRMZM2G092137	-	7:83788711-83791125	WT	fdl	OK	8.87331	16.4136	0.887348	3.51462	5e-05	0.000604151	yes	basic leucine-zipper 44	AtbZIP44,bZIP44
GRMZM2G057067	-	3:199377732-199380221	WT	fdl	OK	3.23429	5.98053	0.886823	2.65823	5e-05	0.000604151	yes	phytochrome-associated protein 1	IAA26,PAP1
GRMZM2G118610	-	10:64494293-64497324	WT	fdl	OK	7.36769	13.6205	0.88649	3.19062	5e-05	0.000604151	yes	cinnamyl alcohol dehydrogenase 6	ATCAD6,CAD6
GRMZM2G004694	-	7:160847730-160850026	WT	fdl	OK	27.5684	50.9611	0.88638	4.08467	5e-05	0.000604151	yes	polyol/monosaccharide transporter 5	ATPLT5,ATPMT5,PMT5
GRMZM2G320506	-	5:4670692-4674066	WT	fdl	OK	6.57223	12.1484	0.88631	3.63047	5e-05	0.000604151	yes	calcium dependent protein kinase 1	ATCPK1,CPK1
GRMZM2G041175	-	7:118343707-118345876	WT	fdl	OK	2.98422	5.51309	0.885508	1.94736	0.00075	0.00591891	yes	tetraspanin8	TET8
GRMZM2G441347	-	2:28745741-28748887	WT	fdl	OK	56.3805	104.121	0.884997	4.45873	5e-05	0.000604151	yes	phenylalanine ammonia-lyase 2	ATPAL2,PAL2
GRMZM2G112524	-	1:47176576-47177681	WT	fdl	OK	26.1799	48.3449	0.884902	3.36421	5e-05	0.000604151	yes	0	0
GRMZM2G148790	-	5:46555314-46557065	WT	fdl	OK	0.93393	1.72462	0.884891	1.70802	0.0048	0.0250546	yes	Remorin family protein	0
GRMZM2G703858	-	1:192965188-192967819	WT	fdl	OK	2.05924	3.80208	0.884677	1.76254	0.003	0.0173369	yes	RPM1 interacting protein 4	RIN4
GRMZM5G883969	-	1:296787365-296790975	WT	fdl	OK	5.11957	9.45022	0.884325	2.5551	0.0001	0.00110029	yes	0	0
GRMZM2G082032	-	2:5073952-5075447	WT	fdl	OK	11.9168	21.9812	0.88328	3.27824	5e-05	0.000604151	yes	N-terminal nucleophile aminohydrolases (Ntn hydrolases) superfamily protein	0
GRMZM2G106748	-	3:93841904-93845764	WT	fdl	OK	0.693655	1.2791	0.882835	1.57824	0.0085	0.0383245	yes	PLAT/LH2 domain-containing lipoxygenase family protein	LOX5
GRMZM2G089056	-	1:6914658-6919235	WT	fdl	OK	3.93598	7.25102	0.881463	3.49327	5e-05	0.000604151	yes	0	0
GRMZM2G117030	-	3:60531548-60535214	WT	fdl	OK	1.80981	3.33335	0.881135	2.09039	0.0004	0.00353672	yes	GDSL-like Lipase/Acylhydrolase superfamily protein	0
GRMZM2G135960	-	9:6491474-6492651	WT	fdl	OK	2.49957	4.60247	0.880728	1.98906	0.00095	0.00715562	yes	HSP20-like chaperones superfamily protein	0
GRMZM2G015605	-	10:87283918-87284844	WT	fdl	OK	61.0762	112.44	0.880466	4.08249	5e-05	0.000604151	yes	Low temperature and salt responsive protein family	RCI2A
GRMZM2G361064	-	6:154325085-154327260	WT	fdl	OK	56.7471	104.38	0.879219	4.17178	5e-05	0.000604151	yes	expansin A8	ATEXP8,ATEXPA8,ATHEXP ALPHA 1.11,EXP8,EXPA8
GRMZM2G113349	-	5:51897879-51899471	WT	fdl	OK	5.11633	9.40953	0.879013	2.7372	5e-05	0.000604151	yes	PS II oxygen-evolving complex 1	MSP-1,OE33,OEE1,OEE33,PSBO-1,PSBO1
GRMZM2G434098	-	3:176376916-176378611	WT	fdl	OK	1.10115	2.02417	0.878325	1.65954	0.00615	0.0301238	yes	Ovate family protein	0
GRMZM2G017555	-	8:5330394-5332835	WT	fdl	OK	0.784621	1.44228	0.878285	1.60605	0.0079	0.0362551	yes	Plant invertase/pectin methylesterase inhibitor superfamily	0
GRMZM2G121360	-	9:130353253-130355436	WT	fdl	OK	10.9497	20.1274	0.878276	3.52879	5e-05	0.000604151	yes	Heavy metal transport/detoxification superfamily protein	0
GRMZM2G346207	-	5:162804733-162805942	WT	fdl	OK	2.35064	4.3199	0.877942	1.81724	0.00295	0.0171292	yes	Integrase-type DNA-binding superfamily protein	0
GRMZM2G167428	-	1:296730702-296738790	WT	fdl	OK	4.30362	7.905	0.877216	3.31444	5e-05	0.000604151	yes	0	0
GRMZM2G703582	-	1:61951364-61953102	WT	fdl	OK	5.40374	9.92259	0.876759	2.68445	5e-05	0.000604151	yes	2-oxoglutarate (2OG) and Fe(II)-dependent oxygenase superfamily protein	0
GRMZM2G021621	-	1:91256137-91259053	WT	fdl	OK	161.304	296.052	0.876069	4.32431	5e-05	0.000604151	yes	expansin B2	ATEXPB2,ATHEXP BETA 1.4,EXPB2
GRMZM2G130302	-	5:665576-667291	WT	fdl	OK	0.968319	1.77525	0.874464	1.55445	0.0105	0.0448017	yes	Protein of unknown function (DUF668)	0
GRMZM2G153575	-	2:199053845-199059049	WT	fdl	OK	0.720131	1.31966	0.873834	1.90579	0.0012	0.00860719	yes	sequence-specific DNA binding transcription factors	0
GRMZM5G862355	-	6:97278293-97280551	WT	fdl	OK	0.841689	1.54161	0.873078	1.55362	0.01015	0.0436301	yes	Ubiquitin system component Cue protein	0
GRMZM2G125853	-	7:115996519-116010636	WT	fdl	OK	11.117	20.358	0.872821	3.31947	5e-05	0.000604151	yes	0	0
GRMZM2G027695	-	7:8697515-8698460	WT	fdl	OK	2.61767	4.79148	0.872188	1.61254	0.0071	0.0335143	yes	0	0
GRMZM2G059634	-	6:118330274-118333702	WT	fdl	OK	11.1279	20.3575	0.871376	3.14675	5e-05	0.000604151	yes	plasmodesmata-located protein 6	PDLP6
GRMZM2G378762	-	6:86790341-86791721	WT	fdl	OK	5.11835	9.36273	0.87125	2.65869	5e-05	0.000604151	yes	0	0
GRMZM2G160838	-	3:173563411-173564760	WT	fdl	OK	3.19456	5.84121	0.87065	2.00758	0.00115	0.00831818	yes	myb domain protein 4	ATMYB4,MYB4
GRMZM2G414537	-	2:42111734-42114321	WT	fdl	OK	1.23168	2.25175	0.870423	1.53039	0.0094	0.0411555	yes	0	0
GRMZM2G159759	-	5:142510281-142513269	WT	fdl	OK	26.8646	49.113	0.870401	3.98734	5e-05	0.000604151	yes	GDSL-like Lipase/Acylhydrolase superfamily protein	0
GRMZM2G311182	-	1:56758336-56763169	WT	fdl	OK	1.30895	2.39291	0.870353	2.27266	0.0001	0.00110029	yes	sucrose synthase 3	ATSUS3,SUS3
GRMZM2G061723	-	3:219482212-219485065	WT	fdl	OK	4.27493	7.81178	0.86975	2.86638	5e-05	0.000604151	yes	calmodulin-binding family protein	EDA39
GRMZM2G022679	-	3:196126845-196128900	WT	fdl	OK	2.31435	4.2274	0.869163	2.11378	0.0005	0.00423791	yes	Arabidopsis thaliana gibberellin 2-oxidase 1	ATGA2OX1,GA2OX1
GRMZM2G176289	-	4:160020999-160023829	WT	fdl	OK	4.00127	7.3074	0.868899	2.64615	5e-05	0.000604151	yes	cryptochrome-interacting basic-helix-loop-helix 1	CIB1
GRMZM5G861357	-	5:13190417-13193714	WT	fdl	OK	4.50578	8.22829	0.868815	1.89114	0.0016	0.010778	yes	Thioesterase superfamily protein	0
GRMZM2G152417	-	9:136270170-136274045	WT	fdl	OK	34.0764	62.1967	0.868062	4.19484	5e-05	0.000604151	yes	acyl-activating enzyme 7	AAE7,ACN1
GRMZM2G341729	-	6:126329537-126334786	WT	fdl	OK	27.2256	49.6761	0.867586	3.26314	5e-05	0.000604151	yes	Adenine nucleotide alpha hydrolases-like superfamily protein	0
GRMZM2G164036	-	2:32667634-32669660	WT	fdl	OK	8.58942	15.6687	0.867254	3.49728	5e-05	0.000604151	yes	cytochrome P450, family 71, subfamily A, polypeptide 25	CYP71A25
GRMZM2G029780	-	5:212051217-212053906	WT	fdl	OK	8.1364	14.8414	0.867164	3.463	5e-05	0.000604151	yes	Subtilase family protein	0
GRMZM2G441903	-	1:187432433-187434251	WT	fdl	OK	8.82757	16.0986	0.866845	3.14351	5e-05	0.000604151	yes	A20/AN1-like zinc finger family protein	0
GRMZM2G112488	-	1:47182427-47183304	WT	fdl	OK	19.9711	36.4048	0.866212	3.02759	5e-05	0.000604151	yes	PYR1-like 6	PYL6,RCAR9
GRMZM2G031028	-	2:44056950-44062636	WT	fdl	OK	11.6933	21.301	0.865244	3.3907	5e-05	0.000604151	yes	fibrillin	FIB
GRMZM5G807267	-	2:57684822-57687212	WT	fdl	OK	6.67992	12.1684	0.865238	2.70521	5e-05	0.000604151	yes	alpha carbonic anhydrase 1	ACA1,ATACA1,CAH1
GRMZM2G178797	-	6:151035850-151039745	WT	fdl	OK	4.61947	8.41004	0.864386	2.13153	0.0003	0.00281496	yes	guanylyl cyclase 1	ATGC1,GC1
GRMZM2G154870	-	1:278967038-278968982	WT	fdl	OK	1.52653	2.77815	0.863867	1.78063	0.00215	0.013493	yes	cytochrome P450, family 81, subfamily D, polypeptide 3	CYP81D3
GRMZM2G346861	-	1:33219656-33222166	WT	fdl	OK	5.51083	10.0291	0.863852	2.48213	0.0001	0.00110029	yes	Pathogenesis-related thaumatin superfamily protein	0
GRMZM2G071573	-	9:98256955-98262572	WT	fdl	OK	4.65267	8.46551	0.863537	3.16364	5e-05	0.000604151	yes	STRUBBELIG-receptor family 8	SRF8
GRMZM2G045999	-	1:258124332-258125256	WT	fdl	OK	1.75104	3.18531	0.863219	1.58658	0.00715	0.0336953	yes	0	0
GRMZM2G166753	-	3:229678615-229682575	WT	fdl	OK	0.507048	0.922354	0.863199	1.5858	0.0077	0.0355133	yes	alpha/beta-Hydrolases superfamily protein	0
GRMZM2G087590	-	3:138654351-138673203	WT	fdl	OK	11.5983	21.0953	0.863009	2.47219	0.0002	0.00200164	yes	Mog1/PsbP/DUF1795-like photosystem II reaction center PsbP family protein	0
GRMZM2G339645	-	7:156324057-156327322	WT	fdl	OK	29.1675	53.0484	0.862948	4.22222	5e-05	0.000604151	yes	cellulose synthase-like D5	ATCSLD5,CSLD5,SOS6
GRMZM2G174249	-	3:145762728-145767226	WT	fdl	OK	2.02888	3.68885	0.862487	2.44176	5e-05	0.000604151	yes	Glycosyl hydrolases family 32 protein	ATBFRUCT1,ATCWINV1
GRMZM2G127150	-	1:64975074-64977255	WT	fdl	OK	2.59598	4.71937	0.862317	1.80635	0.00255	0.0153219	yes	Amino acid permease family protein	0
GRMZM2G143050	-	5:164020161-164021630	WT	fdl	OK	2.80805	5.10325	0.861846	2.08768	0.0003	0.00281496	yes	0	0
GRMZM2G097900	-	8:12992174-12993622	WT	fdl	OK	2.37929	4.31925	0.860251	1.9338	0.0015	0.0102688	yes	EF hand calcium-binding protein family	CML24,TCH2
GRMZM2G118345	-	2:28677254-28680358	WT	fdl	OK	13.8701	25.1751	0.860015	3.90545	5e-05	0.000604151	yes	PHE ammonia lyase 1	ATPAL1,PAL1
GRMZM2G099363	-	9:16325169-16327546	WT	fdl	OK	10.594	19.2146	0.858954	3.33655	5e-05	0.000604151	yes	S-adenosyl-L-methionine-dependent methyltransferases superfamily protein	CCoAOMT1
GRMZM2G349996	-	5:127846384-127847427	WT	fdl	OK	3.76661	6.83047	0.858719	2.31935	0.0001	0.00110029	yes	Nucleic acid-binding, OB-fold-like protein	0
GRMZM2G320269	-	1:222256596-222258940	WT	fdl	OK	7.33197	13.2889	0.857951	3.12014	5e-05	0.000604151	yes	Peroxidase superfamily protein	0
AC202185.4_FG004	-	1:122169769-122170960	WT	fdl	OK	27.5629	49.9528	0.857835	3.7912	5e-05	0.000604151	yes	heat shock protein 21	HSP21
GRMZM2G051898	-	2:34127365-34129396	WT	fdl	OK	11.7291	21.2546	0.857679	3.342	5e-05	0.000604151	yes	Protein of unknown function, DUF642	0
GRMZM2G023436	-	3:210617225-210619029	WT	fdl	OK	1.26318	2.28826	0.857187	1.61052	0.00605	0.029779	yes	RAB GTPase homolog A1F	AtRABA1f,RABA1f
GRMZM2G092925	-	1:198966263-198967752	WT	fdl	OK	3.39033	6.13906	0.856591	2.07894	0.0004	0.00353672	yes	HVA22 homologue E	ATHVA22E,HVA22E
GRMZM2G301271	-	1:64716645-64728609	WT	fdl	OK	1.47157	2.66443	0.856477	1.93406	0.00155	0.0105177	yes	Amino acid permease family protein	0
GRMZM2G102760	-	5:12285655-12290564	WT	fdl	OK	24.1903	43.7675	0.855428	4.17794	5e-05	0.000604151	yes	lipoxygenase 1	ATLOX1,LOX1
GRMZM2G009995	-	9:89736159-89741950	WT	fdl	OK	22.5444	40.7885	0.855395	4.11659	5e-05	0.000604151	yes	Leucine-rich repeat protein kinase family protein	0
GRMZM2G059706	-	4:206673043-206674105	WT	fdl	OK	14.4046	26.0609	0.855355	3.08759	5e-05	0.000604151	yes	Disease resistance-responsive (dirigent-like protein) family protein	0
GRMZM2G057283	-	3:205369889-205371486	WT	fdl	OK	5.11099	9.24049	0.854366	2.31662	0.0001	0.00110029	yes	AWPM-19-like family protein	0
GRMZM2G026151	-	4:234531365-234533650	WT	fdl	OK	0.887488	1.60371	0.853615	1.55963	0.00755	0.0350943	yes	Protein kinase superfamily protein	0
GRMZM5G854138	-	2:139700112-139701207	WT	fdl	OK	117.904	213.001	0.853256	4.11969	5e-05	0.000604151	yes	0	0
GRMZM2G107851	-	1:115345103-115346818	WT	fdl	OK	10.9169	19.7192	0.853037	3.52099	5e-05	0.000604151	yes	HXXXD-type acyl-transferase family protein	0
GRMZM2G163086	-	2:112543993-112546906	WT	fdl	OK	1.00503	1.81506	0.852779	1.5139	0.01085	0.0458554	yes	Plant protein of unknown function (DUF827)	0
GRMZM2G125034	-	6:153977979-153980913	WT	fdl	OK	1.04248	1.88229	0.852474	1.80205	0.0034	0.0191324	yes	ARM repeat superfamily protein	0
GRMZM2G131982	-	2:22527447-22530936	WT	fdl	OK	1.55584	2.80899	0.852361	1.57216	0.0078	0.0358887	yes	salt tolerance homolog2	STH2
GRMZM2G040033	-	6:1535311-1537397	WT	fdl	OK	2.60898	4.70778	0.85156	2.24006	0.0001	0.00110029	yes	EamA-like transporter family protein	0
GRMZM2G100380	-	5:8360459-8362680	WT	fdl	OK	0.650383	1.17303	0.850878	1.51658	0.0103	0.0441764	yes	ankyrin repeat family protein	0
GRMZM2G093526	-	2:10574514-10578571	WT	fdl	OK	0.596997	1.07656	0.850627	1.67481	0.006	0.0296021	yes	Terpenoid cyclases/Protein prenyltransferases superfamily protein	ATKS,ATKS1,GA2,KS,KS1
GRMZM2G080839	-	9:78160378-78162226	WT	fdl	OK	1.1027	1.98768	0.850044	1.63581	0.00385	0.0210852	yes	FAD-binding Berberine family protein	0
GRMZM2G038636	-	7:122016557-122021703	WT	fdl	OK	87.8599	158.318	0.849548	4.23734	5e-05	0.000604151	yes	aleurain-like protease	AALP,ALP,SAG2
GRMZM2G120304	-	3:31898898-31902299	WT	fdl	OK	89.1308	160.514	0.848703	3.51954	5e-05	0.000604151	yes	hydroxyproline-rich glycoprotein family protein	0
GRMZM2G096269	-	1:7854953-7856758	WT	fdl	OK	37.0019	66.6338	0.848657	4.05152	5e-05	0.000604151	yes	glutathione S-transferase phi 8	ATGSTF5,ATGSTF8,GST6,GSTF8
GRMZM2G330049	-	2:181175309-181177429	WT	fdl	OK	1.10147	1.98302	0.848266	1.77879	0.00345	0.0193526	yes	CBL-interacting protein kinase 5	CIPK5,SnRK3.24
GRMZM2G138693	-	7:135739750-135740882	WT	fdl	OK	4.415	7.94403	0.847456	2.00215	0.00115	0.00831818	yes	0	0
GRMZM2G394528	-	4:155320586-155324867	WT	fdl	OK	25.9	46.5663	0.846336	4.05287	5e-05	0.000604151	yes	S-adenosyl-L-methionine-dependent methyltransferases superfamily protein	0
GRMZM2G402417	-	2:171271426-171273196	WT	fdl	OK	153.939	276.555	0.845209	4.25206	5e-05	0.000604151	yes	Mannose-binding lectin superfamily protein	0
GRMZM2G127143	-	4:10663566-10664211	WT	fdl	OK	6.52766	11.7256	0.845021	1.92166	0.00225	0.0139653	yes	Protein of unknown function, DUF538	0
GRMZM5G817182	-	2:26046879-26048044	WT	fdl	OK	5.9197	10.6303	0.844586	2.48399	0.0001	0.00110029	yes	0	0
GRMZM2G150691	-	4:17528797-17530220	WT	fdl	OK	5.04602	9.05853	0.844131	2.31807	0.0001	0.00110029	yes	Protein of unknown function (DUF 3339)	0
GRMZM2G700188	-	7:108309685-108416833	WT	fdl	OK	90.478	162.185	0.842005	4.23293	5e-05	0.000604151	yes	0	0
GRMZM2G112284	-	8:96141389-96143770	WT	fdl	OK	4.74325	8.50099	0.841757	2.86534	5e-05	0.000604151	yes	Tetratricopeptide repeat (TPR)-like superfamily protein	0
GRMZM2G300135	-	5:61702709-61706176	WT	fdl	OK	0.976701	1.75018	0.841512	1.55812	0.00945	0.0413196	yes	Senescence/dehydration-associated protein-related	0
GRMZM2G463574	-	3:16573592-16577181	WT	fdl	OK	2.14471	3.84305	0.841471	2.72776	5e-05	0.000604151	yes	Leucine-rich repeat protein kinase family protein	0
GRMZM2G079583	-	6:164347216-164350301	WT	fdl	OK	5.97054	10.6962	0.841164	2.94386	5e-05	0.000604151	yes	Leucine-rich repeat protein kinase family protein	MRH1
GRMZM5G863420	-	6:161673002-161674439	WT	fdl	OK	1.90124	3.40572	0.841019	1.57345	0.00615	0.0301238	yes	WRKY DNA-binding protein 51	ATWRKY51,WRKY51
GRMZM2G145972	-	4:35243106-35249091	WT	fdl	OK	22.1785	39.7279	0.840994	3.90963	5e-05	0.000604151	yes	NAD(P)H dehydrogenase B2	NDB2
GRMZM2G033098	-	5:5915469-5917535	WT	fdl	OK	8.16297	14.6171	0.840488	3.08587	5e-05	0.000604151	yes	allene oxide synthase	AOS,CYP74A,DDE2
GRMZM2G051921	-	2:34135546-34136697	WT	fdl	OK	3.67715	6.5842	0.840422	1.83296	0.00115	0.00831818	yes	homolog of carrot EP3-3 chitinase	ATCHITIV,ATEP3,CHIV,EP3
GRMZM2G161472	-	9:79629932-79634006	WT	fdl	OK	6.60425	11.8244	0.840296	2.99262	5e-05	0.000604151	yes	GA requiring 3	ATKO1,CYP701A3,GA3
GRMZM2G118579	-	4:169831598-169833403	WT	fdl	OK	9.91334	17.7483	0.840241	2.89013	5e-05	0.000604151	yes	xyloglucan endotransglucosylase/hydrolase 32	XTH32
GRMZM2G076771	-	2:14815297-14817644	WT	fdl	OK	2.12658	3.8069	0.840085	2.434	0.00015	0.00157408	yes	Pentatricopeptide repeat (PPR-like) superfamily protein	0
GRMZM2G125557	-	1:209011005-209013986	WT	fdl	OK	5.38552	9.63939	0.839858	2.89251	5e-05	0.000604151	yes	Dormancy/auxin associated family protein	0
GRMZM2G017940	-	4:15720368-15724147	WT	fdl	OK	0.818874	1.46545	0.839628	1.57406	0.00705	0.0333667	yes	RNI-like superfamily protein	0
GRMZM2G106622	-	10:14307489-14310723	WT	fdl	OK	2.42048	4.32984	0.839024	1.99506	0.00085	0.00653427	yes	GRAM domain family protein	0
GRMZM2G004828	-	6:162840181-162841982	WT	fdl	OK	1.7034	3.04353	0.837331	1.67123	0.0054	0.0273654	yes	Reticulon family protein	0
GRMZM2G023847	-	1:182122134-182123253	WT	fdl	OK	5.0155	8.9571	0.836638	2.02571	0.0003	0.00281496	yes	uclacyanin 1	UCC1
GRMZM2G179147	-	5:200705193-200707991	WT	fdl	OK	5.35408	9.55479	0.835586	3.01716	5e-05	0.000604151	yes	cytochrome P450, family 707, subfamily A, polypeptide 1	CYP707A1
GRMZM2G075283	-	10:22328005-22329297	WT	fdl	OK	21.0169	37.5063	0.835578	2.91758	5e-05	0.000604151	yes	0	0
GRMZM2G015344	-	1:205230310-205234454	WT	fdl	OK	15.3725	27.4239	0.835078	3.74073	5e-05	0.000604151	yes	uridine-ribohydrolase 1	URH1
GRMZM2G170047	-	3:2123729-2125518	WT	fdl	OK	1.92601	3.43565	0.834971	1.88536	0.00155	0.0105177	yes	cytochrome P450, family 71, subfamily A, polypeptide 25	CYP71A25
GRMZM2G081504	-	5:33910046-33920991	WT	fdl	OK	14.0305	25.0253	0.834817	3.79402	5e-05	0.000604151	yes	acylaminoacyl-peptidase-related	0
GRMZM2G458095	-	3:223823834-223825699	WT	fdl	OK	1.21349	2.16352	0.834211	1.90339	0.0013	0.00915699	yes	cytochrome BC1 synthesis	BCS1
GRMZM2G478414	-	3:201254521-201260673	WT	fdl	OK	32.3603	57.693	0.834171	3.81256	5e-05	0.000604151	yes	GDSL-like Lipase/Acylhydrolase superfamily protein	0
GRMZM2G036351	-	9:150514711-150515694	WT	fdl	OK	2.60823	4.64846	0.833679	1.59796	0.00755	0.0350943	yes	TIFY domain/Divergent CCT motif family protein	JAZ2,TIFY10B
GRMZM2G132303	-	8:171160420-171162747	WT	fdl	OK	3.97769	7.08677	0.833197	2.55607	5e-05	0.000604151	yes	DNA glycosylase superfamily protein	0
GRMZM2G081582	-	4:143491904-143496980	WT	fdl	OK	29.4633	52.4614	0.832337	4.03789	5e-05	0.000604151	yes	PHE ammonia lyase 1	ATPAL1,PAL1
GRMZM2G122431	-	3:145209828-145213170	WT	fdl	OK	7.56364	13.4595	0.831473	3.16104	5e-05	0.000604151	yes	cellulose synthase like G2	ATCSLG2,CSLG2
GRMZM2G066426	-	6:9202974-9206300	WT	fdl	OK	1.90589	3.39141	0.831424	1.67568	0.0042	0.0225589	yes	acyl-activating enzyme 14	AAE14
GRMZM2G003715	-	10:78142497-78146839	WT	fdl	OK	6.86878	12.2207	0.8312	3.4018	5e-05	0.000604151	yes	NAC 014	ANAC014,NAC014
GRMZM2G317900	-	5:57456263-57463575	WT	fdl	OK	10.9354	19.4331	0.829519	3.86933	5e-05	0.000604151	yes	Transcriptional factor B3 family protein / auxin-responsive factor AUX/IAA-related	ARF7,BIP,IAA21,IAA23,IAA25,MSG1,NPH4,TIR5
GRMZM2G433184	-	1:124476817-124477884	WT	fdl	OK	19.6694	34.9495	0.829321	3.25934	5e-05	0.000604151	yes	Disease resistance-responsive (dirigent-like protein) family protein	0
GRMZM2G099002	-	10:86711389-86721041	WT	fdl	OK	6.37342	11.3242	0.829274	3.09621	5e-05	0.000604151	yes	CBL-interacting protein kinase 1	CIPK1,SnRK3.16
GRMZM2G047368	PIP2-6	7:41553958-41555454	WT	fdl	OK	500.115	888.133	0.828517	3.92973	5e-05	0.000604151	yes	plasma membrane intrinsic protein 2	PIP2;2,PIP2B
GRMZM2G104999	-	2:166013278-166017225	WT	fdl	OK	52.7371	93.643	0.828352	4.06209	5e-05	0.000604151	yes	uridine-ribohydrolase 1	URH1
GRMZM2G382534	-	9:153962137-153964502	WT	fdl	OK	1.01655	1.80459	0.82799	1.62051	0.00635	0.0308747	yes	beta-hydroxylase 1	B1,BCH1,BETA-OHASE 1,chy1
GRMZM2G386209	-	1:191892985-191895008	WT	fdl	OK	9.28101	16.4756	0.827976	2.95643	5e-05	0.000604151	yes	Auxin-responsive family protein	0
GRMZM2G104125	-	1:291003372-291007975	WT	fdl	OK	5.42055	9.62123	0.827783	3.21427	5e-05	0.000604151	yes	calmodulin-domain protein kinase 7	CPK7
GRMZM2G042933	-	2:3940152-3942970	WT	fdl	OK	2.62341	4.65413	0.827069	2.07403	0.00015	0.00157408	yes	amino acid permease 2	AAP2
GRMZM2G308064	-	4:203637271-203646991	WT	fdl	OK	1.4258	2.52935	0.826991	2.57975	5e-05	0.000604151	yes	NB-ARC domain-containing disease resistance protein	RPM1,RPS3
GRMZM5G827496	-	6:146885594-146888880	WT	fdl	OK	1.10813	1.96552	0.82679	1.73577	0.00395	0.0215107	yes	Major facilitator superfamily protein	0
GRMZM2G164249	-	1:277113749-277115064	WT	fdl	OK	4.73959	8.40598	0.826652	1.78002	0.00285	0.0166741	yes	0	0
GRMZM2G089400	-	6:89228398-89230658	WT	fdl	OK	4.54169	8.05479	0.826616	1.88131	0.00095	0.00715562	yes	Bifunctional inhibitor/lipid-transfer protein/seed storage 2S albumin superfamily protein	0
GRMZM2G080959	-	4:156959834-156960798	WT	fdl	OK	4.06072	7.20007	0.826274	1.89699	0.0017	0.0112744	yes	Protein of unknown function (DUF581)	0
GRMZM2G051619	-	6:131338804-131342645	WT	fdl	OK	1.15059	2.03847	0.825106	1.47539	0.0108	0.0457276	yes	Arabidopsis thaliana gibberellin 2-oxidase 1	ATGA2OX1,GA2OX1
GRMZM2G014653	-	3:170863579-170866035	WT	fdl	OK	8.4422	14.953	0.824742	2.94416	5e-05	0.000604151	yes	NAC (No Apical Meristem) domain transcriptional regulator superfamily protein	ANAC002,ATAF1
GRMZM2G112309	-	5:30237718-30241622	WT	fdl	OK	1.54674	2.73947	0.824662	2.45391	5e-05	0.000604151	yes	Protein kinase family protein with leucine-rich repeat domain	0
GRMZM2G324297	-	9:62365936-62368297	WT	fdl	OK	4.25583	7.53551	0.824267	2.43993	5e-05	0.000604151	yes	prephenate dehydrogenase family protein	0
GRMZM2G121649	-	7:124249377-124254808	WT	fdl	OK	4.79218	8.48284	0.823864	3.26789	5e-05	0.000604151	yes	Microtubule associated protein (MAP65/ASE1) family protein	ATMAP65-6,MAP65-6
GRMZM2G080586	-	1:16373952-16377567	WT	fdl	OK	1.54902	2.74148	0.823595	1.62972	0.00675	0.0323037	yes	alpha/beta-Hydrolases superfamily protein	0
GRMZM2G085381	BX1	4:3260761-3263006	WT	fdl	OK	404.802	716.292	0.823332	3.83915	5e-05	0.000604151	yes	Aldolase-type TIM barrel family protein	0
GRMZM2G121333	-	9:23466256-23469699	WT	fdl	OK	1.48628	2.62931	0.822978	1.77046	0.00385	0.0210852	yes	alpha/beta-Hydrolases superfamily protein	0
GRMZM2G006216	-	10:127378244-127382709	WT	fdl	OK	5.26097	9.30259	0.822305	2.93145	5e-05	0.000604151	yes	S-adenosyl-L-methionine-dependent methyltransferases superfamily protein	0
GRMZM2G101818	-	4:237244513-237245531	WT	fdl	OK	8.37595	14.807	0.821951	2.6651	5e-05	0.000604151	yes	0	0
GRMZM2G079109	-	2:194686482-194691713	WT	fdl	OK	7.82587	13.8337	0.821867	3.10826	5e-05	0.000604151	yes	alpha/beta-Hydrolases superfamily protein	0
GRMZM2G023946	-	2:60701200-60709776	WT	fdl	OK	14.0833	24.8919	0.821693	3.5341	5e-05	0.000604151	yes	Protein of unknown function (DUF1624)	0
GRMZM2G061202	-	1:39247775-39253303	WT	fdl	OK	1.61192	2.84821	0.821275	1.77585	0.0038	0.0208905	yes	Protein of unknown function (DUF604)	0
GRMZM2G136453	-	1:195364023-195371310	WT	fdl	OK	26.3648	46.5612	0.820519	3.82984	5e-05	0.000604151	yes	purple acid phosphatase 27	ATPAP27,PAP27
GRMZM2G388608	-	1:116272563-116273384	WT	fdl	OK	4.12852	7.29094	0.820482	1.74253	0.0046	0.0242846	yes	0	0
GRMZM2G128268	-	2:131153533-131156829	WT	fdl	OK	6.69626	11.8247	0.820373	2.70704	5e-05	0.000604151	yes	Eukaryotic aspartyl protease family protein	0
GRMZM2G038898	-	1:238522628-238525355	WT	fdl	OK	5.96828	10.539	0.820358	2.72967	5e-05	0.000604151	yes	Core-2/I-branching beta-1,6-N-acetylglucosaminyltransferase family protein	UNE7
GRMZM2G149295	-	7:86826320-86828110	WT	fdl	OK	3.92655	6.93362	0.820346	2.10334	0.0007	0.00559106	yes	Protein of unknown function (DUF1637)	0
GRMZM2G111152	-	7:132762136-132763851	WT	fdl	OK	1.0804	1.90769	0.820265	1.47139	0.01165	0.0485099	yes	AGC (cAMP-dependent, cGMP-dependent and protein kinase C) kinase family protein	0
GRMZM2G326980	-	7:113191418-113194125	WT	fdl	OK	5.49292	9.68742	0.818539	2.23907	5e-05	0.000604151	yes	0	0
GRMZM2G343828	-	4:196998239-197002405	WT	fdl	OK	0.853193	1.50323	0.817122	1.71526	0.00355	0.0197888	yes	Glycosyl hydrolase family protein	0
GRMZM2G124802	-	2:221648328-221650984	WT	fdl	OK	6.9556	12.2536	0.816963	2.54454	5e-05	0.000604151	yes	NC domain-containing protein-related	0
GRMZM2G005552	-	8:132711339-132712947	WT	fdl	OK	84.6076	149.045	0.816889	4.0588	5e-05	0.000604151	yes	RmlC-like cupins superfamily protein	0
GRMZM2G122335	-	3:211209689-211216968	WT	fdl	OK	38.4811	67.7843	0.8168	3.78933	5e-05	0.000604151	yes	MAP kinase 20	ATMPK20,MPK20
GRMZM2G074053	-	5:194144388-194146417	WT	fdl	OK	24.9253	43.8969	0.816505	3.67336	5e-05	0.000604151	yes	Transmembrane amino acid transporter family protein	0
GRMZM2G149392	-	6:143138883-143142049	WT	fdl	OK	1.95862	3.44817	0.815992	1.67019	0.0041	0.0221918	yes	0	0
GRMZM2G024799	-	8:163925755-163929617	WT	fdl	OK	1.1021	1.93948	0.81542	1.78861	0.00265	0.0158037	yes	IQ-domain 14	IQD14
GRMZM2G106819	-	8:124326718-124327641	WT	fdl	OK	11.2636	19.8029	0.81404	2.74518	5e-05	0.000604151	yes	oxidative stress 3	ATOXS3,OXS3
GRMZM5G821637	-	1:298766997-298771703	WT	fdl	OK	16.5798	29.1455	0.813845	3.31686	5e-05	0.000604151	yes	Pentatricopeptide repeat (PPR) superfamily protein	0
GRMZM5G817886	-	2:10216754-10222011	WT	fdl	OK	50.8302	89.3222	0.813332	4.01975	5e-05	0.000604151	yes	Pyridoxal phosphate (PLP)-dependent transferases superfamily protein	GABA-T,HER1,POP2
GRMZM2G381576	-	5:54640244-54642479	WT	fdl	OK	5.72254	10.0546	0.813123	2.48311	5e-05	0.000604151	yes	P-loop containing nucleoside triphosphate hydrolases superfamily protein	0
GRMZM5G869635	-	5:41034506-41035538	WT	fdl	OK	3.15272	5.53207	0.811221	1.93397	0.001	0.00744977	yes	0	0
GRMZM2G456618	-	10:140985283-140986386	WT	fdl	OK	5.55018	9.7382	0.811121	1.94288	0.00125	0.00889141	yes	0	0
GRMZM2G141607	-	1:200043436-200046740	WT	fdl	OK	7.78482	13.6506	0.810226	2.60854	5e-05	0.000604151	yes	NAD(P)-binding Rossmann-fold superfamily protein	0
GRMZM2G043336	-	3:132181944-132183468	WT	fdl	OK	534.349	936.918	0.810141	3.86285	5e-05	0.000604151	yes	0	0
GRMZM2G119499	-	1:7819660-7821095	WT	fdl	OK	39.6858	69.575	0.809946	3.82624	5e-05	0.000604151	yes	glutathione S-transferase F11	ATGSTF11,ATGSTF6,GSTF11
GRMZM2G374827	-	6:3042195-3047128	WT	fdl	OK	1.74906	3.06611	0.809827	2.26986	0.00035	0.00318844	yes	Beta-glucosidase, GBA2 type family protein	0
GRMZM5G833207	-	3:205847178-205848771	WT	fdl	OK	2.01842	3.53695	0.809282	1.87308	0.0014	0.00973103	yes	ATP binding cassette subfamily B4	ABCB4,ATPGP4,MDR4,PGP4
GRMZM2G442763	-	1:200035402-200040990	WT	fdl	OK	1.79323	3.14157	0.808922	2.13274	0.00025	0.00241837	yes	Protein of unknown function, DUF547	0
GRMZM2G432926	-	5:38223536-38224749	WT	fdl	OK	2.09207	3.66372	0.808377	1.59537	0.00615	0.0301238	yes	plasma membrane intrinsic protein 2	PIP2;2,PIP2B
GRMZM2G146475	-	3:149448033-149449090	WT	fdl	OK	9.66454	16.9236	0.80826	2.70883	5e-05	0.000604151	yes	glutathione S-transferase TAU 8	ATGSTU8,GSTU8
GRMZM2G136300	-	9:75178374-75189228	WT	fdl	OK	6.76375	11.8314	0.806732	2.89888	5e-05	0.000604151	yes	amino acid permease 1	AAP1,NAT2
GRMZM5G848608	-	2:194143567-194147688	WT	fdl	OK	10.9084	19.0773	0.806417	3.15728	5e-05	0.000604151	yes	C2 domain-containing protein / GRAM domain-containing protein	0
GRMZM2G159724	-	3:201756750-201761835	WT	fdl	OK	59.3717	103.832	0.806411	4.0481	5e-05	0.000604151	yes	NADP-malic enzyme 3	ATNADP-ME3,NADP-ME3
GRMZM2G703307	-	2:194949442-194960156	WT	fdl	OK	5.19623	9.07709	0.804765	2.61915	5e-05	0.000604151	yes	0	0
GRMZM2G114681	-	2:180086932-180089653	WT	fdl	OK	23.3156	40.7287	0.804749	3.67178	5e-05	0.000604151	yes	TIFY domain/Divergent CCT motif family protein	JAZ2,TIFY10B
GRMZM2G144275	-	7:137522633-137525144	WT	fdl	OK	11.2269	19.6098	0.804615	3.24835	5e-05	0.000604151	yes	basic helix-loop-helix (bHLH) DNA-binding superfamily protein	0
GRMZM5G813363	-	6:132808056-132811127	WT	fdl	OK	2.30624	4.02751	0.804343	2.04424	0.00095	0.00715562	yes	N-MYC downregulated-like 1	NDL1
GRMZM2G020043	-	2:4305356-4312971	WT	fdl	OK	12.1157	21.1552	0.804131	2.061	0.00055	0.00457621	yes	0	0
GRMZM2G421491	-	1:276878164-276887250	WT	fdl	OK	3.06337	5.34601	0.803342	1.90391	0.0018	0.0117457	yes	oligopeptide transporter	ATOPT3,OPT3
GRMZM2G305159	-	6:156405157-156412650	WT	fdl	OK	0.763428	1.33185	0.802866	1.87346	0.00145	0.00999153	yes	autoinhibited Ca(2+)-ATPase, isoform 4	ACA4
GRMZM2G157247	-	4:7020203-7022982	WT	fdl	OK	1.98074	3.45451	0.802442	1.82065	0.00215	0.013493	yes	0	0
GRMZM2G332505	-	4:212528028-212530668	WT	fdl	OK	17.4917	30.5002	0.802148	3.25254	5e-05	0.000604151	yes	amino acid permease 2	AAP2
GRMZM2G149184	-	4:182180279-182183396	WT	fdl	OK	4.32493	7.54054	0.801993	2.70925	5e-05	0.000604151	yes	Auxin efflux carrier family protein	ATPIN1,PIN1
GRMZM2G138008	-	7:164026277-164028417	WT	fdl	OK	17.0197	29.6671	0.801657	3.50127	5e-05	0.000604151	yes	cytochrome P450, family 78, subfamily A, polypeptide 10	CYP78A10
GRMZM2G347043	-	1:292162440-292164227	WT	fdl	OK	28.0238	48.8346	0.801253	3.77039	5e-05	0.000604151	yes	NAC (No Apical Meristem) domain transcriptional regulator superfamily protein	anac081,ATAF2
GRMZM2G036564	-	6:120315468-120319622	WT	fdl	OK	3.56111	6.2051	0.801125	3.19983	5e-05	0.000604151	yes	Ankyrin repeat family protein	0
GRMZM2G071705	-	3:187490715-187493716	WT	fdl	OK	2.85482	4.97286	0.800677	2.32291	0.0001	0.00110029	yes	F-box family protein	0
GRMZM2G109286	-	9:123472099-123474387	WT	fdl	OK	1.34993	2.35116	0.800482	1.57699	0.00675	0.0323037	yes	PLC-like phosphodiesterases superfamily protein	0
GRMZM2G075513	-	4:170843861-170845760	WT	fdl	OK	2.91956	5.08404	0.800225	2.05089	0.0009	0.00685036	yes	HXXXD-type acyl-transferase family protein	0
GRMZM2G111309	-	7:148490574-148493173	WT	fdl	OK	18.4518	32.1235	0.799864	3.54932	5e-05	0.000604151	yes	Amidase family protein	0
GRMZM2G101613	-	5:209770433-209772179	WT	fdl	OK	2.08865	3.63532	0.799509	1.67291	0.00545	0.0275585	yes	inhibitor/interactor with cyclin-dependent kinase	ICK6,KRP3
GRMZM2G043857	-	1:41432454-41435979	WT	fdl	OK	2.87354	5.00138	0.7995	2.55532	5e-05	0.000604151	yes	Ankyrin repeat family protein	0
GRMZM2G162737	-	2:146683823-146686254	WT	fdl	OK	15.8193	27.5302	0.799327	3.40976	5e-05	0.000604151	yes	Cytochrome P450 superfamily protein	CBB3,CPD,CYP90,CYP90A,CYP90A1,DWF3
GRMZM2G082249	-	2:31220536-31222375	WT	fdl	OK	2.0439	3.5555	0.798726	1.82794	0.0031	0.0178081	yes	UDP-Glycosyltransferase superfamily protein	0
GRMZM2G066923	-	7:156839308-156844148	WT	fdl	OK	1.96523	3.41776	0.798353	1.79118	0.0016	0.010778	yes	Major facilitator superfamily protein	ATENT3,ENT3,FUR1
GRMZM2G052720	-	4:237684791-237686205	WT	fdl	OK	2.76385	4.80644	0.798292	1.82288	0.00235	0.0144159	yes	ethylene responsive element binding factor 4	ATERF-4,ATERF4,ERF4,RAP2.5
GRMZM2G180889	-	1:52218532-52220023	WT	fdl	OK	2.97016	5.16496	0.798214	1.88822	0.00155	0.0105177	yes	alpha-L-arabinofuranosidase 1	ARAF,ARAF1,ASD1,ATASD1
GRMZM2G037472	-	4:3748229-3751679	WT	fdl	OK	6.1292	10.6567	0.797988	3.05967	5e-05	0.000604151	yes	P-loop containing nucleoside triphosphate hydrolases superfamily protein	0
GRMZM2G383833	-	3:188865882-188883413	WT	fdl	OK	1.2965	2.254	0.797867	1.75021	0.003	0.0173369	yes	RING 1A	ATRING1A,RING1A
GRMZM2G088860	-	2:185294924-185296168	WT	fdl	OK	3.23036	5.61572	0.797775	1.91687	0.00115	0.00831818	yes	0	0
GRMZM2G079632	-	7:20903389-20905225	WT	fdl	OK	4.58095	7.96274	0.797618	2.34067	5e-05	0.000604151	yes	NAC (No Apical Meristem) domain transcriptional regulator superfamily protein	anac081,ATAF2
GRMZM2G048200	-	8:125000017-125004014	WT	fdl	OK	5.15448	8.95881	0.79748	2.81606	5e-05	0.000604151	yes	GDSL-like Lipase/Acylhydrolase superfamily protein	0
GRMZM5G813651	-	3:170066206-170069008	WT	fdl	OK	1.18668	2.06057	0.796106	1.57362	0.00785	0.0360757	yes	NAC domain containing protein 35	anac034,ANAC035,LOV1,NAC035
GRMZM2G142919	-	8:97356321-97360816	WT	fdl	OK	5.99506	10.409	0.795983	2.76248	5e-05	0.000604151	yes	phosphate transporter 4;2	PHT4;2
GRMZM2G116584	-	3:220604799-220608677	WT	fdl	OK	13.126	22.7809	0.795398	3.07994	5e-05	0.000604151	yes	calcineurin B-like protein 10	ATCBL10,CBL10,SCABP8
GRMZM2G401026	-	5:8352983-8354307	WT	fdl	OK	3.01859	5.23737	0.794967	1.81039	0.00275	0.0162038	yes	0	0
GRMZM2G479760	-	5:210099031-210100747	WT	fdl	OK	2.51552	4.3632	0.794531	1.89873	0.002	0.012784	yes	abscisic acid responsive elements-binding factor 2	ABF2,AREB1,ATAREB1
GRMZM2G003937	-	2:208869362-208870921	WT	fdl	OK	9.54885	16.5624	0.794516	2.30143	0.00025	0.00241837	yes	0	0
GRMZM2G055158	-	4:166940292-166941682	WT	fdl	OK	2.17106	3.76543	0.794417	1.79808	0.0022	0.0137323	yes	myb domain protein 20	AtMYB20,MYB20
GRMZM2G073114	-	5:24994672-24995519	WT	fdl	OK	1344.57	2331.17	0.793906	3.55945	5e-05	0.000604151	yes	0	0
GRMZM2G177631	-	7:26503596-26509680	WT	fdl	OK	45.7945	79.3825	0.793646	3.99082	5e-05	0.000604151	yes	cellulose synthase 6	CESA6,E112,IXR2,PRC1
GRMZM2G140101	-	3:131730019-131731520	WT	fdl	OK	1163.57	2016.9	0.793576	3.43814	5e-05	0.000604151	yes	0	0
GRMZM2G158045	-	5:61029070-61032640	WT	fdl	OK	3.31996	5.75433	0.793479	2.19493	0.00025	0.00241837	yes	Protein kinase superfamily protein	0
GRMZM5G843302	-	10:138689228-138691895	WT	fdl	OK	1.12011	1.93942	0.791989	1.64831	0.0051	0.0262475	yes	phosphate starvation-induced gene 3	ATPS3,PS3
GRMZM2G112629	-	3:29613766-29617374	WT	fdl	OK	3.69601	6.39869	0.791807	2.0495	0.0007	0.00559106	yes	basic helix-loop-helix (bHLH) DNA-binding superfamily protein	0
GRMZM2G061321	-	3:176088052-176089875	WT	fdl	OK	3.25337	5.63152	0.79159	2.25201	0.00015	0.00157408	yes	UDP-Glycosyltransferase superfamily protein	0
GRMZM2G043484	EZ3	1:49403086-49413070	WT	fdl	OK	3.30984	5.72864	0.791429	2.98551	5e-05	0.000604151	yes	SET domain-containing protein	EZA1,SDG10,SWN
GRMZM2G089698	-	4:86309090-86310926	WT	fdl	OK	32.0667	55.4904	0.791162	3.54351	5e-05	0.000604151	yes	hydroxycinnamoyl-CoA shikimate/quinate hydroxycinnamoyl transferase	HCT
GRMZM2G124307	-	1:212101741-212102844	WT	fdl	OK	105.342	182.136	0.789935	3.98075	5e-05	0.000604151	yes	temperature-induced lipocalin	ATTIL,TIL
GRMZM2G380088	-	3:203823954-203825474	WT	fdl	OK	10.907	18.8523	0.789482	2.85842	5e-05	0.000604151	yes	cytidine deaminase 1	AT-CDA1,CDA1,DESZ
GRMZM2G362298	-	6:74071351-74073626	WT	fdl	OK	2.62397	4.53514	0.789398	1.88549	0.0016	0.010778	yes	HXXXD-type acyl-transferase family protein	0
GRMZM2G038821	-	8:15550757-15554318	WT	fdl	OK	2.44534	4.22628	0.789355	2.30045	0.00035	0.00318844	yes	pyruvate decarboxylase-2	PDC2
GRMZM5G828488	-	1:70571847-70573126	WT	fdl	OK	5.12638	8.85811	0.789058	2.1985	0.00045	0.00388238	yes	SPX domain gene 3	ATSPX3,SPX3
GRMZM2G342243	-	6:78981562-78985166	WT	fdl	OK	13.8574	23.9438	0.788997	3.28078	5e-05	0.000604151	yes	0	0
GRMZM2G159041	-	2:215593690-215596538	WT	fdl	OK	7.38048	12.7507	0.788792	2.64772	0.0001	0.00110029	yes	TRAF-type zinc finger-related	0
GRMZM2G049077	-	7:164823857-164826770	WT	fdl	OK	5.39076	9.31183	0.788577	1.9441	0.00065	0.00525152	yes	0	0
GRMZM2G167549	CYP71C2	4:3003161-3005932	WT	fdl	OK	785.69	1356.77	0.788147	3.39996	5e-05	0.000604151	yes	cytochrome P450, family 71, subfamily A, polypeptide 22	CYP71A22
GRMZM6G508461	-	2:205669947-205670602	WT	fdl	OK	12.4237	21.4475	0.787719	2.24692	0.00015	0.00157408	yes	0	0
GRMZM2G035552	-	1:33883352-33886303	WT	fdl	OK	1.32941	2.29496	0.78769	1.78797	0.0037	0.0204525	yes	ACT domain repeat 8	ACR8
GRMZM2G053722	-	4:221834684-221840967	WT	fdl	OK	7.628	13.1605	0.786843	3.43074	5e-05	0.000604151	yes	protein serine/threonine phosphatases;protein kinases;catalytics;cAMP-dependent protein kinase regulators;ATP binding;protein serine/threonine phosphatases	0
GRMZM2G092256	-	9:84248688-84262621	WT	fdl	OK	13.6921	23.6044	0.785714	3.17364	5e-05	0.000604151	yes	0	0
GRMZM2G169372	-	1:259363953-259365311	WT	fdl	OK	39.523	68.1224	0.785437	3.67327	5e-05	0.000604151	yes	0	0
GRMZM2G401883	-	10:95090165-95090929	WT	fdl	OK	4.81759	8.30299	0.78532	2.05333	0.0009	0.00685036	yes	0	0
GRMZM2G091232	-	3:35666351-35667946	WT	fdl	OK	2.11967	3.65237	0.784993	1.54483	0.0091	0.0402456	yes	Protein of unknown function (DUF1218)	0
GRMZM2G134671	-	1:59766714-59771616	WT	fdl	OK	3.54212	6.10245	0.784775	2.59681	5e-05	0.000604151	yes	B-box type zinc finger protein with CCT domain	0
GRMZM2G128641	-	1:105768301-105774413	WT	fdl	OK	5.21537	8.98071	0.784061	3.08621	5e-05	0.000604151	yes	early-responsive to dehydration stress protein (ERD4)	0
GRMZM2G157027	-	2:79125611-79131167	WT	fdl	OK	4.84274	8.33693	0.783694	2.82808	5e-05	0.000604151	yes	purple acid phosphatase 27	ATPAP27,PAP27
GRMZM2G140998	-	6:29349819-29355463	WT	fdl	OK	20.0606	34.5314	0.783544	2.92502	5e-05	0.000604151	yes	0	0
GRMZM2G110504	-	8:6920227-6921126	WT	fdl	OK	8.29342	14.2674	0.782684	2.35613	0.0002	0.00200164	yes	nodulin-related protein 1	ATNRP1,NRP1
GRMZM2G162486	-	9:139006145-139008600	WT	fdl	OK	4.39919	7.56609	0.782309	2.23694	0.0004	0.00353672	yes	glutathione transferase lambda 2	GSTL2
GRMZM2G164117	-	4:80666461-80669082	WT	fdl	OK	5.02428	8.63872	0.781899	2.25966	5e-05	0.000604151	yes	RNI-like superfamily protein	MEE11
GRMZM2G147659	-	2:114408061-114408934	WT	fdl	OK	2.48103	4.26016	0.779966	1.71142	0.00375	0.0206598	yes	0	0
GRMZM2G132478	-	6:142832871-142835221	WT	fdl	OK	2.88844	4.95531	0.778685	2.20496	0.00025	0.00241837	yes	cytochrome P450, family 94, subfamily D, polypeptide 2	CYP94D2
GRMZM2G152461	-	3:194117125-194118681	WT	fdl	OK	9.34055	16.0208	0.778363	2.73885	5e-05	0.000604151	yes	RING/U-box superfamily protein	0
GRMZM2G166944	-	5:54200161-54202363	WT	fdl	OK	88.5222	151.825	0.778295	3.95636	5e-05	0.000604151	yes	xyloglucan endotransglucosylase/hydrolase 25	XTH25,XTR3
GRMZM2G429035	-	2:20986710-20987558	WT	fdl	OK	21.5541	36.96	0.778006	3.11839	5e-05	0.000604151	yes	0	0
GRMZM2G022242	-	2:208048559-208050345	WT	fdl	OK	7.25883	12.4329	0.776359	2.2422	0.0001	0.00110029	yes	UDP-glucosyl transferase 78D2	UGT78D2
GRMZM2G170625	-	6:157860236-157863351	WT	fdl	OK	1.66107	2.84455	0.776092	1.9931	0.0005	0.00423791	yes	Mannose-binding lectin superfamily protein	0
GRMZM2G133055	-	4:9807207-9808309	WT	fdl	OK	15.4435	26.4353	0.775463	2.22002	0.00035	0.00318844	yes	0	0
GRMZM2G449817	-	6:104839662-104842894	WT	fdl	OK	2.32869	3.98561	0.775281	2.37348	5e-05	0.000604151	yes	Protein kinase family protein with leucine-rich repeat domain	0
GRMZM2G147452	-	4:195372398-195374901	WT	fdl	OK	7.75061	13.2618	0.774899	2.62353	0.0001	0.00110029	yes	NC domain-containing protein-related	0
GRMZM2G352855	-	2:167872424-167874820	WT	fdl	OK	8.72353	14.9241	0.774657	2.94875	5e-05	0.000604151	yes	alpha/beta-Hydrolases superfamily protein	0
GRMZM2G140994	-	8:1352303-1354448	WT	fdl	OK	2.79681	4.78469	0.774645	2.06855	0.00035	0.00318844	yes	RHOMBOID-like protein 14	ATRBL14,RBL14
GRMZM2G028568	-	3:207029163-207037370	WT	fdl	OK	0.817577	1.39802	0.773957	1.47961	0.0093	0.0408335	yes	Protein kinase superfamily protein	0
GRMZM2G006977	-	1:22378473-22384347	WT	fdl	OK	11.6117	19.8541	0.773855	3.68122	5e-05	0.000604151	yes	calcium ATPase 2	ACA2
AC209784.3_FG007	-	3:181162936-181166123	WT	fdl	OK	6.39439	10.9274	0.773079	3.10576	5e-05	0.000604151	yes	heat shock protein 70	ATHSP70,HSP70
GRMZM2G100456	-	5:8344953-8348199	WT	fdl	OK	3.37432	5.7663	0.77305	1.68515	0.0053	0.0270006	yes	0	0
GRMZM2G091588	-	2:184817708-184821832	WT	fdl	OK	3.88087	6.62376	0.771271	2.45571	0.0001	0.00110029	yes	Cytochrome P450 superfamily protein	CYP75B1,D501,TT7
GRMZM2G019404	-	2:4305356-4312971	WT	fdl	OK	16.2408	27.717	0.771151	3.19726	5e-05	0.000604151	yes	H(+)-ATPase 2	AHA2,HA2,PMA2
GRMZM2G083894	-	7:132664459-132666065	WT	fdl	OK	13.5475	23.1019	0.769988	3.02762	5e-05	0.000604151	yes	A20/AN1-like zinc finger family protein	0
AC191113.2_FG002	-	2:6355758-6357735	WT	fdl	OK	12.9486	22.0798	0.769925	3.41228	5e-05	0.000604151	yes	loricrin-related	0
GRMZM2G029082	-	7:151441335-151446559	WT	fdl	OK	2.22638	3.79615	0.769838	2.5601	5e-05	0.000604151	yes	Plant protein of unknown function (DUF869)	0
GRMZM2G027478	-	3:184334213-184338119	WT	fdl	OK	4.10842	7.00495	0.769791	1.95809	0.00105	0.0077351	yes	0	0
GRMZM5G851862	-	5:21362870-21365812	WT	fdl	OK	5.49683	9.37089	0.769588	2.53457	5e-05	0.000604151	yes	cytochrome P450, family 76, subfamily C, polypeptide 2	CYP76C2
GRMZM2G174807	-	2:18757670-18759694	WT	fdl	OK	191.429	326.334	0.769536	3.84728	5e-05	0.000604151	yes	plasma membrane intrinsic protein 1;4	PIP1;4,PIP1E,TMP-C
GRMZM2G058868	-	4:609415-610872	WT	fdl	OK	1.80865	3.08196	0.768938	1.65025	0.0053	0.0270006	yes	zinc-finger protein 10	ATZFP10,ZFP10
GRMZM2G004483	-	9:115786896-115789787	WT	fdl	OK	2.05654	3.50352	0.768585	1.52751	0.01185	0.0491217	yes	CONSTANS-like 4	ATCOL4,COL4
GRMZM2G078500	-	3:172376581-172379604	WT	fdl	OK	10.2944	17.5368	0.768526	2.79792	5e-05	0.000604151	yes	catalytic LigB subunit of aromatic ring-opening dioxygenase family	0
GRMZM6G946111	-	5:204771773-204772556	WT	fdl	OK	44.442	75.69	0.768178	3.39998	5e-05	0.000604151	yes	0	0
GRMZM2G457562	-	8:100502241-100503899	WT	fdl	OK	2.04982	3.48971	0.767611	1.66596	0.00395	0.0215107	yes	Integrase-type DNA-binding superfamily protein	0
GRMZM2G176472	-	10:23812686-23816765	WT	fdl	OK	3.74383	6.37116	0.76704	2.65317	5e-05	0.000604151	yes	Calmodulin-binding protein	0
GRMZM2G022926	-	10:141459031-141461396	WT	fdl	OK	3.82241	6.50338	0.766706	2.1942	0.00025	0.00241837	yes	Uncharacterized conserved protein (DUF2358)	0
GRMZM2G075828	-	7:153256117-153260594	WT	fdl	OK	151.495	257.689	0.766363	3.8572	5e-05	0.000604151	yes	MATE efflux family protein	0
GRMZM2G117989	-	4:9662594-9664016	WT	fdl	OK	133.047	226.301	0.766306	3.80492	5e-05	0.000604151	yes	pathogenesis-related 4	HEL,PR-4,PR4
AC208204.3_FG006	-	1:38641586-38642063	WT	fdl	OK	60.7453	103.311	0.766148	3.40563	5e-05	0.000604151	yes	HSP20-like chaperones superfamily protein	0
GRMZM2G363052	-	7:85662464-85665508	WT	fdl	OK	3.01662	5.13009	0.766054	1.71782	0.0029	0.0168898	yes	Integrase-type DNA-binding superfamily protein	0
GRMZM2G029048	-	5:186776434-186780444	WT	fdl	OK	121.085	205.737	0.764785	3.77453	5e-05	0.000604151	yes	PHE ammonia lyase 1	ATPAL1,PAL1
GRMZM2G152477	-	1:32056759-32059717	WT	fdl	OK	6.29823	10.7008	0.764697	2.513	5e-05	0.000604151	yes	Calcineurin-like metallo-phosphoesterase superfamily protein	0
GRMZM2G179090	-	7:15480923-15483395	WT	fdl	OK	9.60263	16.3149	0.764686	2.57877	5e-05	0.000604151	yes	RAB GTPase homolog E1E	ATRAB8E,ATRABE1E,RABE1e
GRMZM2G333980	-	7:158786965-158788414	WT	fdl	OK	56.0467	95.2115	0.764505	3.72998	5e-05	0.000604151	yes	polygalacturonase inhibiting protein 1	ATPGIP1,PGIP1
GRMZM2G070252	-	1:253566005-253570909	WT	fdl	OK	4.05037	6.87837	0.764015	2.54221	5e-05	0.000604151	yes	P-loop containing nucleoside triphosphate hydrolases superfamily protein	0
GRMZM2G334336	-	2:104310725-104312802	WT	fdl	OK	2.69333	4.57351	0.763909	1.96194	0.00065	0.00525152	yes	UDP-Glycosyltransferase superfamily protein	0
GRMZM2G055135	-	4:31604406-31607471	WT	fdl	OK	183.925	312.288	0.763757	3.82509	5e-05	0.000604151	yes	lsd one like 1	LOL1
GRMZM2G300589	-	8:119169360-119172760	WT	fdl	OK	4.31241	7.32112	0.763569	2.26778	5e-05	0.000604151	yes	RING/U-box superfamily protein	0
GRMZM5G855347	-	1:16331866-16338054	WT	fdl	OK	24.2845	41.1858	0.762109	3.58767	5e-05	0.000604151	yes	P-type ATPase of Arabidopsis 2	ATHMA8,HMA8,PAA2
GRMZM2G091540	-	3:204651105-204656000	WT	fdl	OK	1.39405	2.36191	0.760674	1.74341	0.0039	0.0212885	yes	peptidase M20/M25/M40 family protein	IAR3,JR3
GRMZM2G169020	-	4:236956691-236959656	WT	fdl	OK	1.73736	2.94314	0.760458	1.72131	0.00325	0.0184816	yes	Protein kinase superfamily protein	0
GRMZM2G159427	-	1:4990825-4996614	WT	fdl	OK	12.8177	21.7086	0.760128	3.38771	5e-05	0.000604151	yes	FIZZY-related 2	CCS52A1,FZR2
GRMZM2G076468	-	1:94827882-94830005	WT	fdl	OK	5.97814	10.1223	0.759761	2.06636	0.0009	0.00685036	yes	CYCLIN P4;2	CYCP4,CYCP4;2
GRMZM2G087192	-	2:47717534-47720768	WT	fdl	OK	7.99421	13.5336	0.75952	2.64145	5e-05	0.000604151	yes	12-oxophytodienoate reductase 2	ATOPR2,OPR2
GRMZM5G855094	-	4:34591333-34601403	WT	fdl	OK	1.34922	2.28384	0.759335	1.60139	0.0074	0.0346406	yes	0	0
GRMZM2G013790	-	3:20393270-20417073	WT	fdl	OK	2.03412	3.44272	0.759144	2.08227	0.0003	0.00281496	yes	Protein kinase superfamily protein	0
GRMZM2G092244	-	6:128342642-128346404	WT	fdl	OK	5.42898	9.18816	0.759095	2.62128	5e-05	0.000604151	yes	RING/U-box superfamily protein	0
GRMZM2G466298	-	5:202350895-202359932	WT	fdl	OK	0.484176	0.819193	0.758672	1.50907	0.00905	0.0401242	yes	Concanavalin A-like lectin protein kinase family protein	0
GRMZM2G121293	-	1:249596400-249599355	WT	fdl	OK	14.3036	24.199	0.758573	3.42985	5e-05	0.000604151	yes	Subtilase family protein	ARA12
GRMZM5G812660	-	2:213826875-213828316	WT	fdl	OK	13.5846	22.9719	0.757893	2.54772	5e-05	0.000604151	yes	Chaperone DnaJ-domain superfamily protein	0
GRMZM2G014770	-	3:201327568-201331565	WT	fdl	OK	1.07955	1.82543	0.757804	1.54878	0.00955	0.0416232	yes	galacturonosyltransferase 15	GAUT15
GRMZM2G000489	-	8:14935733-14937194	WT	fdl	OK	6.64775	11.2395	0.757643	2.34733	0.0002	0.00200164	yes	alpha/beta-Hydrolases superfamily protein	0
GRMZM2G105570	-	2:229565961-229569990	WT	fdl	OK	9.64491	16.304	0.757388	3.3753	5e-05	0.000604151	yes	general control non-repressible 5	ATGCN5,GCN5
GRMZM2G424832	-	7:18620329-18626341	WT	fdl	OK	31.2109	52.7422	0.756909	3.78594	5e-05	0.000604151	yes	Cellulose synthase family protein	ATCESA3,ATH-B,CESA3,CEV1,IXR1
GRMZM2G048165	-	7:142816579-142819685	WT	fdl	OK	1.3049	2.20448	0.756502	1.58865	0.0076	0.0352347	yes	glycosyl hydrolase 9B18	AtGH9B18,GH9B18
GRMZM2G075502	-	1:58474499-58476584	WT	fdl	OK	3.78573	6.39333	0.755995	2.43376	0.00015	0.00157408	yes	Heavy metal transport/detoxification superfamily protein	0
GRMZM2G029087	-	5:73073976-73076291	WT	fdl	OK	5.5442	9.36138	0.755741	2.0162	0.00045	0.00388238	yes	BAX inhibitor 1	ATBI-1,ATBI1,BI-1,BI1
GRMZM2G088870	-	7:46670126-46680085	WT	fdl	OK	2.66247	4.49362	0.755111	1.75265	0.0033	0.0186833	yes	0	0
GRMZM2G054252	-	1:195218119-195221530	WT	fdl	OK	5.96723	10.069	0.754785	2.45122	0.00015	0.00157408	yes	NAC domain containing protein 41	ANAC041,NAC041
GRMZM2G112538	-	1:47153842-47154857	WT	fdl	OK	6.53414	11.0234	0.754502	2.00323	0.001	0.00744977	yes	PYR1-like 2	PYL2,RCAR14
GRMZM2G123029	-	10:87103467-87106603	WT	fdl	OK	38.8159	65.4841	0.754498	3.63404	5e-05	0.000604151	yes	aspartic proteinase A1	APA1,ATAPA1
GRMZM2G096365	-	10:118937216-118950971	WT	fdl	OK	1.863	3.14112	0.753653	2.25096	0.0001	0.00110029	yes	chloride channel C	ATCLC-C,CLC-C
GRMZM2G350918	-	9:74480746-74484663	WT	fdl	OK	2.29242	3.86464	0.753462	2.54123	5e-05	0.000604151	yes	Protein kinase family protein with leucine-rich repeat domain	0
GRMZM2G430266	-	3:220938523-220941681	WT	fdl	OK	1.21852	2.05384	0.753196	1.92825	0.0017	0.0112744	yes	hydroxyproline-rich glycoprotein family protein	0
GRMZM2G126765	-	4:177672249-177674559	WT	fdl	OK	15.6993	26.4589	0.753053	2.84381	5e-05	0.000604151	yes	Phosphotyrosine protein phosphatases superfamily protein	0
GRMZM2G106548	-	7:158406893-158408665	WT	fdl	OK	4.17946	7.04359	0.752993	2.1639	0.00055	0.00457621	yes	GRAS family transcription factor	0
GRMZM5G820460	-	8:114654963-114658476	WT	fdl	OK	24.1823	40.7391	0.752461	2.9913	5e-05	0.000604151	yes	0	0
GRMZM2G050550	-	7:51486944-51489455	WT	fdl	OK	3.56468	6.00183	0.75163	2.50196	5e-05	0.000604151	yes	myb domain protein r1	ATMYB44,ATMYBR1,MYB44,MYBR1
GRMZM2G450125	-	1:9051957-9054939	WT	fdl	OK	13.7563	23.1465	0.750703	3.28876	5e-05	0.000604151	yes	beta-amylase 1	BAM1,BMY7,TR-BAMY
GRMZM2G452896	-	9:103939080-103942462	WT	fdl	OK	1.51908	2.55556	0.750442	1.78788	0.0018	0.0117457	yes	alpha/beta-Hydrolases superfamily protein	0
GRMZM6G513881	-	4:14264564-14267296	WT	fdl	OK	4.471	7.51357	0.748899	2.42908	0.0001	0.00110029	yes	mitogen-activated protein kinase kinase kinase 3	MAP3KA,MAPKKK3
GRMZM2G406603	-	9:88263060-88268115	WT	fdl	OK	18.8876	31.7318	0.748494	3.48437	5e-05	0.000604151	yes	fatty acyl-ACP thioesterases B	FATB
GRMZM2G301934	-	7:169977937-169979914	WT	fdl	OK	6.19851	10.4072	0.747589	2.5125	5e-05	0.000604151	yes	carboxyesterase 18	AtCXE18,CXE18
GRMZM2G082199	-	3:180831935-180833371	WT	fdl	OK	3.4715	5.82738	0.74729	1.79333	0.0018	0.0117457	yes	Calcium-dependent lipid-binding (CaLB domain) family protein	0
AC233861.1_FG001	-	2:189738060-189741584	WT	fdl	OK	5.2091	8.7438	0.747227	2.91774	5e-05	0.000604151	yes	Leucine-rich receptor-like protein kinase family protein	0
GRMZM2G154735	-	2:222878519-222879755	WT	fdl	OK	13.6233	22.8665	0.747162	2.63966	5e-05	0.000604151	yes	HVA22 homologue E	ATHVA22E,HVA22E
GRMZM2G133282	-	2:196790936-196793589	WT	fdl	OK	2.7054	4.54052	0.747015	2.36157	5e-05	0.000604151	yes	armadillo repeat only 1	ARO1
GRMZM2G104443	-	7:169243725-169247818	WT	fdl	OK	29.6927	49.8165	0.746517	3.50623	5e-05	0.000604151	yes	Peptidase C15, pyroglutamyl peptidase I-like	0
GRMZM2G042313	-	1:176120583-176125695	WT	fdl	OK	20.9685	35.176	0.746368	3.53775	5e-05	0.000604151	yes	cationic amino acid transporter 2	CAT2
GRMZM2G308595	-	9:31218250-31219926	WT	fdl	OK	2.95741	4.95919	0.745771	1.88987	0.00175	0.0115201	yes	nudix hydrolase homolog 21	atnudt21,NUDT21
GRMZM2G333659	-	4:15625717-15635892	WT	fdl	OK	0.864368	1.44912	0.745455	1.85378	0.0022	0.0137323	yes	NB-ARC domain-containing disease resistance protein	RPP13
GRMZM2G113432	-	7:156251181-156255783	WT	fdl	OK	4.75501	7.96878	0.744912	2.83079	5e-05	0.000604151	yes	cellulose-synthase like D2	ATCSLD2,CSLD2
GRMZM2G469499	-	4:22129475-22130618	WT	fdl	OK	3.94611	6.61138	0.744519	1.65184	0.00735	0.0344693	yes	ARM repeat superfamily protein	0
GRMZM2G117851	-	3:212260635-212276109	WT	fdl	OK	6.56164	10.9934	0.744513	2.70249	5e-05	0.000604151	yes	G-box binding factor 3	GBF3
GRMZM2G359974	-	2:112210433-112215959	WT	fdl	OK	7.54777	12.6436	0.744282	2.74117	5e-05	0.000604151	yes	HXXXD-type acyl-transferase family protein	0
GRMZM2G086577	-	2:4675511-4682626	WT	fdl	OK	2.51472	4.21145	0.743917	2.05742	0.0004	0.00353672	yes	Protein kinase superfamily protein	0
GRMZM2G331638	-	1:24741557-24743308	WT	fdl	OK	2.04088	3.41762	0.743801	1.70368	0.00495	0.0256524	yes	Auxin-responsive family protein	0
GRMZM2G023791	-	1:182125472-182127062	WT	fdl	OK	2.01308	3.37005	0.743364	1.66535	0.00535	0.0271835	yes	0	0
GRMZM2G089121	-	1:89006778-89009728	WT	fdl	OK	11.6724	19.5388	0.743249	3.02337	5e-05	0.000604151	yes	flavin-monooxygenase glucosinolate S-oxygenase 3	FMO GS-OX3
GRMZM2G084445	-	4:178766197-178768065	WT	fdl	OK	3.49557	5.85103	0.743162	2.14424	0.00035	0.00318844	yes	0	0
GRMZM2G167336	-	9:128676961-128678835	WT	fdl	OK	1.69213	2.83068	0.742306	1.58694	0.0087	0.0389757	yes	cytochrome P450, family 93, subfamily D, polypeptide 1	CYP93D1
GRMZM2G050412	-	6:31707694-31709328	WT	fdl	OK	55.7019	93.1641	0.742048	3.53008	5e-05	0.000604151	yes	Mannose-binding lectin superfamily protein	0
GRMZM2G132913	-	3:37359963-37361914	WT	fdl	OK	1.31212	2.1939	0.741599	1.55163	0.00985	0.0426416	yes	FBD, F-box and Leucine Rich Repeat domains containing protein	0
GRMZM2G174481	-	4:238978288-238981287	WT	fdl	OK	128.083	214.156	0.741581	3.74436	5e-05	0.000604151	yes	NAD(P)-linked oxidoreductase superfamily protein	0
GRMZM2G050912	-	9:93665909-93671589	WT	fdl	OK	3.08901	5.16374	0.741272	1.87515	0.00175	0.0115201	yes	0	0
GRMZM2G015419	-	4:234164918-234168681	WT	fdl	OK	160.323	267.995	0.741227	3.6125	5e-05	0.000604151	yes	0	0
GRMZM2G113682	-	10:75157805-75159614	WT	fdl	OK	1.77336	2.96354	0.740836	1.58557	0.00575	0.0286312	yes	Protein of unknown function (DUF1005)	0
GRMZM2G084021	-	5:35018669-35021348	WT	fdl	OK	4.58905	7.66647	0.740366	2.15652	0.0004	0.00353672	yes	0	0
GRMZM2G060029	-	5:48707434-48709655	WT	fdl	OK	1.10246	1.84087	0.739664	1.71848	0.00445	0.0236764	yes	ARM repeat superfamily protein	0
GRMZM2G094892	-	6:162059334-162061082	WT	fdl	OK	7.73821	12.9208	0.739621	2.5406	5e-05	0.000604151	yes	basic helix-loop-helix (bHLH) DNA-binding superfamily protein	0
GRMZM2G176056	-	8:90532570-90533800	WT	fdl	OK	7.40684	12.3674	0.739617	2.26413	0.00025	0.00241837	yes	0	0
GRMZM2G073044	-	8:122998639-123000039	WT	fdl	OK	6.14301	10.2538	0.739137	2.14545	0.0007	0.00559106	yes	LOB domain-containing protein 41	LBD41
GRMZM2G095598	-	2:33216133-33217640	WT	fdl	OK	7.78935	12.9993	0.738858	2.3394	0.0001	0.00110029	yes	CONSTANS-like 3	ATCOL3,COL3
GRMZM2G052869	-	8:14543545-14544822	WT	fdl	OK	460.366	768.265	0.738822	3.72099	5e-05	0.000604151	yes	0	0
GRMZM2G448185	-	1:208868049-208873974	WT	fdl	OK	0.865544	1.44421	0.738605	1.72641	0.00285	0.0166741	yes	Riboflavin synthase-like superfamily protein	0
GRMZM2G174347	-	8:120487037-120488230	WT	fdl	OK	6.79293	11.3318	0.738266	2.00141	0.00075	0.00591891	yes	erf domain protein 9	ATERF-9,ATERF9,ERF9
GRMZM2G012046	-	5:160693219-160699570	WT	fdl	OK	2.49907	4.16843	0.73811	2.36446	0.0001	0.00110029	yes	MAC/Perforin domain-containing protein	0
GRMZM2G116140	-	5:60001695-60003451	WT	fdl	OK	21.5097	35.8719	0.737863	3.22738	5e-05	0.000604151	yes	Plant invertase/pectin methylesterase inhibitor superfamily protein	0
GRMZM2G009335	-	9:83288940-83290942	WT	fdl	OK	127.995	213.362	0.737208	3.70529	5e-05	0.000604151	yes	0	0
GRMZM5G881044	-	5:184540056-184543731	WT	fdl	OK	1.24447	2.07357	0.736583	1.61979	0.00615	0.0301238	yes	Protein phosphatase 2A, regulatory subunit PR55	ATB BETA
GRMZM2G163998	-	10:6865399-6866582	WT	fdl	OK	5.48336	9.13245	0.735942	2.03424	0.00065	0.00525152	yes	Late embryogenesis abundant (LEA) hydroxyproline-rich glycoprotein family	0
GRMZM2G075496	-	4:42128753-42132190	WT	fdl	OK	1.45339	2.41999	0.735581	1.4237	0.0119	0.0492936	yes	OSBP(oxysterol binding protein)-related protein 4C	ORP4C
GRMZM2G400268	-	1:179623958-179629166	WT	fdl	OK	13.3569	22.2376	0.735414	2.5408	5e-05	0.000604151	yes	RING/U-box superfamily protein	0
GRMZM2G006765	-	2:140690302-140692762	WT	fdl	OK	25.9912	43.2668	0.735237	2.77455	5e-05	0.000604151	yes	0	0
GRMZM2G135743	-	3:172092879-172099397	WT	fdl	OK	10.9007	18.1337	0.734257	3.31064	5e-05	0.000604151	yes	plant glycogenin-like starch initiation protein 1	GUX1,PGSIP1
GRMZM2G180620	-	3:28616132-28618723	WT	fdl	OK	2.62069	4.35763	0.733595	1.92745	0.0013	0.00915699	yes	Adenine nucleotide alpha hydrolases-like superfamily protein	0
GRMZM2G011141	-	10:22755648-22763535	WT	fdl	OK	6.17734	10.2687	0.733198	2.88523	5e-05	0.000604151	yes	Mono-/di-acylglycerol lipase, N-terminal;Lipase, class 3	0
GRMZM2G085246	-	9:106534079-106542631	WT	fdl	OK	18.9704	31.5212	0.732573	3.21632	5e-05	0.000604151	yes	STRUBBELIG-receptor family 8	SRF8
GRMZM2G177386	-	6:161744095-161747484	WT	fdl	OK	5.24137	8.70629	0.732115	2.29992	5e-05	0.000604151	yes	homology to ABI1	HAB1
GRMZM2G181551	-	9:148483237-148484828	WT	fdl	OK	104.187	173.04	0.731928	3.56893	5e-05	0.000604151	yes	dehydration-induced protein (ERD15)	CID1,ERD15,LSR1
GRMZM2G467370	-	8:24535068-24535889	WT	fdl	OK	9.48459	15.7522	0.7319	1.84103	0.00265	0.0158037	yes	0	0
GRMZM2G395114	-	2:4895673-4904303	WT	fdl	OK	4.29394	7.13126	0.731856	2.63584	5e-05	0.000604151	yes	sulfate transporter 91	AST91,SULTR3;3
GRMZM2G073079	-	4:70091435-70093852	WT	fdl	OK	29.4877	48.9634	0.731588	3.28917	5e-05	0.000604151	yes	alpha/beta-Hydrolases superfamily protein	0
GRMZM2G426156	-	7:4115376-4120421	WT	fdl	OK	1.83891	3.05291	0.731336	1.91753	0.001	0.00744977	yes	Leucine-rich repeat protein kinase family protein	0
GRMZM2G025885	-	7:171769873-171771120	WT	fdl	OK	3.74937	6.22391	0.731175	1.67068	0.00435	0.0232084	yes	NAD(P)-binding Rossmann-fold superfamily protein	0
GRMZM2G160906	-	1:40730451-40733649	WT	fdl	OK	13.7827	22.8756	0.730951	3.37745	5e-05	0.000604151	yes	ENTH/ANTH/VHS superfamily protein	0
GRMZM2G134857	-	4:199889156-199890645	WT	fdl	OK	3.07304	5.09861	0.730437	1.66989	0.0054	0.0273654	yes	0	0
GRMZM2G148277	-	5:140802518-140804312	WT	fdl	OK	12.2651	20.3474	0.730289	3.01686	5e-05	0.000604151	yes	don-glucosyltransferase 1	DOGT1,UGT73C5
GRMZM2G121747	-	3:23441192-23442485	WT	fdl	OK	3.52973	5.85543	0.730218	1.5026	0.0095	0.0414756	yes	abscisic acid (aba)-deficient 4	ABA4
AC212068.4_FG005	-	6:145379990-145382717	WT	fdl	OK	7.67551	12.7295	0.729841	2.47141	5e-05	0.000604151	yes	GDSL-like Lipase/Acylhydrolase superfamily protein	0
GRMZM2G383408	-	1:248793811-248797153	WT	fdl	OK	7.69658	12.7624	0.72961	3.09082	5e-05	0.000604151	yes	ACT domain repeat 4	ACR4
GRMZM2G122787	-	1:11527022-11532534	WT	fdl	OK	11.475	19.0253	0.729428	2.64309	0.0003	0.00281496	yes	AMP-dependent synthetase and ligase family protein	0
GRMZM2G401511	-	2:222319673-222321136	WT	fdl	OK	6.89794	11.4364	0.729395	2.22439	0.0002	0.00200164	yes	Protein of unknown function (DUF579)	0
GRMZM2G071659	-	6:100114697-100118255	WT	fdl	OK	7.81854	12.9618	0.729298	2.39004	5e-05	0.000604151	yes	RING domain ligase2	RGLG2
GRMZM2G038003	-	3:49149921-49150956	WT	fdl	OK	18.5152	30.6874	0.728935	2.77809	5e-05	0.000604151	yes	0	0
GRMZM2G160198	-	1:39040585-39044425	WT	fdl	OK	4.93427	8.17595	0.728549	2.69321	5e-05	0.000604151	yes	DA1-related protein 2	DAR2
GRMZM2G015941	CNR1	4:178695837-178697049	WT	fdl	OK	11.7884	19.5326	0.728518	2.53619	5e-05	0.000604151	yes	PLAC8 family protein	0
GRMZM2G026470	-	8:100378803-100381018	WT	fdl	OK	22.6822	37.5772	0.728299	3.18116	5e-05	0.000604151	yes	pyrophosphorylase 3	AtPPa3,PPa3
GRMZM2G152801	-	5:210204905-210206387	WT	fdl	OK	1.49918	2.48249	0.727614	1.4994	0.012	0.0496101	yes	flavonol synthase 1	ATFLS1,FLS,FLS1
GRMZM2G021794	-	6:164751210-164752438	WT	fdl	OK	21.4432	35.5073	0.727594	3.03403	5e-05	0.000604151	yes	FASCICLIN-like arabinogalactan 6	FLA6
GRMZM2G139828	-	4:2867358-2871213	WT	fdl	OK	8.80586	14.58	0.727459	2.94009	5e-05	0.000604151	yes	Pectin lyase-like superfamily protein	0
AC213654.3_FG001	-	3:187988342-187989320	WT	fdl	OK	45.8369	75.8608	0.726845	3.4039	5e-05	0.000604151	yes	RING-H2 finger C1A	RHC1A
GRMZM2G031001	-	1:53419143-53421347	WT	fdl	OK	12.2735	20.3121	0.726796	2.9815	5e-05	0.000604151	yes	Arabidopsis NAC domain containing protein 87	ANAC087
GRMZM2G437445	-	2:233563273-233565668	WT	fdl	OK	1.01522	1.68013	0.72679	1.5886	0.00735	0.0344693	yes	actin 1	AAc1,ACT1
GRMZM2G141252	-	6:165406250-165407347	WT	fdl	OK	21.0412	34.8214	0.726755	2.65002	5e-05	0.000604151	yes	SufE/NifU family protein	ATISU1,ISU1
GRMZM2G046382	-	1:38723647-38725514	WT	fdl	OK	42.4451	70.2371	0.726633	3.41736	5e-05	0.000604151	yes	HSP20-like chaperones superfamily protein	0
GRMZM2G307561	-	3:94809650-94815766	WT	fdl	OK	10.6606	17.6376	0.726365	2.95099	5e-05	0.000604151	yes	sucrose transporter 4	ATSUC4,ATSUT4,SUC4,SUT4
AC196475.3_FG004	-	4:32278570-32280767	WT	fdl	OK	27.8775	46.1154	0.72615	2.74098	5e-05	0.000604151	yes	O-methyltransferase 1	ATOMT1,OMT1
GRMZM2G092991	-	5:162710415-162717858	WT	fdl	OK	6.54301	10.8234	0.726133	2.37981	0.0001	0.00110029	yes	Protein of unknown function (DUF803)	0
GRMZM2G072121	-	10:134816064-134829098	WT	fdl	OK	35.208	58.2071	0.725293	3.26279	5e-05	0.000604151	yes	expansin A13	ATEXP13,ATEXPA13,ATHEXP ALPHA 1.22,EXP13,EXPA13
GRMZM2G116670	-	3:189994701-189997505	WT	fdl	OK	4.50734	7.44948	0.724864	2.10444	0.00045	0.00388238	yes	Sulfite exporter TauE/SafE family protein	0
GRMZM2G156861	-	3:168738872-168882335	WT	fdl	OK	1428.81	2361.3	0.724768	2.03738	0.0013	0.00915699	yes	lipoxygenase 1	ATLOX1,LOX1
GRMZM2G413030	-	7:148524632-148527447	WT	fdl	OK	1.28723	2.12682	0.724425	1.85484	0.002	0.012784	yes	S-locus lectin protein kinase family protein	0
GRMZM2G117971	-	4:9685549-9686426	WT	fdl	OK	11.0864	18.3024	0.723246	2.09855	0.00015	0.00157408	yes	pathogenesis-related 4	HEL,PR-4,PR4
GRMZM2G132774	-	2:20062687-20063949	WT	fdl	OK	4.1562	6.85943	0.722824	1.86323	0.0023	0.0141995	yes	cyclin p3;1	cycp3;1
GRMZM2G076394	-	2:113945053-113948607	WT	fdl	OK	2.13926	3.53	0.722559	1.88195	0.0014	0.00973103	yes	O-acetyltransferase family protein	0
GRMZM2G143625	-	1:107371745-107373355	WT	fdl	OK	6.77143	11.17	0.722097	2.25978	5e-05	0.000604151	yes	Plant stearoyl-acyl-carrier-protein desaturase family protein	0
GRMZM2G134930	-	6:86045719-86048771	WT	fdl	OK	12.6953	20.9399	0.721955	3.01951	5e-05	0.000604151	yes	nodulin MtN21 /EamA-like transporter family protein	0
GRMZM2G096682	-	1:72710255-72713376	WT	fdl	OK	4.53305	7.47325	0.721254	2.57071	0.0001	0.00110029	yes	ACT domain repeat 4	ACR4
GRMZM2G043799	-	1:10672429-10677847	WT	fdl	OK	1.65015	2.72033	0.721181	1.8001	0.0034	0.0191324	yes	calmodulin-binding receptor-like cytoplasmic kinase 2	CRCK2
GRMZM2G175812	-	7:150838796-150840847	WT	fdl	OK	2.40852	3.9705	0.72117	1.79432	0.00235	0.0144159	yes	Chalcone and stilbene synthase family protein	ATCHS,CHS,TT4
GRMZM2G102662	-	10:12527829-12529675	WT	fdl	OK	2.0286	3.34365	0.720942	1.65827	0.0056	0.0281447	yes	cytochrome P450, family 71, subfamily B, polypeptide 34	CYP71B34
GRMZM2G037255	-	1:88857916-88858768	WT	fdl	OK	194.766	320.956	0.720629	3.52227	5e-05	0.000604151	yes	Bifunctional inhibitor/lipid-transfer protein/seed storage 2S albumin superfamily protein	0
GRMZM2G095899	-	1:257635032-257637914	WT	fdl	OK	3.66531	6.03923	0.720429	1.9291	0.0009	0.00685036	yes	basic helix-loop-helix (bHLH) DNA-binding superfamily protein	0
GRMZM2G117614	-	4:192128275-192133408	WT	fdl	OK	3.63839	5.99469	0.720385	2.48951	0.0001	0.00110029	yes	Amidase family protein	0
GRMZM2G042136	-	5:33190793-33193718	WT	fdl	OK	16.5278	27.209	0.719189	2.80769	5e-05	0.000604151	yes	Quinone reductase family protein	0
GRMZM2G171390	-	3:146639770-146642645	WT	fdl	OK	10.6254	17.4917	0.719148	3.08698	5e-05	0.000604151	yes	Pheophorbide a oxygenase family protein with Rieske [2Fe-2S] domain	ATCAO,CAO,CH1
GRMZM2G045171	-	4:168773363-168776492	WT	fdl	OK	1.40369	2.31036	0.718893	1.93536	0.0011	0.00803691	yes	sucrose synthase 6	ATSUS6,SUS6
GRMZM2G179792	-	1:67777684-67781676	WT	fdl	OK	1.91443	3.15064	0.71873	2.00847	0.0001	0.00110029	yes	phospholipase D alpha 1	PLD,PLDALPHA1
GRMZM2G150758	-	7:167946289-167955959	WT	fdl	OK	3.45529	5.67794	0.71656	1.63773	0.0061	0.0299868	yes	Protein of unknown function (DUF1997)	0
GRMZM2G069476	-	1:196458676-196463468	WT	fdl	OK	3.24232	5.32693	0.716278	2.18396	0.0004	0.00353672	yes	Plant protein of unknown function (DUF936)	0
GRMZM2G034985	-	3:224760340-224764683	WT	fdl	OK	150.512	247.25	0.716092	3.1779	5e-05	0.000604151	yes	Protein of unknown function, DUF642	0
GRMZM2G004996	-	1:232238666-232243019	WT	fdl	OK	6.5659	10.784	0.715821	2.37594	0.0001	0.00110029	yes	vacuolar protein sorting-associated protein 2.3	VPS2.3
GRMZM2G181605	-	7:173780289-173782115	WT	fdl	OK	1.52838	2.50985	0.715597	1.52041	0.00705	0.0333667	yes	Arabidopsis NAC domain containing protein 87	ANAC087
GRMZM2G137046	-	5:112670142-112675317	WT	fdl	OK	39.4879	64.8255	0.715153	3.29525	5e-05	0.000604151	yes	Basic-leucine zipper (bZIP) transcription factor family protein	HY5,TED 5
GRMZM2G146614	-	5:87758519-87759788	WT	fdl	OK	25.6001	42.0254	0.715114	2.96909	5e-05	0.000604151	yes	B-box 32	BBX32
GRMZM2G323024	-	10:147389923-147396098	WT	fdl	OK	4.90409	8.04948	0.714911	3.12595	5e-05	0.000604151	yes	magnesium-chelatase subunit chlH, chloroplast, putative / Mg-protoporphyrin IX chelatase, putative (CHLH)	ABAR,CCH,CCH1,CHLH,GUN5
GRMZM2G049675	-	5:175629507-175630860	WT	fdl	OK	30.178	49.5282	0.714753	3.10195	5e-05	0.000604151	yes	alpha/beta-Hydrolases superfamily protein	0
AC195340.3_FG004	-	5:5379303-5384290	WT	fdl	OK	0.582065	0.955179	0.71459	1.58372	0.00785	0.0360757	yes	0	0
GRMZM2G440259	-	10:147866357-147868279	WT	fdl	OK	2.16926	3.55791	0.713826	1.72298	0.0037	0.0204525	yes	0	0
GRMZM2G316136	-	2:217552265-217554998	WT	fdl	OK	1.03751	1.70129	0.71351	1.57756	0.0076	0.0352347	yes	SOS3-interacting protein 1	CIPK10,PKS2,SIP1,SNRK3.8
GRMZM2G310431	HSP70	8:168506538-168509902	WT	fdl	OK	28.4626	46.6698	0.713421	3.54953	5e-05	0.000604151	yes	heat shock protein 70	ATHSP70,HSP70
GRMZM2G176737	-	10:94713941-94716538	WT	fdl	OK	2.87319	4.70933	0.712869	1.93629	0.00155	0.0105177	yes	Major facilitator superfamily protein	0
GRMZM2G125339	-	4:218862629-218865078	WT	fdl	OK	3.17029	5.19514	0.712545	2.25664	0.0004	0.00353672	yes	0	0
GRMZM2G170805	-	5:57533815-57537194	WT	fdl	OK	8.75835	14.3517	0.712495	2.45384	5e-05	0.000604151	yes	AIG2-like (avirulence induced gene) family protein	0
GRMZM2G013777	-	2:201459692-201463702	WT	fdl	OK	1.64335	2.6918	0.71193	1.65124	0.00555	0.0279359	yes	TRICHOME BIREFRINGENCE-LIKE 13	TBL13
GRMZM2G344163	-	5:106298742-106301180	WT	fdl	OK	1.44757	2.37053	0.71158	1.59664	0.00665	0.0319573	yes	Voltage-gated chloride channel family protein	0
GRMZM2G065244	-	4:42845721-42848430	WT	fdl	OK	1.4666	2.40161	0.711532	1.43057	0.0117	0.0486655	yes	Auxin-responsive family protein	0
GRMZM2G071688	-	1:70582467-70585521	WT	fdl	OK	10.394	17.0199	0.711479	2.40575	0.0001	0.00110029	yes	Protein of unknown function (DUF300)	0
GRMZM2G111926	-	8:33368350-33373788	WT	fdl	OK	106.86	174.967	0.711356	3.54156	5e-05	0.000604151	yes	Nodulin MtN3 family protein	0
GRMZM2G176235	-	1:256997750-256999582	WT	fdl	OK	21.7002	35.5298	0.711318	2.91593	5e-05	0.000604151	yes	0	0
GRMZM2G052175	-	2:34165625-34167847	WT	fdl	OK	2.93232	4.80034	0.711094	1.4573	0.0104	0.044457	yes	homolog of carrot EP3-3 chitinase	ATCHITIV,ATEP3,CHIV,EP3
GRMZM2G098346	ADH2	4:13409583-13412986	WT	fdl	OK	13.2885	21.7495	0.710804	3.04915	5e-05	0.000604151	yes	alcohol dehydrogenase 1	ADH,ADH1,ATADH,ATADH1
GRMZM2G045596	-	2:10500993-10504096	WT	fdl	OK	4.3171	7.06469	0.710564	2.19631	0.00055	0.00457621	yes	Pectin lyase-like superfamily protein	QRT3
GRMZM2G017249	-	5:74670507-74672296	WT	fdl	OK	9.99315	16.3514	0.710402	3.15266	5e-05	0.000604151	yes	0	0
GRMZM2G009045	-	7:125137104-125139291	WT	fdl	OK	2.73276	4.46942	0.709727	1.70903	0.00275	0.0162038	yes	phosphate transporter 3;1	PHT3;1
GRMZM2G133836	-	7:126945206-126946653	WT	fdl	OK	5.14313	8.41068	0.709577	2.07772	0.0008	0.00623273	yes	alpha/beta-Hydrolases superfamily protein	0
AC215260.3_FG001	-	3:17124393-17124921	WT	fdl	OK	46.7205	76.3994	0.709505	2.88662	5e-05	0.000604151	yes	Disease resistance-responsive (dirigent-like protein) family protein	0
AC207342.3_FG008	-	8:135947434-135949485	WT	fdl	OK	54.6258	89.3055	0.709166	3.36614	5e-05	0.000604151	yes	DCD (Development and Cell Death) domain protein	0
GRMZM2G031400	-	3:211311670-211315424	WT	fdl	OK	5.9742	9.76245	0.708498	2.73659	5e-05	0.000604151	yes	Protein kinase superfamily protein	0
GRMZM2G025243	-	10:141600893-141612028	WT	fdl	OK	3.29491	5.38351	0.708308	2.09546	0.00055	0.00457621	yes	short-chain dehydrogenase-reductase B	DECR,SDRB
GRMZM2G349791	-	4:1299465-1300872	WT	fdl	OK	482.96	788.771	0.707701	3.3009	5e-05	0.000604151	yes	O-methyltransferase family protein	0
GRMZM2G110968	-	5:36567841-36569988	WT	fdl	OK	2.16557	3.53673	0.707668	1.57587	0.0091	0.0402456	yes	Protein kinase superfamily protein	0
GRMZM2G112149	-	5:15563427-15569803	WT	fdl	OK	96.9899	158.376	0.707445	3.45342	5e-05	0.000604151	yes	Cobalamin-independent synthase family protein	ATCIMS,ATMETS,ATMS1
GRMZM2G021786	-	2:27602063-27606189	WT	fdl	OK	7.21055	11.7741	0.707434	2.41901	0.0001	0.00110029	yes	UDP-Glycosyltransferase superfamily protein	0
GRMZM2G128491	-	9:120334132-120336826	WT	fdl	OK	31.259	51.0169	0.706703	3.29957	5e-05	0.000604151	yes	0	0
GRMZM2G079348	CAT3	4:240651913-240655881	WT	fdl	OK	301.068	491.336	0.706621	3.32046	5e-05	0.000604151	yes	catalase 1	CAT1
GRMZM2G173684	-	4:193939186-193942875	WT	fdl	OK	5.83602	9.52362	0.706525	2.41598	0.0001	0.00110029	yes	Eukaryotic protein of unknown function (DUF914)	0
GRMZM2G137161	-	2:42628939-42631697	WT	fdl	OK	3.13412	5.11296	0.706097	1.70396	0.00395	0.0215107	yes	Transmembrane amino acid transporter family protein	0
GRMZM2G077531	-	5:217667873-217736442	WT	fdl	OK	13.4709	21.9695	0.705657	2.34235	5e-05	0.000604151	yes	NAD(P)-binding Rossmann-fold superfamily protein	ATSULA,GC1,SULA
GRMZM2G003493	-	8:161170683-161172595	WT	fdl	OK	1.49952	2.44411	0.704806	1.56437	0.0071	0.0335143	yes	SNF1-related protein kinase regulatory subunit gamma 1	KING1
GRMZM2G119941	-	2:3190290-3193646	WT	fdl	OK	2.6029	4.24206	0.704643	1.87221	0.0024	0.0146334	yes	beta-fructofuranosidase 5	AtcwINV3,ATFRUCT5,FRUCT5
GRMZM2G364748	-	10:68937176-68938935	WT	fdl	OK	9.77407	15.9217	0.70396	2.70932	5e-05	0.000604151	yes	xyloglucan endotransglucosylase/hydrolase 25	XTH25,XTR3
GRMZM2G145133	-	5:216652191-216653914	WT	fdl	OK	31.8476	51.8561	0.703328	3.25788	5e-05	0.000604151	yes	0	0
GRMZM2G044498	-	7:7419147-7421173	WT	fdl	OK	4.00338	6.51765	0.703134	2.59895	5e-05	0.000604151	yes	0	0
GRMZM2G153103	-	6:144897008-144900282	WT	fdl	OK	15.1683	24.6885	0.702776	2.53104	5e-05	0.000604151	yes	0	0
AC212835.3_FG007	-	2:21631612-21634968	WT	fdl	OK	36.5958	59.5587	0.702631	3.49431	5e-05	0.000604151	yes	0	0
GRMZM2G069649	-	5:115766151-115769185	WT	fdl	OK	23.8557	38.8125	0.702184	3.4055	5e-05	0.000604151	yes	EIN3-binding F box protein 1	EBF1,FBL6
GRMZM2G152258	-	2:231084511-231086198	WT	fdl	OK	55.0767	89.593	0.701944	3.43169	5e-05	0.000604151	yes	NAD(P)-binding Rossmann-fold superfamily protein	0
GRMZM2G358491	-	6:135837360-135844587	WT	fdl	OK	2.16817	3.52529	0.701264	2.16301	0.0002	0.00200164	yes	REF4-related 1	MED33A,RFR1
GRMZM2G007256	-	2:10000080-10001081	WT	fdl	OK	8.77473	14.2664	0.701193	1.79509	0.00195	0.0125197	yes	0	0
GRMZM2G101282	-	6:159919786-159922262	WT	fdl	OK	16.1547	26.2604	0.700931	2.71988	5e-05	0.000604151	yes	Ubiquitin domain-containing protein	0
GRMZM2G058522	SODCC.2	9:129534999-129538722	WT	fdl	OK	269.256	437.678	0.700888	3.49943	5e-05	0.000604151	yes	copper/zinc superoxide dismutase 1	CSD1
GRMZM2G124365	-	8:172656763-172661299	WT	fdl	OK	25.0283	40.6685	0.700351	3.24771	5e-05	0.000604151	yes	chorismate mutase 3	cm-3,CM3
GRMZM2G040878	-	2:11373419-11375404	WT	fdl	OK	4.98779	8.10412	0.700254	2.078	0.0006	0.004911	yes	Plastid-lipid associated protein PAP / fibrillin family protein	0
GRMZM5G823004	-	1:9293845-9297105	WT	fdl	OK	5.58747	9.07748	0.700096	2.68179	5e-05	0.000604151	yes	Plant protein of unknown function (DUF946)	0
GRMZM2G177259	-	3:191989568-191993910	WT	fdl	OK	3.26471	5.30269	0.699767	2.71463	5e-05	0.000604151	yes	Protein of unknown function, DUF593	0
GRMZM2G425482	-	9:122854002-122855195	WT	fdl	OK	5.59952	9.09341	0.699517	1.90753	0.00165	0.0110377	yes	Protein of unknown function (DUF581)	0
GRMZM2G041636	-	7:174370855-174371834	WT	fdl	OK	5.47051	8.8838	0.699502	1.6234	0.00605	0.029779	yes	basic helix-loop-helix (bHLH) DNA-binding superfamily protein	0
GRMZM2G477325	-	7:168441641-168442771	WT	fdl	OK	32.7427	53.162	0.699224	2.99436	5e-05	0.000604151	yes	Low temperature and salt responsive protein family	RCI2A
GRMZM2G145914	-	8:87547432-87554978	WT	fdl	OK	7.34301	11.9208	0.699039	2.75478	5e-05	0.000604151	yes	oxidoreductase, 2OG-Fe(II) oxygenase family protein	0
GRMZM2G047298	-	3:213856364-213860258	WT	fdl	OK	28.4619	46.2052	0.699022	3.25904	5e-05	0.000604151	yes	TRICHOME BIREFRINGENCE-LIKE 38	TBL38
AC155376.2_FG004	-	8:163685359-163687718	WT	fdl	OK	13.5191	21.9415	0.698669	3.0583	5e-05	0.000604151	yes	formin homology 1	AFH1,AHF1,ATFH1,FH1
GRMZM2G044027	-	1:41473410-41478103	WT	fdl	OK	205.241	332.795	0.697314	3.38426	5e-05	0.000604151	yes	UDP-XYL synthase 6	UXS6
GRMZM2G126781	-	9:151975180-151977920	WT	fdl	OK	12.9164	20.94	0.697053	2.9254	5e-05	0.000604151	yes	glutathione S-transferase PHI 10	ATGSTF10,ATGSTF4,ERD13,GSTF10
GRMZM2G317931	-	9:153934170-153939686	WT	fdl	OK	4.36104	7.06803	0.696635	1.69794	0.00325	0.0184816	yes	0	0
GRMZM2G110295	-	1:286470198-286472456	WT	fdl	OK	8.24708	13.3628	0.696272	2.56147	5e-05	0.000604151	yes	GATA transcription factor 2	GATA2
GRMZM2G160279	-	10:13342552-13346845	WT	fdl	OK	1.12933	1.82977	0.696195	1.70129	0.0035	0.019562	yes	pumilio 12	APUM12,PUM12
GRMZM5G817559	-	7:135842737-135848691	WT	fdl	OK	1.72202	2.7885	0.695391	1.87603	0.00185	0.0120279	yes	Esterase/lipase/thioesterase family protein	0
GRMZM2G471269	-	7:39234487-39240467	WT	fdl	OK	23.6797	38.3378	0.695118	3.19842	5e-05	0.000604151	yes	0	0
GRMZM2G028870	-	1:2464881-2467458	WT	fdl	OK	3.98453	6.44605	0.694006	2.37911	5e-05	0.000604151	yes	RING/U-box superfamily protein	0
GRMZM5G858454	-	10:96344572-96353240	WT	fdl	OK	256.92	415.454	0.693366	3.01887	5e-05	0.000604151	yes	aconitase 2	ACO2
GRMZM2G047299	-	1:290198706-290201518	WT	fdl	OK	17.7401	28.6721	0.69263	2.56755	5e-05	0.000604151	yes	Uncharacterised protein family (UPF0041)	0
GRMZM2G138750	-	3:11218170-11221842	WT	fdl	OK	2.24605	3.62987	0.692528	1.86764	0.00175	0.0115201	yes	Cytochrome P450 superfamily protein	BAS1,CYP72B1,CYP734A1
GRMZM2G015983	-	4:178702779-178706249	WT	fdl	OK	9.81813	15.8499	0.690952	2.89288	5e-05	0.000604151	yes	fucosyltransferase 1	ATFT1,ATFUT1,FT1,MUR2
GRMZM2G097841	-	10:143173067-143175301	WT	fdl	OK	2.48248	4.00747	0.690911	1.7251	0.0039	0.0212885	yes	NAD(P)-binding Rossmann-fold superfamily protein	BAN
GRMZM2G477340	-	8:65803598-65809815	WT	fdl	OK	2.11127	3.40785	0.690752	1.68507	0.00415	0.0223735	yes	phosphatidyl serine synthase family protein	0
GRMZM2G314769	-	9:122457298-122458686	WT	fdl	OK	8.0197	12.9421	0.690451	1.83978	0.0018	0.0117457	yes	Mannose-binding lectin superfamily protein	0
GRMZM2G027499	-	9:131772656-131775695	WT	fdl	OK	2.2247	3.59008	0.690405	2.00945	0.00075	0.00591891	yes	Protein of unknown function (DUF3133)	0
GRMZM2G382785	-	5:50372118-50374054	WT	fdl	OK	11.2696	18.1832	0.690175	2.6717	5e-05	0.000604151	yes	HXXXD-type acyl-transferase family protein	AT5MAT
GRMZM2G171367	-	4:56881800-56884045	WT	fdl	OK	1.83848	2.9643	0.68918	1.66078	0.00505	0.0260539	yes	Histone H3 K4-specific methyltransferase SET7/9 family protein	0
GRMZM2G010460	-	3:1683996-1688795	WT	fdl	OK	9.81116	15.8137	0.688678	2.56971	0.0001	0.00110029	yes	ubiquitin-conjugating enzyme 25	PFU1,UBC25
GRMZM5G839593	-	5:176084205-176114993	WT	fdl	OK	5.69917	9.18577	0.68865	2.38164	0.0001	0.00110029	yes	Major facilitator superfamily protein	0
GRMZM6G514393	-	8:55520519-55522356	WT	fdl	OK	13.6141	21.9373	0.688277	2.55815	5e-05	0.000604151	yes	Peroxidase superfamily protein	0
GRMZM2G011592	-	3:227277699-227282452	WT	fdl	OK	93.8164	151.146	0.688035	3.46391	5e-05	0.000604151	yes	cation exchanger 1	ATCAX1,CAX1,RCI4
GRMZM2G068672	-	6:70173600-70175049	WT	fdl	OK	3.27986	5.2836	0.687889	1.6082	0.00955	0.0416232	yes	homeobox protein 2	ATHB-2,ATHB2,HAT4,HB-2
GRMZM2G073943	-	10:30375953-30377357	WT	fdl	OK	2.97102	4.78586	0.687817	1.5648	0.0093	0.0408335	yes	Protein of unknown function (DUF579)	0
GRMZM2G116273	GST1	8:172671225-172674089	WT	fdl	OK	793.728	1278.48	0.687712	3.06571	5e-05	0.000604151	yes	Glutathione S-transferase family protein	ATGSTF13
GRMZM2G056116	-	6:87753670-87755985	WT	fdl	OK	1.98482	3.19617	0.687332	1.88247	0.00135	0.00945163	yes	Pentatricopeptide repeat (PPR-like) superfamily protein	0
GRMZM2G170016	-	5:188902404-188905518	WT	fdl	OK	1.38885	2.23646	0.687331	1.55533	0.0104	0.044457	yes	membrane-associated progesterone binding protein 3	ATMAPR3,ATMP2,MAPR3,MSBP2
GRMZM2G429714	-	6:155208316-155214048	WT	fdl	OK	3.60178	5.79984	0.687305	2.35844	5e-05	0.000604151	yes	Leucine-rich repeat protein kinase family protein	0
GRMZM2G084859	-	9:145248875-145249788	WT	fdl	OK	2.50865	4.03746	0.686538	1.48309	0.01025	0.0440027	yes	phytosulfokine 2 precursor	ATPSK2,PSK2
GRMZM2G060842	-	9:133950265-133952613	WT	fdl	OK	14.2882	22.9894	0.686146	2.8623	5e-05	0.000604151	yes	0	0
GRMZM2G061602	-	8:155435028-155441498	WT	fdl	OK	2.82738	4.54761	0.685642	2.25643	0.0001	0.00110029	yes	SPA1-related 4	SPA4
GRMZM2G305280	-	7:159943752-159944792	WT	fdl	OK	64.2153	103.266	0.685372	2.52479	5e-05	0.000604151	yes	0	0
GRMZM2G048295	-	2:30170678-30172939	WT	fdl	OK	7.66214	12.3171	0.684845	2.26319	0.00025	0.00241837	yes	myb domain protein 15	ATMYB15,ATY19,MYB15
GRMZM2G144224	-	1:46236785-46238037	WT	fdl	OK	3.15108	5.06473	0.684641	1.56374	0.0082	0.037299	yes	Polyketide cyclase/dehydrase and lipid transport superfamily protein	PYL5,RCAR8
GRMZM2G080530	-	1:139470288-139474062	WT	fdl	OK	74.584	119.723	0.682763	3.44811	5e-05	0.000604151	yes	Outer arm dynein light chain 1 protein	0
GRMZM2G076348	-	4:70147949-70149770	WT	fdl	OK	76.9329	123.49	0.682722	3.35832	5e-05	0.000604151	yes	alpha/beta-Hydrolases superfamily protein	0
GRMZM2G142913	-	3:221301479-221306336	WT	fdl	OK	7.12862	11.4413	0.68256	2.96341	5e-05	0.000604151	yes	Protein of unknown function (DUF630 and DUF632)	0
GRMZM2G460396	-	5:7367256-7375474	WT	fdl	OK	0.731228	1.17357	0.682511	1.77024	0.0037	0.0204525	yes	myosin-like protein XIF	ATMYO5,ATXIF,XIF
GRMZM2G055204	-	5:208210506-208213447	WT	fdl	OK	13.8886	22.2893	0.682452	2.99639	5e-05	0.000604151	yes	related to AP2 4	RAP2.4
GRMZM5G832409	-	6:24181172-24192653	WT	fdl	OK	3.09213	4.95595	0.680563	1.85242	0.0019	0.0122633	yes	KNOTTED1-like homeobox gene 6	KNAT6,KNAT6L,KNAT6S
GRMZM2G134628	-	3:220928319-220934085	WT	fdl	OK	12.1999	19.5531	0.680528	3.03	5e-05	0.000604151	yes	homology to ABI2	HAB2
GRMZM2G440968	-	6:155856084-155863018	WT	fdl	OK	6.23242	9.98711	0.680275	2.06186	0.0005	0.00423791	yes	cystatin B	ATCYS6,ATCYSB,CYSB
GRMZM2G029519	-	1:125386109-125403247	WT	fdl	OK	10.4378	16.7221	0.679941	2.8328	5e-05	0.000604151	yes	photolyase 1	PHR1,UVR2
GRMZM2G071089	-	5:128142051-128144004	WT	fdl	OK	32.85	52.6212	0.679752	3.15583	5e-05	0.000604151	yes	plasma-membrane associated cation-binding protein 1	ATPCAP1,PCAP1
GRMZM2G044055	-	3:167473579-167477574	WT	fdl	OK	17.5211	28.0558	0.679208	3.26455	5e-05	0.000604151	yes	formin homology 1	AFH1,AHF1,ATFH1,FH1
GRMZM2G410728	-	2:18300334-18301511	WT	fdl	OK	4.238	6.78447	0.678853	1.49243	0.00985	0.0426416	yes	Arabidopsis protein of unknown function (DUF241)	0
GRMZM2G132358	-	5:97745414-97747457	WT	fdl	OK	7.39971	11.8411	0.678268	2.36507	5e-05	0.000604151	yes	Cyclase family protein	0
GRMZM2G107299	-	10:123245699-123247056	WT	fdl	OK	2.24595	3.59355	0.678083	1.57215	0.007	0.0331912	yes	0	0
GRMZM2G176394	-	2:234267288-234269174	WT	fdl	OK	2.3132	3.70063	0.67788	1.51286	0.0106	0.0451119	yes	Leucine-rich repeat (LRR) family protein	0
GRMZM2G177412	-	10:144041131-144046169	WT	fdl	OK	17.9854	28.7671	0.677591	3.09208	5e-05	0.000604151	yes	0	0
GRMZM2G170692	-	5:186845784-186848361	WT	fdl	OK	33.8692	54.1706	0.677537	3.31324	5e-05	0.000604151	yes	PHE ammonia lyase 1	ATPAL1,PAL1
GRMZM2G063679	-	1:224584707-224588276	WT	fdl	OK	9.82685	15.7171	0.67753	2.50875	5e-05	0.000604151	yes	0	0
GRMZM2G012901	-	8:78706536-78707467	WT	fdl	OK	29.1459	46.6129	0.677437	2.71114	5e-05	0.000604151	yes	0	0
GRMZM2G099745	-	9:38414085-38416505	WT	fdl	OK	25.8044	41.264	0.677265	2.69219	5e-05	0.000604151	yes	RPM1-interacting protein 4 (RIN4) family protein	0
GRMZM2G161299	-	5:152470617-152479871	WT	fdl	OK	10.0978	16.147	0.67722	2.51994	5e-05	0.000604151	yes	Mitochondrial substrate carrier family protein	0
GRMZM2G096228	-	5:37396825-37398843	WT	fdl	OK	2.17487	3.47564	0.676351	1.47427	0.01085	0.0458554	yes	centrin2	ATCEN2,CEN1,CEN2
GRMZM2G135038	-	7:149937683-149949960	WT	fdl	OK	4.93039	7.87818	0.676161	2.53096	5e-05	0.000604151	yes	GRAM domain family protein	VAD1
GRMZM2G104730	-	10:1928276-1938173	WT	fdl	OK	6.15605	9.83616	0.676091	3.04313	5e-05	0.000604151	yes	autoinhibited Ca(2+)-ATPase, isoform 4	ACA4
GRMZM2G412601	-	7:115750688-115752868	WT	fdl	OK	28.3395	45.2773	0.675972	3.10515	5e-05	0.000604151	yes	SOS3-interacting protein 3	ATCIPK6,CIPK6,SIP3,SNRK3.14
GRMZM2G134308	-	8:159928035-159931508	WT	fdl	OK	2.83881	4.53383	0.675446	1.7889	0.00305	0.0175863	yes	Exostosin family protein	GUT1
GRMZM2G473976	-	3:215162700-215170516	WT	fdl	OK	21.6298	34.5446	0.67544	3.12926	5e-05	0.000604151	yes	prenylcysteine methylesterase	ATPCME,PCME
GRMZM2G036092	-	5:207554895-207556510	WT	fdl	OK	9.62123	15.3609	0.674968	2.37957	5e-05	0.000604151	yes	basic helix-loop-helix (bHLH) DNA-binding superfamily protein	KDR
GRMZM2G016948	-	4:181288721-181290338	WT	fdl	OK	5.09993	8.1412	0.674762	1.60964	0.0083	0.037606	yes	Protein of unknown function (DUF581)	0
GRMZM2G160417	-	6:165362282-165364762	WT	fdl	OK	7.16183	11.4307	0.674512	2.64381	5e-05	0.000604151	yes	3-ketoacyl-CoA synthase 4	KCS4
GRMZM2G325804	-	6:138372259-138380446	WT	fdl	OK	8.52658	13.6047	0.674062	3.16759	5e-05	0.000604151	yes	Transducin/WD40 repeat-like superfamily protein	0
GRMZM2G017013	-	7:141612903-141615527	WT	fdl	OK	10.7611	17.1696	0.674028	2.7414	5e-05	0.000604151	yes	BCL-2-associated athanogene 1	ATBAG1,BAG1
GRMZM2G150884	-	9:29416303-29417500	WT	fdl	OK	4.91251	7.8366	0.673767	1.82731	0.0026	0.0155657	yes	0	0
GRMZM2G020742	-	6:113453776-113460868	WT	fdl	OK	2.29766	3.66438	0.673405	1.90891	0.0012	0.00860719	yes	Nucleotide-diphospho-sugar transferases superfamily protein	ATCSLA09,ATCSLA9,CSLA09,CSLA9,RAT4
GRMZM2G117707	-	7:166501965-166506528	WT	fdl	OK	135.436	215.976	0.673251	3.28326	5e-05	0.000604151	yes	3-deoxy-d-arabino-heptulosonate 7-phosphate synthase	DHS2
GRMZM2G082886	-	2:233641331-233642928	WT	fdl	OK	10.5816	16.8698	0.672892	2.17388	0.00045	0.00388238	yes	thioredoxin H-type 1	ATTRX H1,ATTRX1,TRX1
GRMZM2G111533	-	3:230834759-230837749	WT	fdl	OK	13.937	22.1996	0.671609	2.79554	5e-05	0.000604151	yes	saposin B domain-containing protein	0
GRMZM2G473001	PEP4	7:86459172-86464913	WT	fdl	OK	94.5876	150.658	0.671551	3.27574	5e-05	0.000604151	yes	phosphoenolpyruvate carboxylase 1	ATPEPC1,ATPPC1,PEPC1,PPC1
GRMZM2G359234	-	3:181758937-181762907	WT	fdl	OK	14.4501	23.0038	0.670795	3.03743	5e-05	0.000604151	yes	UDP-glucuronic acid decarboxylase 1	ATUXS1,UXS1
GRMZM2G076631	-	4:159936429-159938596	WT	fdl	OK	2.96013	4.71095	0.670357	1.71785	0.00415	0.0223735	yes	alpha/beta-Hydrolases superfamily protein	0
GRMZM2G037193	-	9:154818723-154821397	WT	fdl	OK	3.17936	5.05825	0.6699	1.85643	0.00235	0.0144159	yes	Peptidoglycan-binding LysM domain-containing protein	0
GRMZM2G091047	-	3:1349160-1350241	WT	fdl	OK	6.69919	10.6559	0.6696	1.96817	0.0006	0.004911	yes	0	0
GRMZM2G046966	-	1:269092278-269096343	WT	fdl	OK	14.4318	22.932	0.668111	2.60454	5e-05	0.000604151	yes	0	0
GRMZM2G032766	-	7:54381360-54382953	WT	fdl	OK	10.7929	17.1433	0.667554	2.4859	5e-05	0.000604151	yes	Calcium-dependent lipid-binding (CaLB domain) family protein	0
GRMZM2G051750	-	4:49316346-49318542	WT	fdl	OK	19.7633	31.3911	0.667534	2.41759	0.00015	0.00157408	yes	0	0
GRMZM2G027976	-	3:196217598-196220887	WT	fdl	OK	7.51699	11.9395	0.667517	2.28987	0.0002	0.00200164	yes	Basic-leucine zipper (bZIP) transcription factor family protein	ATBZIP34,BZIP34
GRMZM2G029547	-	3:215838810-215847952	WT	fdl	OK	12.0167	19.0834	0.667275	2.50019	5e-05	0.000604151	yes	NAD(P)-binding Rossmann-fold superfamily protein	0
GRMZM5G826658	-	2:70340626-70344760	WT	fdl	OK	1.54989	2.46079	0.666957	1.69466	0.00405	0.021952	yes	Major facilitator superfamily protein	0
GRMZM2G114153	-	2:27351874-27353163	WT	fdl	OK	5.78584	9.18596	0.666905	1.95686	0.0016	0.010778	yes	GRAM domain-containing protein / ABA-responsive protein-related	0
GRMZM2G373522	-	4:154337341-154339063	WT	fdl	OK	40.6766	64.5756	0.666788	3.19704	5e-05	0.000604151	yes	Dehydrin family protein	ERD10,LTI29,LTI45
GRMZM2G006721	-	9:148058005-148060224	WT	fdl	OK	1.86524	2.95907	0.665786	1.49643	0.0106	0.0451119	yes	CYCLIN D1;1	ATCYCD1;1,CYCD1;1
GRMZM2G140996	-	6:158854096-158856370	WT	fdl	OK	41.269	65.4636	0.665636	3.10343	5e-05	0.000604151	yes	O-methyltransferase family protein	0
GRMZM2G006370	-	1:45924857-45928209	WT	fdl	OK	11.6683	18.5078	0.665538	2.97606	5e-05	0.000604151	yes	Protein kinase superfamily protein	0
GRMZM5G858887	-	5:6680982-6686547	WT	fdl	OK	9.32831	14.7931	0.665237	2.70043	5e-05	0.000604151	yes	Cyclic nucleotide-regulated ion channel family protein	ATCNGC2,CNGC2,DND1
GRMZM2G050329	-	9:24473174-24478967	WT	fdl	OK	18.8537	29.8954	0.665074	3.15184	5e-05	0.000604151	yes	Major Facilitator Superfamily with SPX (SYG1/Pho81/XPR1) domain-containing protein	0
GRMZM2G038880	-	2:194223279-194226543	WT	fdl	OK	5.96442	9.45746	0.665071	1.76761	0.0024	0.0146334	yes	C2 domain-containing protein / GRAM domain-containing protein	0
GRMZM2G137029	-	4:155404440-155409780	WT	fdl	OK	22.812	36.1398	0.663794	2.77256	5e-05	0.000604151	yes	phloem protein 2-A13	AtPP2-A13,PP2-A13
GRMZM2G026800	-	5:23275337-23279515	WT	fdl	OK	5.75035	9.10994	0.663791	1.60583	0.0066	0.0317566	yes	Plastid-lipid associated protein PAP / fibrillin family protein	0
GRMZM2G132704	-	1:187668761-187674033	WT	fdl	OK	19.2595	30.4901	0.66277	3.22106	5e-05	0.000604151	yes	nucleolar protein gar2-related	0
GRMZM2G333875	-	6:88864433-88874793	WT	fdl	OK	1.55961	2.46879	0.662617	1.68179	0.004	0.0217319	yes	cysteine-rich RLK (RECEPTOR-like protein kinase) 23	CRK23
GRMZM2G300692	-	1:47459121-47461861	WT	fdl	OK	4.68833	7.41706	0.661776	1.69515	0.0048	0.0250546	yes	galacturonosyltransferase-like 7	GATL7
GRMZM2G034551	-	8:125271194-125274092	WT	fdl	OK	6.99983	11.0689	0.661125	2.29959	0.00015	0.00157408	yes	ZIP metal ion transporter family	ATZIP6,ZIP6
GRMZM2G019562	-	1:74422860-74425248	WT	fdl	OK	2.77137	4.38195	0.660973	1.91831	0.0015	0.0102688	yes	diacylglycerol kinase1	ATDGK1,DGK1
GRMZM2G170120	-	3:50606696-50611749	WT	fdl	OK	22.3489	35.3239	0.660442	3.05051	5e-05	0.000604151	yes	CBL-interacting protein kinase 1	CIPK1,SnRK3.16
GRMZM2G125266	-	1:82518459-82519803	WT	fdl	OK	3.6664	5.79177	0.659639	1.5505	0.0097	0.0421262	yes	NAD(P)-binding Rossmann-fold superfamily protein	0
GRMZM2G040397	-	2:9506496-9510767	WT	fdl	OK	17.6627	27.9008	0.659602	2.81334	5e-05	0.000604151	yes	NAD(P)-binding Rossmann-fold superfamily protein	HSR8,MUR4,UXE1
GRMZM2G035595	-	8:3155821-3159848	WT	fdl	OK	2.85569	4.51016	0.659339	1.51701	0.01095	0.0461684	yes	0	0
GRMZM6G332242	-	1:223626043-223626899	WT	fdl	OK	9.10461	14.3682	0.658213	1.93003	0.00125	0.00889141	yes	0	0
GRMZM2G329181	-	1:286049788-286052959	WT	fdl	OK	40.6398	64.134	0.658198	2.94364	5e-05	0.000604151	yes	FASCICLIN-like arabinogalactan protein 16 precursor	FLA16
GRMZM2G057766	-	5:197616612-197617689	WT	fdl	OK	10.5198	16.5971	0.657825	2.32816	5e-05	0.000604151	yes	0	0
GRMZM2G008216	-	2:170859966-170862507	WT	fdl	OK	36.7144	57.9098	0.657463	2.9236	5e-05	0.000604151	yes	Cytidine/deoxycytidylate deaminase family protein	0
GRMZM2G440003	-	8:171337894-171339847	WT	fdl	OK	3.91462	6.17219	0.656909	1.59264	0.00655	0.0315883	yes	methyl esterase 1	ATMES1,MES1
GRMZM2G113158	-	1:296740217-296743555	WT	fdl	OK	4.70841	7.42104	0.656382	2.43155	0.0001	0.00110029	yes	lectin protein kinase family protein	0
GRMZM2G130800	-	3:25921335-25925149	WT	fdl	OK	26.302	41.454	0.656341	2.78478	5e-05	0.000604151	yes	Glycosyltransferase family 61 protein	0
GRMZM2G103342	-	3:146556674-146558883	WT	fdl	OK	48.8359	76.9627	0.656217	2.81701	5e-05	0.000604151	yes	Peroxidase superfamily protein	0
GRMZM2G003304	-	1:218768607-218773418	WT	fdl	OK	40.1183	63.2228	0.656187	3.17165	5e-05	0.000604151	yes	homeobox 1	ATHB-1,ATHB1,HAT5,HB-1,HD-ZIP-1
GRMZM2G021694	-	2:27625613-27627505	WT	fdl	OK	2.3273	3.66693	0.655919	1.58706	0.00695	0.0330286	yes	Protein of unknown function (DUF177)	0
GRMZM2G037342	-	4:3752276-3757733	WT	fdl	OK	4.57286	7.20462	0.655827	2.25563	0.00015	0.00157408	yes	sodium hydrogen exchanger 2	ATNHX2,NHX2
GRMZM2G004397	-	1:21464563-21467986	WT	fdl	OK	13.0562	20.5685	0.655708	2.94566	5e-05	0.000604151	yes	Syntaxin/t-SNARE family protein	0
GRMZM2G110681	-	1:241037979-241039480	WT	fdl	OK	13.4475	21.1821	0.655514	2.46629	5e-05	0.000604151	yes	Protein of unknown function (DUF506)	0
GRMZM2G145213	-	4:5967056-5972575	WT	fdl	OK	28.9563	45.6011	0.655191	3.10397	5e-05	0.000604151	yes	general regulatory factor 11	GF14 OMICRON,GRF11,RHS5
GRMZM2G178917	-	2:193043218-193053272	WT	fdl	OK	48.5475	76.4438	0.655002	3.3062	5e-05	0.000604151	yes	Cyclopropane-fatty-acyl-phospholipid synthase	0
GRMZM5G875864	-	8:10000420-10004153	WT	fdl	OK	9.4609	14.8869	0.653991	2.65521	5e-05	0.000604151	yes	0	0
GRMZM2G173063	-	7:24381513-24383110	WT	fdl	OK	79.472	125.04	0.653866	3.16974	5e-05	0.000604151	yes	Cytidine/deoxycytidylate deaminase family protein	0
GRMZM2G130230	-	2:37085167-37093582	WT	fdl	OK	43.7918	68.8818	0.65346	3.24955	5e-05	0.000604151	yes	glucose-6-phosphate dehydrogenase 6	G6PD6
GRMZM2G128876	-	10:40338141-40340243	WT	fdl	OK	12.5629	19.7435	0.652203	2.42993	0.0001	0.00110029	yes	0	0
GRMZM2G085661	CYP71C4	4:3265212-3267368	WT	fdl	OK	555.483	872.834	0.651965	2.98017	5e-05	0.000604151	yes	cytochrome P450, family 71, subfamily B, polypeptide 37	CYP71B37
GRMZM2G030713	-	2:207028599-207032873	WT	fdl	OK	8.77207	13.7812	0.651714	2.63082	5e-05	0.000604151	yes	O-fucosyltransferase family protein	0
GRMZM2G423917	-	8:159242021-159243697	WT	fdl	OK	4.18348	6.57183	0.651593	1.75283	0.00315	0.0180282	yes	Calcium-dependent lipid-binding (CaLB domain) family protein	0
GRMZM2G036427	-	10:23221424-23223906	WT	fdl	OK	37.5918	59.036	0.651175	2.74465	5e-05	0.000604151	yes	Adenine nucleotide alpha hydrolases-like superfamily protein	0
GRMZM2G457621	RAF1	2:1361782-1363354	WT	fdl	OK	4.59047	7.20858	0.651073	1.93024	0.0014	0.00973103	yes	0	0
GRMZM2G026855	-	3:169114539-169123896	WT	fdl	OK	15.2323	23.9157	0.650824	2.76696	5e-05	0.000604151	yes	Pectin lyase-like superfamily protein	0
GRMZM2G177883	-	3:199347794-199351308	WT	fdl	OK	1.84594	2.89796	0.650682	1.81238	0.002	0.012784	yes	Protein kinase family protein with leucine-rich repeat domain	0
GRMZM2G081915	-	1:255144262-255147586	WT	fdl	OK	2.48513	3.89975	0.650063	1.86696	0.0013	0.00915699	yes	Protein kinase superfamily protein	ATOST1,OST1,P44,SNRK2-6,SNRK2.6,SRK2E
GRMZM2G020772	-	3:19005063-19007583	WT	fdl	OK	5.90723	9.26967	0.650036	2.15556	0.0002	0.00200164	yes	Duplicated homeodomain-like superfamily protein	0
GRMZM2G093186	-	8:90299371-90301852	WT	fdl	OK	8.8937	13.9501	0.649417	2.37534	0.0002	0.00200164	yes	RAB GTPase homolog A2B	ATRAB-A2B,ATRABA2B,RAB-A2B,RABA2b
GRMZM2G393349	-	7:130936525-130937589	WT	fdl	OK	33.4209	52.4214	0.649405	2.68793	5e-05	0.000604151	yes	RING/U-box superfamily protein	XERICO
GRMZM2G029219	-	3:43223994-43231708	WT	fdl	OK	74.1261	116.264	0.649347	3.20362	5e-05	0.000604151	yes	zinc induced facilitator-like 2	ZIFL2
GRMZM2G053987	-	9:138684017-138689891	WT	fdl	OK	12.3358	19.3443	0.649057	2.58859	5e-05	0.000604151	yes	mitogen-activated protein kinase 3	ATMAPK3,ATMPK3,MPK3
GRMZM2G169654	-	3:206678254-206680041	WT	fdl	OK	4.30495	6.74834	0.648534	1.76924	0.0029	0.0168898	yes	related to ABI3/VP1 2	EDF2,RAP2.8,RAV2,TEM2
GRMZM2G040030	-	1:281042228-281045163	WT	fdl	OK	79.878	125.182	0.648161	3.19879	5e-05	0.000604151	yes	cold-regulated 413-plasma membrane 2	ATCOR413-PM2,COR413-PM2
GRMZM2G095039	-	3:66708275-66709353	WT	fdl	OK	25.1326	39.385	0.648086	2.60469	5e-05	0.000604151	yes	ralf-like 33	RALFL33
GRMZM2G045215	-	3:197576538-197578841	WT	fdl	OK	134.379	210.531	0.647725	3.22436	5e-05	0.000604151	yes	GDSL-like Lipase/Acylhydrolase superfamily protein	0
GRMZM5G826321	-	7:126840181-126841733	WT	fdl	OK	6.94847	10.8847	0.647541	2.18151	5e-05	0.000604151	yes	alpha/beta-Hydrolases superfamily protein	0
GRMZM2G366392	-	4:136094170-136096890	WT	fdl	OK	17.1653	26.8814	0.647118	2.78016	5e-05	0.000604151	yes	Adenosylmethionine decarboxylase family protein	0
GRMZM2G342509	-	2:31445512-31447397	WT	fdl	OK	11.6975	18.3135	0.646707	2.60432	5e-05	0.000604151	yes	Leucine-rich repeat (LRR) family protein	0
GRMZM2G067183	-	5:199491714-199493659	WT	fdl	OK	14.5144	22.7134	0.64606	2.49164	5e-05	0.000604151	yes	0	0
GRMZM2G126507	-	7:108871319-108874327	WT	fdl	OK	38.7434	60.6142	0.645704	3.10408	5e-05	0.000604151	yes	jasmonate-zim-domain protein 1	JAZ1,TIFY10A
GRMZM2G027166	-	2:165620648-165623133	WT	fdl	OK	5.34512	8.36148	0.645535	2.23258	0.0001	0.00110029	yes	Haloacid dehalogenase-like hydrolase (HAD) superfamily protein	0
GRMZM2G346455	-	1:228306619-228318304	WT	fdl	OK	48.336	75.5863	0.645026	2.68498	5e-05	0.000604151	yes	alpha-galactosidase 1	AGAL1,AtAGAL1
GRMZM2G150952	-	3:213086586-213098517	WT	fdl	OK	1.70533	2.66655	0.644923	1.7154	0.00335	0.0189063	yes	OBP3-responsive gene 1	ORG1
GRMZM2G170281	-	6:95765532-95768744	WT	fdl	OK	1.74765	2.73243	0.644767	1.70706	0.0033	0.0186833	yes	Endomembrane protein 70 protein family	0
GRMZM2G318592	-	6:95795301-95797215	WT	fdl	OK	2.99902	4.68868	0.644688	1.6036	0.0071	0.0335143	yes	RNA recognition motif (RRM)-containing protein	0
GRMZM2G085198	-	1:83531701-83533706	WT	fdl	OK	23.6702	37.0042	0.644614	2.85954	5e-05	0.000604151	yes	0	0
GRMZM2G443785	-	9:136954274-136956387	WT	fdl	OK	7.26409	11.3553	0.644506	2.23976	0.00035	0.00318844	yes	galacturonosyltransferase-like 7	GATL7
GRMZM2G060947	-	4:160590126-160597529	WT	fdl	OK	11.8338	18.4969	0.644376	2.33059	5e-05	0.000604151	yes	Tetratricopeptide repeat (TPR)-like superfamily protein	0
GRMZM2G433162	-	10:11200702-11203045	WT	fdl	OK	20.2486	31.6419	0.644011	2.9177	5e-05	0.000604151	yes	amino acid permease 2	AAP2
GRMZM5G886913	-	2:13388226-13391129	WT	fdl	OK	21.4285	33.4822	0.643866	2.86567	5e-05	0.000604151	yes	SNARE associated Golgi protein family	0
AC187262.4_FG007	-	1:184732929-184733551	WT	fdl	OK	196.491	306.963	0.643602	3.14258	5e-05	0.000604151	yes	0	0
GRMZM2G042704	-	1:231242417-231245804	WT	fdl	OK	2.37768	3.71338	0.643178	1.7632	0.0024	0.0146334	yes	TRAF-like family protein	0
GRMZM2G474783	-	2:45325673-45327398	WT	fdl	OK	4.42818	6.91562	0.643147	1.75969	0.004	0.0217319	yes	Protein of unknown function (DUF3537)	0
GRMZM2G038598	-	1:59958602-59963511	WT	fdl	OK	4.36912	6.8219	0.642832	1.67096	0.0047	0.024655	yes	UDP-D-glucose/UDP-D-galactose 4-epimerase 2	ATUGE2,UGE2
GRMZM2G057243	-	9:152353212-152359196	WT	fdl	OK	11.871	18.5239	0.641954	2.78624	5e-05	0.000604151	yes	carotenoid cleavage dioxygenase 1	ATCCD1,ATNCED1,CCD1,NCED1
GRMZM2G065557	-	3:179467489-179469254	WT	fdl	OK	2.78725	4.345	0.640513	1.57525	0.00615	0.0301238	yes	Bifunctional inhibitor/lipid-transfer protein/seed storage 2S albumin superfamily protein	0
GRMZM2G025240	-	8:69105612-69106093	WT	fdl	OK	30.2432	47.1383	0.640287	2.23454	0.0001	0.00110029	yes	FASCICLIN-like arabinogalactan-protein 11	ATFLA11,FLA11
GRMZM2G166452	-	6:156682807-156683710	WT	fdl	OK	4.42877	6.89918	0.639518	1.48023	0.0117	0.0486655	yes	0	0
GRMZM2G088601	-	2:18525891-18529441	WT	fdl	OK	2.02207	3.14983	0.63944	1.48463	0.01085	0.0458554	yes	phytoene desaturase 3	PDE226,PDS,PDS3
GRMZM5G803812	-	5:35029699-35031902	WT	fdl	OK	4.45257	6.93511	0.639281	1.90854	0.0012	0.00860719	yes	Homeobox-leucine zipper protein family	ATHB13
GRMZM2G076239	-	2:8918191-8921515	WT	fdl	OK	3.96935	6.18209	0.639192	1.88655	0.0015	0.0102688	yes	Aldolase-type TIM barrel family protein	0
GRMZM2G172297	-	2:223952470-223954890	WT	fdl	OK	4.14098	6.44888	0.639078	1.94235	0.00085	0.00653427	yes	basic helix-loop-helix (bHLH) DNA-binding superfamily protein	ATICE1,ICE1,SCRM
GRMZM2G178880	-	9:151561290-151565140	WT	fdl	OK	5.04867	7.85903	0.638448	2.12823	0.0002	0.00200164	yes	Nucleotide-diphospho-sugar transferases superfamily protein	ATCSLA09,ATCSLA9,CSLA09,CSLA9,RAT4
GRMZM2G053299	-	1:296102631-296106489	WT	fdl	OK	85.9806	133.828	0.638293	3.20092	5e-05	0.000604151	yes	actin 7	ACT7
GRMZM2G030272	-	1:52917449-52918870	WT	fdl	OK	31.3943	48.8639	0.638265	2.77768	5e-05	0.000604151	yes	WRKY DNA-binding protein 46	ATWRKY46,WRKY46
GRMZM5G841893	-	9:153026440-153027878	WT	fdl	OK	10.2766	15.9893	0.637755	2.05556	0.0005	0.00423791	yes	FAD/NAD(P)-binding oxidoreductase family protein	0
GRMZM2G052266	-	7:135004532-135006737	WT	fdl	OK	14.8466	23.0984	0.637656	2.6395	5e-05	0.000604151	yes	FAD-dependent oxidoreductase family protein	0
GRMZM2G019986	-	10:141495962-141500441	WT	fdl	OK	14.5998	22.7106	0.637413	2.56189	5e-05	0.000604151	yes	N-acetylglucosamine-1-phosphate uridylyltransferase 2	GlcNAc1pUT2
GRMZM2G173085	-	4:17852317-17855425	WT	fdl	OK	2.84619	4.4265	0.637138	1.83903	0.0017	0.0112744	yes	Lipase/lipooxygenase, PLAT/LH2 family protein	0
GRMZM2G327234	-	10:141588088-141592033	WT	fdl	OK	2.17214	3.37806	0.637077	1.68495	0.0042	0.0225589	yes	K+ uptake permease 10	KUP10
GRMZM2G093441	-	6:162090308-162097425	WT	fdl	OK	8.72009	13.5564	0.636555	2.5319	5e-05	0.000604151	yes	alpha/beta-Hydrolases superfamily protein	0
GRMZM2G084587	-	1:76878184-76904169	WT	fdl	OK	22.343	34.732	0.636438	1.92897	0.00135	0.00945163	yes	Leucine-rich repeat (LRR) family protein	0
GRMZM2G027723	-	6:128743575-128750030	WT	fdl	OK	58.4251	90.8142	0.636331	3.18329	5e-05	0.000604151	yes	cellulose synthase 1	AtCESA1,CESA1,RSW1
GRMZM2G073954	-	4:170437806-170440529	WT	fdl	OK	10.6242	16.5125	0.636198	2.70306	5e-05	0.000604151	yes	Divalent ion symporter	0
GRMZM5G872070	-	2:167997797-167999287	WT	fdl	OK	34.7571	54.0094	0.635902	2.55254	5e-05	0.000604151	yes	Protein of unknown function (DUF1218)	0
GRMZM2G305048	-	3:3698439-3698944	WT	fdl	OK	12.806	19.8985	0.635837	1.59647	0.0072	0.0338757	yes	sodium/calcium exchanger family protein / calcium-binding EF hand family protein	0
GRMZM2G127949	-	3:178053576-178060075	WT	fdl	OK	40.8296	63.4361	0.635688	3.07037	5e-05	0.000604151	yes	Transmembrane amino acid transporter family protein	AUX1,MAP1,PIR1,WAV5
GRMZM5G898880	-	9:7615344-7618099	WT	fdl	OK	27.3386	42.4632	0.635275	2.23685	0.0001	0.00110029	yes	carboxyesterase 13	ATCXE13,CXE13
GRMZM2G019335	-	4:134046086-134047565	WT	fdl	OK	3.76467	5.84732	0.635253	1.61771	0.0058	0.0288182	yes	salt tolerance homologue	STH
GRMZM2G114552	-	3:23898038-23899690	WT	fdl	OK	247.659	384.595	0.634986	3.15494	5e-05	0.000604151	yes	0	0
GRMZM2G439860	-	10:17835562-17837721	WT	fdl	OK	17.1569	26.6323	0.634388	2.33078	0.0001	0.00110029	yes	Adenine nucleotide alpha hydrolases-like superfamily protein	MRH6
GRMZM2G147467	-	2:184827088-184829875	WT	fdl	OK	2.95507	4.58644	0.634183	1.8864	0.00135	0.00945163	yes	Cytochrome P450 superfamily protein	CYP75B1,D501,TT7
GRMZM2G038183	-	6:164567119-164571509	WT	fdl	OK	3.02071	4.68797	0.634073	2.10288	0.0003	0.00281496	yes	Protein of unknown function (DUF1421)	0
GRMZM2G153945	-	1:196283539-196287954	WT	fdl	OK	6.93377	10.7603	0.634	2.28777	5e-05	0.000604151	yes	Protein kinase superfamily protein	0
GRMZM2G020766	-	7:172301265-172312464	WT	fdl	OK	3.07159	4.76633	0.633895	2.09068	0.0005	0.00423791	yes	K+ uptake transporter 3	ATKT4,ATKUP3,KUP3
GRMZM2G114988	-	4:78570476-78572699	WT	fdl	OK	2.15804	3.34861	0.63384	1.52557	0.0077	0.0355133	yes	cytochrome P450, family 81, subfamily D, polypeptide 4	CYP81D4
GRMZM2G118037	-	6:150703738-150713662	WT	fdl	OK	74.5281	115.585	0.633095	3.07582	5e-05	0.000604151	yes	Proteinase inhibitor, propeptide	0
GRMZM2G064898	-	2:168053200-168055998	WT	fdl	OK	11.02	17.0893	0.632962	2.19248	0.00025	0.00241837	yes	ORMDL family protein	0
GRMZM2G147849	-	1:273761375-273764703	WT	fdl	OK	38.3945	59.5354	0.632849	3.15645	5e-05	0.000604151	yes	glycosyl hydrolase 9A1	ATGH9A1,DEC,GH9A1,IRX2,KOR,KOR1,RSW2,TSD1
GRMZM2G160902	-	3:128957707-128959418	WT	fdl	OK	36.9737	57.323	0.632614	2.94927	5e-05	0.000604151	yes	basic region/leucine zipper motif 53	ATBZIP53,BZIP53
GRMZM2G149553	-	1:217948500-217950855	WT	fdl	OK	11.1378	17.2671	0.632569	2.54674	5e-05	0.000604151	yes	Major facilitator superfamily protein	0
AC192451.3_FG001	-	5:137892669-137896628	WT	fdl	OK	10.1061	15.6615	0.632001	2.31393	0.0001	0.00110029	yes	VIRB2-interacting protein 2	BTI2,RTNLB2
GRMZM2G003963	-	8:168638540-168642582	WT	fdl	OK	62.5312	96.897	0.631875	3.14633	5e-05	0.000604151	yes	0	0
GRMZM2G118003	-	1:264863884-264867974	WT	fdl	OK	304.185	471.285	0.631651	2.86007	5e-05	0.000604151	yes	B-S glucosidase 44	BGLU44
GRMZM2G155232	-	8:15110788-15113681	WT	fdl	OK	86.3384	133.716	0.6311	3.17931	5e-05	0.000604151	yes	serine carboxypeptidase-like 27	SCPL27
GRMZM2G056975	-	3:30227476-30234031	WT	fdl	OK	20.0315	31.0051	0.630233	2.90443	5e-05	0.000604151	yes	1-deoxy-D-xylulose 5-phosphate reductoisomerase	DXR,PDE129
GRMZM2G171781	-	8:128605415-128608501	WT	fdl	OK	2.02689	3.13721	0.630215	2.00041	0.00065	0.00525152	yes	myb domain protein 61	ATMYB61,MYB61
GRMZM2G039841	-	5:173433032-173434585	WT	fdl	OK	17.8984	27.6885	0.629455	2.46866	5e-05	0.000604151	yes	proline-rich family protein	0
GRMZM2G033641	-	6:148784798-148787678	WT	fdl	OK	20.9472	32.4019	0.629324	2.99431	5e-05	0.000604151	yes	SEC14 cytosolic factor family protein / phosphoglyceride transfer family protein	0
GRMZM2G109070	-	5:76982746-76992833	WT	fdl	OK	5.44841	8.42579	0.628977	2.2978	0.0002	0.00200164	yes	pheophytinase	CRN1,PPH
GRMZM2G057616	-	9:108119232-108123329	WT	fdl	OK	9.08741	14.0519	0.628828	2.78223	5e-05	0.000604151	yes	chloride channel A	ATCLC-A,ATCLCA,CLC-A,CLCA
GRMZM2G365961	-	6:85959825-85961557	WT	fdl	OK	4.30827	6.66192	0.628828	1.72711	0.00365	0.0202681	yes	prephenate dehydrogenase family protein	0
GRMZM2G403076	-	6:105602586-105605237	WT	fdl	OK	2.0568	3.1797	0.628488	1.46417	0.0103	0.0441764	yes	FAD-binding Berberine family protein	0
GRMZM2G020775	-	4:162708519-162718567	WT	fdl	OK	5.82261	8.99381	0.627266	2.35725	0.0001	0.00110029	yes	Sucrase/ferredoxin-like family protein	0
GRMZM5G862540	-	5:6694298-6697188	WT	fdl	OK	146.987	226.955	0.626716	3.14639	5e-05	0.000604151	yes	UDP-glucose 6-dehydrogenase family protein	0
GRMZM2G124524	-	2:149971655-149977527	WT	fdl	OK	2.40339	3.70921	0.626041	1.75973	0.0028	0.0164481	yes	Integrase-type DNA-binding superfamily protein	ASML1,ATWRI1,WRI,WRI1
[truncated: 3,607 more rows]
