# Supplementary material for: The FUSED LEAVES1‐ADHERENT1 regulatory module is required for maize cuticle development and organ separation
Source: New Phytol. 2020 Aug 27;229(1):388–402. doi: 10.1111/nph.16837 (PMC7754373; doi:10.1111/nph.16837)
Supplement: Supplementary file 5 — Fig. S1 Phenotypic characterization of ad1 alleles. Fig. S2 Expression analysis of the KCS gene family in maize. Fig. S3 Neighbor‐joining phylogenetic tree. Fig. S4 Cuticular wax analysis in ad1‐ref mutants. Fig. S5 Analysis of FDL1 function. Fig. S6 Double ad1‐ref;fdl1‐Mu mutant analysis. Fig. S7 FDL1 DNA binding analysis. Fig. S8 Genome browser screenshots of FDL1 binding. Fig. S9 Analysis of FDL1 expression and binding targets. Table S1 List of primers used in this study. Table S2 List of genes involved in cuticle formation directly bound by FDL1 in DAP‐seq. Please note: Wiley Blackwell are not responsible for the content or functionality of any Supporting Information supplied by the authors. Any queries (other than missing material) should be directed to the New Phytologist Central Office. [file NPH-229-388-s005.xlsx]

## Sheet: General
THE FUSED LEAVES1-ADHERENT1 REGULATORY MODULE IS REQUIRED FOR MAIZE CUTICLE DEVELOPMENT AND ORGAN SEPARATION
Xue Liu, Richard Bourgault, Mary Galli, Josh Strable, Zongliang Chen, Fan Feng, Jiaqiang Dong, Isabel Molina, Andrea Gallavotti
Article acceptance date: 22 July, 2020
Dataset S4
DAP-seq RNA-seq overlap analysis
Output from ChIPseeker and CuffDiff
List of DEGs bound by FDL1
column header in Gene list tab	description
geneId	the gene closest to the peak as determined by the program ChIPseeker; gene was also DE in fdl1 mutant based on cuffdiff analysis
score	peak intensity value as defined by the narrowPeak format. Indicates how dark the peak will be displayed in a genome browser (0-1000)
signalValue	Measurement of overall peak enrichment for the region as determined by GEM
pValue	Measurement of peak statistical significance (-log10) as determined by GEM
qValue	Measurement of peak statistical significance using false discovery rate (-log10) as determined by GEM
peak_annotation	gene feature that peak overlap with as determnined by ChIPseeker
transcriptId	the gene transcript that was used to calculate the distance from the gene to the peak (i.e. distance to peak column) as determnined by ChIPseeker
distanceToTSS	the distance from the peak to the nearest gene transcript as determined by ChIPseeker (bp)
locus	chromosomal coordinates of the putative target gene
sample_1	dataset used for cuffdiff analysis
sample_2	dataset used for cuffdiff analysis
status	value determined by cuffdiff
value_1	FPKM of the gene in sample_1 as determined by cuffdiff
value_2	FPKM of the gene in sample_2 as determined by cuffdiff
log2(fold_change)	The (base 2) log of the fold change sample_2/sample_1
test_stat	The value of the test statistic used to compute significance of the observed change in FPKM as determined by cuffdiff
p_value	The uncorrected p-value of the test statistic as determined by cuffdiff
q_value	The FDR-adjusted p-value of the test statistic as determined by cuffdiff
significant	whether the gene is significantly differentially expressed as determined by cuffdiff; Can be either “yes” or “no”, depending on whether p is greater then the FDR after Benjamini-Hochberg correction for multiple-testing

## Sheet: Gene list
geneId	score	signalValue	pValue	qValue	annotation	transcriptId	distanceToTSS	locus	sample_1	sample_2	status	value_1	value_2	log2(fold_change)	test_stat	p_value	q_value	significant
AC233960.1_FG003	430	90	19.9	17.61	Promoter (2-3kb)	AC233960.1_FGT003	-2900	5:200029374-200031847	WT	fdl	OK	4.43572	8.70374	0.972466	2.54012	5e-05	0.000604151	yes
GRMZM2G003368	195	26	7.83	6.71	Promoter (1-2kb)	GRMZM2G003368_T01	-1715	1:120854789-120856675	WT	fdl	OK	26.0093	11.7041	-1.15201	-4.60894	5e-05	0.000604151	yes
GRMZM2G004696	310	57.4	13.78	12.06	Promoter (8-9kb)	GRMZM2G004696_T01	-8852	3:10076686-10080041	WT	fdl	OK	22.9962	30.6039	0.412321	1.79001	0.00155	0.0105177	yes
GRMZM2G004957	199	27	6.09	5.18	Promoter (2-3kb)	GRMZM2G004957_T02	-2863	10:84242541-84246083	WT	fdl	OK	6.31599	4.6303	-0.447902	-1.61834	0.0062	0.0303046	yes
GRMZM2G010868	797	190	52.02	47.6	5' UTR	GRMZM2G010868_T01	62	3:230694239-230696031	WT	fdl	OK	397.667	250.465	-0.666953	-3.27828	5e-05	0.000604151	yes
GRMZM2G013398	202	28	6.36	5.42	Promoter (1-2kb)	GRMZM2G013398_T03	-1249	9:39579625-39585243	WT	fdl	OK	6.84649	4.70514	-0.541128	-1.63611	0.00615	0.0301238	yes
GRMZM2G018398	404	83	23.36	20.78	Promoter (3-4kb)	GRMZM2G018398_T02	-3206	4:176066659-176069349	WT	fdl	OK	48.3815	60.6067	0.325022	1.59261	0.00525	0.026799	yes
GRMZM2G029912	228	35	6.78	5.78	Intron (GRMZM2G029912_T04/GRMZM2G029912, intron 4 of 6)	GRMZM2G029912_T05	214	9:106197768-106204349	WT	fdl	OK	42.052	29.23	-0.524724	-2.29734	5e-05	0.000604151	yes
GRMZM2G030272	202	28	8.43	7.25	Promoter (4-5kb)	GRMZM2G030272_T01	-4820	1:52917449-52918870	WT	fdl	OK	31.3943	48.8639	0.638265	2.77768	5e-05	0.000604151	yes
GRMZM2G030636	261	44	9.12	7.87	5' UTR	GRMZM2G030636_T01	122	1:82032459-82036214	WT	fdl	OK	5.93412	2.72051	-1.12516	-2.66539	0.0001	0.00110029	yes
GRMZM2G030744	191	25	6.4	5.44	Promoter (2-3kb)	GRMZM2G030744_T03	-2604	5:214476566-214480784	WT	fdl	OK	8.55486	5.86188	-0.54538	-1.89901	0.00095	0.00715562	yes
GRMZM2G033515	206	29	6.64	5.67	Promoter (<=1kb)	GRMZM2G033515_T01	0	3:213379697-213384959	WT	fdl	OK	14.8462	7.9088	-0.908559	-3.89689	5e-05	0.000604151	yes
GRMZM2G045748	235	37	8.01	6.9	Promoter (6-7kb)	GRMZM2G045748_T03	-6584	7:112497749-112499904	WT	fdl	OK	12.1072	17.2647	0.511966	1.71454	0.0035	0.019562	yes
GRMZM2G049538	232	36	9.56	8.26	Promoter (8-9kb)	GRMZM2G049538_T02	-8661	2:10602718-10611664	WT	fdl	OK	0.147226	1.05788	2.84507	3.65789	5e-05	0.000604151	yes
GRMZM2G050305	224	34	6.52	5.56	Promoter (2-3kb)	GRMZM2G050305_T01	-2436	2:196943579-196945201	WT	fdl	OK	4.68894	6.62886	0.499499	1.52074	0.009	0.0399637	yes
GRMZM2G056732	206	29	6.64	5.67	Promoter (2-3kb)	GRMZM2G056732_T04	-2416	7:166410295-166416118	WT	fdl	OK	60.5271	93.181	0.622455	3.12089	5e-05	0.000604151	yes
GRMZM2G059381	217	32	6.68	5.7	Promoter (4-5kb)	GRMZM2G059381_T01	-4623	4:187769614-187780008	WT	fdl	OK	21.6773	16.6066	-0.38443	-1.58669	0.00655	0.0315883	yes
GRMZM2G059453	213	31	6.42	5.46	Promoter (<=1kb)	GRMZM2G059453_T01	-554	3:180096138-180098099	WT	fdl	OK	4.24223	7.96909	0.909591	2.75333	5e-05	0.000604151	yes
GRMZM2G060540	261	44	10.81	9.38	Promoter (3-4kb)	GRMZM2G060540_T01	-3986	3:147048143-147054061	WT	fdl	OK	111.283	87.9304	-0.339803	-1.711	0.0033	0.0186833	yes
GRMZM2G062577	208	29.4	6.91	5.91	Promoter (<=1kb)	GRMZM2G062577_T01	0	6:147882744-147886357	WT	fdl	OK	51.5946	32.4757	-0.667859	-3.21412	5e-05	0.000604151	yes
GRMZM2G063851	298	54	11.8	10.27	Promoter (7-8kb)	GRMZM2G063851_T01	-7817	5:123666785-123673425	WT	fdl	OK	95.3936	121.831	0.352918	1.71732	0.00275	0.0162038	yes
GRMZM2G074138	261	44	9.91	8.57	Promoter (2-3kb)	GRMZM2G074138_T02	-2788	1:76617590-76623828	WT	fdl	OK	14.0832	19.0082	0.432651	1.62556	0.00385	0.0210852	yes
GRMZM2G074267	220	32.9	6.94	5.94	Exon (GRMZM2G074267_T01/GRMZM2G074267, exon 2 of 6)	GRMZM2G074267_T01	1730	5:206777161-206780578	WT	fdl	OK	34.7631	50.3128	0.533368	2.63436	5e-05	0.000604151	yes
GRMZM2G075140	210	30	6.91	5.91	Promoter (<=1kb)	GRMZM2G075140_T01	0	4:9744390-9747626	WT	fdl	OK	16.1333	10.9853	-0.554471	-1.74166	0.00275	0.0162038	yes
GRMZM2G077789	340	65.4	17.1	15.06	Promoter (<=1kb)	GRMZM2G077789_T02	-218	6:150884610-150885947	WT	fdl	OK	1.78662	3.39585	0.926538	1.68731	0.00465	0.0244593	yes
GRMZM2G077842	250	41	11.01	9.56	Downstream (1-2kb)	GRMZM2G077842_T01	3591	3:113611707-113613522	WT	fdl	OK	20.9654	13.874	-0.595628	-2.23299	5e-05	0.000604151	yes
GRMZM2G079632	191	25	6.4	5.45	Promoter (7-8kb)	GRMZM2G079632_T02	-7720	7:20903389-20905225	WT	fdl	OK	4.58095	7.96274	0.797618	2.34067	5e-05	0.000604151	yes
GRMZM2G081671	254	42	11.3	9.83	Promoter (1-2kb)	GRMZM2G081671_T01	-1760	9:109631595-109634230	WT	fdl	OK	0.567712	1.10543	0.961379	1.66433	0.00675	0.0323037	yes
GRMZM2G082855	280	49.1	12.51	10.92	Promoter (2-3kb)	GRMZM2G082855_T01	-2706	9:24074353-24081173	WT	fdl	OK	33.4149	23.104	-0.53235	-2.64419	5e-05	0.000604151	yes
GRMZM2G089850	276	48	11.01	9.57	Promoter (<=1kb)	GRMZM2G089850_T01	-262	7:130393750-130395017	WT	fdl	OK	1.3338	2.76853	1.05358	1.88558	0.0033	0.0186833	yes
GRMZM2G092137	195	26	6.68	5.69	Promoter (4-5kb)	GRMZM2G092137_T01	-4114	7:83788711-83791125	WT	fdl	OK	8.87331	16.4136	0.887348	3.51462	5e-05	0.000604151	yes
GRMZM2G095899	239	38	10.14	8.78	Promoter (5-6kb)	GRMZM2G095899_T01	-5193	1:257635032-257637914	WT	fdl	OK	3.66531	6.03923	0.720429	1.9291	0.0009	0.00685036	yes
GRMZM2G109140	335	64	17.75	15.64	Promoter (2-3kb)	GRMZM2G109140_T03	-2803	4:180229330-180232615	WT	fdl	OK	14.5895	18.979	0.379471	1.59749	0.0067	0.0321175	yes
GRMZM2G118497	232	36	8.57	7.37	Promoter (<=1kb)	GRMZM2G118497_T03	0	1:31059857-31064691	WT	fdl	OK	25.572	65.1341	1.34885	5.80683	5e-05	0.000604151	yes
GRMZM2G119864	254	42	10.25	8.88	Promoter (4-5kb)	GRMZM2G119864_T01	-4013	3:56015475-56017264	WT	fdl	OK	0.819094	2.15774	1.39742	2.36078	0.0001	0.00110029	yes
GRMZM2G122172	202	28	6.36	5.42	Intron (GRMZM2G122172_T01/GRMZM2G122172, intron 1 of 7)	GRMZM2G122172_T01	574	6:103673938-103677110	WT	fdl	OK	26.5412	35.5808	0.422864	1.99576	0.0003	0.00281496	yes
GRMZM2G124524	232	36	6.41	5.45	Promoter (<=1kb)	GRMZM2G124524_T01	0	2:149971655-149977527	WT	fdl	OK	2.40339	3.70921	0.626041	1.75973	0.0028	0.0164481	yes
GRMZM2G126808	187	23.9	6.11	5.19	Promoter (7-8kb)	GRMZM2G126808_T01	-7624	1:29542178-29544587	WT	fdl	OK	1.56678	2.96837	0.921864	1.77728	0.00175	0.0115201	yes
GRMZM2G128877	210	30	7.83	6.72	Intron (GRMZM2G128877_T01/GRMZM2G128877, intron 16 of 16)	GRMZM2G128877_T03	4129	5:87347907-87360164	WT	fdl	OK	152.864	212.4	0.474533	2.32751	0.00015	0.00157408	yes
GRMZM2G134613	291	52	13.08	11.42	Promoter (2-3kb)	GRMZM2G134613_T07	-2670	10:59882331-59885876	WT	fdl	OK	26.9149	37.6263	0.483337	2.10699	0.00035	0.00318844	yes
GRMZM2G138074	188	24	6.11	5.19	Promoter (7-8kb)	GRMZM2G138074_T01	-7361	3:187768901-187771862	WT	fdl	OK	12.3521	27.2415	1.14105	4.55307	5e-05	0.000604151	yes
GRMZM2G138268	246	40	8.82	7.61	Promoter (4-5kb)	GRMZM2G138268_T01	-4040	3:117785059-117789665	WT	fdl	OK	99.9702	129.192	0.369943	1.85996	0.00095	0.00715562	yes
GRMZM2G139786	243	39	10.43	9.05	Promoter (1-2kb)	GRMZM2G139786_T01	-1851	3:127533188-127534038	WT	fdl	OK	205.793	143.667	-0.518466	-2.58924	5e-05	0.000604151	yes
GRMZM2G141386	228	35	6.78	5.78	Promoter (1-2kb)	GRMZM2G141386_T01	-1086	1:43769285-43772066	WT	fdl	OK	42.6111	31.1013	-0.454256	-2.04308	0.00045	0.00388238	yes
GRMZM2G148281	251	41.2	10.25	8.88	Downstream (2-3kb)	GRMZM2G148281_T01	6338	1:207946159-207950205	WT	fdl	OK	19.4517	25.6462	0.398847	1.72257	0.00225	0.0139653	yes
GRMZM2G149201	235	37	8.85	7.63	Promoter (8-9kb)	GRMZM2G149201_T01	-8628	6:130782220-130784726	WT	fdl	OK	7.39712	10.9495	0.565831	2.10622	0.0004	0.00353672	yes
GRMZM2G149802	184	23	6.92	5.92	Promoter (7-8kb)	GRMZM2G149802_T02	-7160	3:175541436-175557507	WT	fdl	OK	22.2003	15.3754	-0.529956	-2.61017	5e-05	0.000604151	yes
GRMZM2G159759	287	51	12.8	11.17	Downstream (<1kb)	GRMZM2G159759_T01	3145	5:142510281-142513269	WT	fdl	OK	26.8646	49.113	0.870401	3.98734	5e-05	0.000604151	yes
GRMZM2G160838	297	53.8	11.8	10.27	Promoter (3-4kb)	GRMZM2G160838_T01	-3040	3:173563411-173564760	WT	fdl	OK	3.19456	5.84121	0.87065	2.00758	0.00115	0.00831818	yes
GRMZM2G164074	280	49	12.23	10.65	Promoter (1-2kb)	GRMZM2G164074_T01	-1601	2:124226585-124228753	WT	fdl	OK	1.49671	2.81844	0.913101	2.11573	0.00045	0.00388238	yes
GRMZM2G166297	260	43.7	9.91	8.58	Promoter (<=1kb)	GRMZM2G166297_T01	-561	8:168030485-168032471	WT	fdl	OK	9.11713	13.8464	0.602855	2.15417	0.00045	0.00388238	yes
GRMZM2G170927	199	27	6.97	5.95	Promoter (3-4kb)	GRMZM2G170927_T01	-3560	9:95183055-95188412	WT	fdl	OK	32.5137	49.5115	0.606716	3.01024	5e-05	0.000604151	yes
GRMZM2G171702	286	50.8	11.84	10.31	Downstream (2-3kb)	GRMZM2G171702_T01	4976	4:186818288-186821067	WT	fdl	OK	8.94868	5.54173	-0.691337	-2.3047	0.0001	0.00110029	yes
GRMZM2G172297	217	32	9.63	8.33	Promoter (9-10kb)	GRMZM2G172297_T01	-9508	2:223952470-223954890	WT	fdl	OK	4.14098	6.44888	0.639078	1.94235	0.00085	0.00653427	yes
GRMZM2G177314	213	31	7.18	6.15	Promoter (2-3kb)	GRMZM2G177314_T01	-2639	5:25733392-25737008	WT	fdl	OK	29.7358	22.041	-0.432011	-1.83222	0.0017	0.0112744	yes
GRMZM2G177386	188	24	6.11	5.19	Intron (GRMZM2G164676_T02/GRMZM2G164676, intron 13 of 18)	GRMZM2G177386_T01	-26171	6:161744095-161747484	WT	fdl	OK	5.24137	8.70629	0.732115	2.29992	5e-05	0.000604151	yes
GRMZM2G177631	228	35	9.27	8.01	Promoter (5-6kb)	GRMZM2G177631_T01	-5759	7:26503596-26509680	WT	fdl	OK	45.7945	79.3825	0.793646	3.99082	5e-05	0.000604151	yes
GRMZM2G179792	188	24	6.11	5.18	Intron (GRMZM2G179789_T01/GRMZM2G179789, intron 3 of 7)	GRMZM2G179792_T09	15175	1:67777684-67781676	WT	fdl	OK	1.91443	3.15064	0.71873	2.00847	0.0001	0.00110029	yes
GRMZM2G313643	217	32	6.68	5.7	Promoter (<=1kb)	GRMZM2G313643_T01	0	7:150075578-150080212	WT	fdl	OK	3.0015	4.36509	0.540328	1.93822	0.00125	0.00889141	yes
GRMZM2G317900	203	28.2	6.64	5.67	Exon (GRMZM2G317900_T01/GRMZM2G317900, exon 11 of 13)	GRMZM2G317900_T01	5074	5:57456263-57463575	WT	fdl	OK	10.9354	19.4331	0.829519	3.86933	5e-05	0.000604151	yes
GRMZM2G320373	209	29.8	7.83	6.73	3' UTR	GRMZM2G320373_T01	826	6:162859288-162860116	WT	fdl	OK	1.65708	4.39932	1.40864	2.54666	5e-05	0.000604151	yes
GRMZM2G329909	202	28	6.36	5.42	Exon (GRMZM2G329909_T01/GRMZM2G329909, exon 3 of 5)	GRMZM2G329909_T01	2534	1:191885469-191889519	WT	fdl	OK	5.31052	7.48817	0.495759	1.77764	0.00145	0.00999153	yes
GRMZM2G345544	232	36	8.57	7.38	Promoter (3-4kb)	GRMZM2G345544_T02	-3436	9:93350460-93357201	WT	fdl	OK	22.1844	27.8012	0.325604	1.50997	0.0093	0.0408335	yes
GRMZM2G429118	246	40	10.72	9.31	Promoter (6-7kb)	GRMZM2G429118_T01	-6603	7:137205016-137207131	WT	fdl	OK	9.02576	18.2395	1.01495	3.88195	5e-05	0.000604151	yes
GRMZM2G446170	228	35	9.56	8.27	Promoter (<=1kb)	GRMZM2G446170_T01	-290	8:175285915-175288181	WT	fdl	OK	38.2637	17.7913	-1.1048	-4.80321	5e-05	0.000604151	yes
GRMZM2G479885	250	41	11.01	9.55	3' UTR	GRMZM2G479885_T01	1071	1:147170751-147172309	WT	fdl	OK	372.049	459.968	0.30604	1.51191	0.008	0.0365906	yes
GRMZM2G481843	213	31	6.42	5.46	Intron (GRMZM2G481843_T01/GRMZM2G481843, intron 1 of 3)	GRMZM2G481843_T01	4646	8:14592326-14597936	WT	fdl	OK	125.398	95.287	-0.396167	-1.99941	0.0007	0.00559106	yes
GRMZM5G809546	243	39	9.41	8.12	Intron (GRMZM5G809546_T01/GRMZM5G809546, intron 3 of 7)	GRMZM5G809546_T01	5573	10:52428890-52457207	WT	fdl	OK	18.9392	14.1164	-0.424003	-1.8097	0.00185	0.0120279	yes
GRMZM5G844562	202	28	6.36	5.42	Promoter (2-3kb)	GRMZM5G844562_T01	-2641	5:99030277-99034633	WT	fdl	OK	10.8831	21.545	0.985262	4.0229	5e-05	0.000604151	yes
AC187551.3_FG002	210	30	7.83	6.72	Promoter (9-10kb)	AC187551.3_FGT002	-9068	8:93949092-93951006	WT	fdl	OK	6.24557	4.43087	-0.495245	-1.7066	0.00295	0.0171292	yes
AC199526.5_FG002	202	28	6.36	5.42	Promoter (<=1kb)	AC199526.5_FGT002	-771	3:58905867-58907052	WT	fdl	OK	870.35	1256.99	0.530301	2.42875	5e-05	0.000604151	yes
AC203761.3_FG002	346	67	18.63	16.45	Promoter (2-3kb)	AC203761.3_FGT002	-2754	9:36409629-36419265	WT	fdl	OK	9.62554	6.14038	-0.648539	-2.42759	5e-05	0.000604151	yes
AC216067.3_FG002	305	55.8	15.4	13.51	Promoter (2-3kb)	AC216067.3_FGT002	-2614	4:204522926-204524924	WT	fdl	OK	272.631	362.974	0.412917	2.04907	0.0003	0.00281496	yes
AC217947.4_FG002	223	33.5	8.01	6.89	5' UTR	AC217947.4_FGT002	14	4:71563276-71568711	WT	fdl	OK	115.763	164.909	0.510496	2.53929	5e-05	0.000604151	yes
AC233851.1_FG014	371	74	20.7	18.34	Downstream (2-3kb)	AC233851.1_FGT014	3819	3:189554837-189556019	WT	fdl	OK	56.0327	42.096	-0.412588	-1.94474	0.00085	0.00653427	yes
AC233960.1_FG002	265	45	11.1	9.64	Promoter (8-9kb)	AC233960.1_FGT002	-8932	5:200032551-200035241	WT	fdl	OK	0.701239	1.74514	1.31537	2.35961	0.00055	0.00457621	yes
GRMZM2G000489	238	37.7	8.28	7.13	5' UTR	GRMZM2G000489_T01	87	8:14935733-14937194	WT	fdl	OK	6.64775	11.2395	0.757643	2.34733	0.0002	0.00200164	yes
GRMZM2G001850	229	35.2	7.74	6.65	Downstream (1-2kb)	GRMZM2G001850_T01	2603	1:233622698-233624207	WT	fdl	OK	192.615	130.894	-0.557323	-2.80395	5e-05	0.000604151	yes
GRMZM2G002948	482	104	28.16	25.25	Promoter (1-2kb)	GRMZM2G002948_T01	-1535	2:198671989-198674106	WT	fdl	OK	77.4854	50.8437	-0.607855	-2.35788	5e-05	0.000604151	yes
GRMZM2G003409	184	23	6.92	5.92	Promoter (<=1kb)	GRMZM2G003409_T03	-822	2:218011744-218014457	WT	fdl	OK	0.675216	1.37521	1.02623	1.76702	0.00205	0.0130101	yes
GRMZM2G003752	353	69	19.22	16.98	Promoter (4-5kb)	GRMZM2G003752_T01	-4257	2:16230476-16232542	WT	fdl	OK	27.2044	17.1186	-0.668279	-2.89345	5e-05	0.000604151	yes
GRMZM2G003765	206	29	7.54	6.46	Promoter (5-6kb)	GRMZM2G003765_T03	-5324	10:83431039-83433556	WT	fdl	OK	69.4743	51.2589	-0.438678	-2.12396	0.00025	0.00241837	yes
GRMZM2G004511	210	30	6.91	5.91	Promoter (3-4kb)	GRMZM2G004511_T01	-3285	1:290878307-290879859	WT	fdl	OK	1.40829	4.5294	1.68537	3.69512	5e-05	0.000604151	yes
GRMZM2G004736	254	42	11.3	9.82	Promoter (1-2kb)	GRMZM2G004736_T01	-1820	1:71541322-71549019	WT	fdl	OK	18.7934	14.9651	-0.328625	-1.5067	0.0088	0.0392792	yes
GRMZM2G004924	206	29	6.64	5.66	Promoter (6-7kb)	GRMZM2G004924_T01	-6139	10:145173826-145178977	WT	fdl	OK	18.9374	13.2799	-0.511989	-2.25207	0.0001	0.00110029	yes
GRMZM2G005082	205	28.7	7.54	6.47	Promoter (2-3kb)	GRMZM2G005082_T02	-2956	3:199694406-199713402	WT	fdl	OK	59.893	42.8623	-0.482677	-2.3847	0.0001	0.00110029	yes
GRMZM2G005452	254	42	10.25	8.88	Downstream (1-2kb)	GRMZM2G005452_T02	4612	4:203456993-203463296	WT	fdl	OK	3.9776	5.31156	0.417237	1.59148	0.00725	0.0340694	yes
GRMZM2G006452	250	41	8.33	7.17	Promoter (9-10kb)	GRMZM2G006452_T02	-9374	3:166054509-166060854	WT	fdl	OK	47.1336	33.3953	-0.497111	-2.4866	5e-05	0.000604151	yes
GRMZM2G006721	243	39	7.15	6.13	Promoter (1-2kb)	GRMZM2G006721_T01	-1187	9:148058005-148060224	WT	fdl	OK	1.86524	2.95907	0.665786	1.49643	0.0106	0.0451119	yes
GRMZM2G007195	217	32	6.68	5.7	Promoter (<=1kb)	GRMZM2G007195_T05	0	6:138437042-138441355	WT	fdl	OK	48.8587	64.4062	0.398584	1.72295	0.00255	0.0153219	yes
GRMZM2G007248	224	34	8.98	7.74	Promoter (4-5kb)	GRMZM2G007248_T01	-4133	10:61506728-61508790	WT	fdl	OK	3.70197	2.10568	-0.814004	-2.20479	0.0004	0.00353672	yes
GRMZM2G007681	188	24	6.11	5.18	Intron (GRMZM2G007681_T01/GRMZM2G007681, intron 15 of 17)	GRMZM2G007681_T01	60693	1:188753175-188845235	WT	fdl	OK	11.6601	8.12095	-0.521864	-2.44552	5e-05	0.000604151	yes
GRMZM2G007835	320	60	13.43	11.73	Promoter (<=1kb)	GRMZM2G007835_T02	-22	5:183201908-183203671	WT	fdl	OK	54.1711	70.7241	0.384678	1.81686	0.00175	0.0115201	yes
GRMZM2G008456	217	32	8.4	7.23	Promoter (5-6kb)	GRMZM2G008456_T01	-5107	6:109765781-109768223	WT	fdl	OK	21.3787	26.9053	0.331717	1.57647	0.0065	0.0314126	yes
GRMZM2G009818	210	30	7.18	6.16	Promoter (6-7kb)	GRMZM2G009818_T01	-6957	1:9800491-9804655	WT	fdl	OK	1.30042	2.91402	1.16403	3.27417	5e-05	0.000604151	yes
GRMZM2G010142	190	24.6	6.4	5.45	Intron (GRMZM2G010142_T02/GRMZM2G010142, intron 3 of 9)	GRMZM2G010142_T02	2321	7:167750248-167755441	WT	fdl	OK	16.2001	20.3413	0.32841	1.49376	0.00915	0.0404049	yes
GRMZM2G010488	246	40	7.4	6.35	Promoter (2-3kb)	GRMZM2G010488_T02	-2511	4:153545847-153549425	WT	fdl	OK	1.33415	0.545012	-1.29157	-1.50962	0.0076	0.0352347	yes
GRMZM2G010754	239	38	9.13	7.87	Promoter (7-8kb)	GRMZM2G010754_T01	-7773	5:84974871-84980290	WT	fdl	OK	12.9022	9.42394	-0.453213	-1.6008	0.00635	0.0308747	yes
GRMZM2G010884	195	26	6.68	5.7	Promoter (6-7kb)	GRMZM2G010884_T01	-6451	9:103446559-103448428	WT	fdl	OK	0.430185	1.09138	1.34313	1.93561	0.0022	0.0137323	yes
GRMZM2G011456	221	33	7.74	6.65	Promoter (2-3kb)	GRMZM2G011456_T02	-2086	5:77789901-77809819	WT	fdl	OK	71.9827	56.358	-0.353031	-1.71812	0.0027	0.0159988	yes
GRMZM2G011526	210	30	7.83	6.72	Intron (GRMZM2G011526_T01/GRMZM2G011526, intron 6 of 13)	GRMZM2G011526_T01	13282	7:94229772-94266511	WT	fdl	OK	3.7265	8.0787	1.1163	4.09889	5e-05	0.000604151	yes
GRMZM2G012262	210	30	6.15	5.22	Intron (GRMZM2G012262_T02/GRMZM2G012262, intron 1 of 7)	GRMZM2G012262_T02	601	4:237573502-237580770	WT	fdl	OK	62.4116	38.4883	-0.697396	-2.65376	5e-05	0.000604151	yes
GRMZM2G012405	221	33	7.74	6.65	Promoter (4-5kb)	GRMZM2G012405_T02	-4383	8:150261098-150263112	WT	fdl	OK	1.48405	4.35242	1.55227	2.46331	0.00015	0.00157408	yes
GRMZM2G013671	246	40	6.81	5.81	Promoter (8-9kb)	GRMZM2G013671_T01	-8750	9:116292643-116294506	WT	fdl	OK	12.568	38.4455	1.61306	5.78611	5e-05	0.000604151	yes
GRMZM2G014043	217	31.9	8.4	7.24	Promoter (2-3kb)	GRMZM2G014043_T01	-2835	10:148168370-148170630	WT	fdl	OK	3.7144	2.61052	-0.508789	-1.46684	0.0108	0.0457276	yes
GRMZM2G014577	206	29	6.64	5.66	Promoter (5-6kb)	GRMZM2G014577_T01	-5799	5:106664304-106699748	WT	fdl	OK	20.6387	16.1886	-0.350372	-1.60648	0.00605	0.029779	yes
GRMZM2G015735	272	47	12.76	11.14	Promoter (9-10kb)	GRMZM2G015735_T01	-9546	8:141131156-141134390	WT	fdl	OK	47.7955	34.0412	-0.489592	-2.38331	5e-05	0.000604151	yes
GRMZM2G017522	275	47.8	13.05	11.41	Promoter (2-3kb)	GRMZM2G017522_T03	-2612	8:130217874-130220152	WT	fdl	OK	0.453388	1.6179	1.8353	2.80011	5e-05	0.000604151	yes
GRMZM2G017940	210	30	6.91	5.91	Promoter (7-8kb)	GRMZM2G017940_T01	-7081	4:15720368-15724147	WT	fdl	OK	0.818874	1.46545	0.839628	1.57406	0.00705	0.0333667	yes
GRMZM2G018229	228	35	8.29	7.13	Promoter (4-5kb)	GRMZM2G018229_T01	-4771	1:57555311-57561325	WT	fdl	OK	53.2831	42.3469	-0.331422	-1.60706	0.00505	0.0260539	yes
GRMZM2G018689	210	30	7.83	6.72	3' UTR	GRMZM2G018689_T01	2772	10:127287225-127290111	WT	fdl	OK	44.2756	32.0873	-0.464511	-2.13551	0.00035	0.00318844	yes
GRMZM2G019404	204	28.4	6.64	5.67	Promoter (5-6kb)	GRMZM2G019404_T02	-5234	2:4305356-4312971	WT	fdl	OK	16.2408	27.717	0.771151	3.19726	5e-05	0.000604151	yes
GRMZM2G020002	239	38	10.14	8.78	Promoter (<=1kb)	GRMZM2G020002_T01	-532	3:187394383-187398452	WT	fdl	OK	15.0184	18.7552	0.320561	1.46735	0.00985	0.0426416	yes
GRMZM2G020772	298	54	13.65	11.93	Promoter (6-7kb)	GRMZM2G020772_T02	-6506	3:19005063-19007583	WT	fdl	OK	5.90723	9.26967	0.650036	2.15556	0.0002	0.00200164	yes
GRMZM2G021219	224	34	8.01	6.88	Promoter (<=1kb)	GRMZM2G021219_T02	0	2:35613782-35618667	WT	fdl	OK	95.34	77.3569	-0.301551	-1.50398	0.00725	0.0340694	yes
GRMZM2G021912	206	29	6.64	5.66	Promoter (6-7kb)	GRMZM2G021912_T01	-6988	4:181251420-181255561	WT	fdl	OK	32.2456	43.98	0.447743	2.16893	5e-05	0.000604151	yes
GRMZM2G022181	191	25	6.4	5.44	Promoter (4-5kb)	GRMZM2G022181_T01	-4450	5:87072678-87074546	WT	fdl	OK	2.12185	6.59388	1.63581	3.48418	5e-05	0.000604151	yes
GRMZM2G022403	221	33.2	8.98	7.75	Promoter (3-4kb)	GRMZM2G022403_T01	-3303	2:230148123-230150596	WT	fdl	OK	101.246	127.839	0.336466	1.61727	0.00485	0.0252757	yes
GRMZM2G022453	566	127	32.35	29.21	Promoter (<=1kb)	GRMZM2G022453_T01	0	6:164878053-164881643	WT	fdl	OK	22.8493	32.5523	0.51061	1.99795	0.0007	0.00559106	yes
GRMZM2G022915	224	34	8.98	7.75	Promoter (7-8kb)	GRMZM2G022915_T01	-7853	3:214355253-214361335	WT	fdl	OK	2.94199	4.45267	0.597881	1.89687	0.00155	0.0105177	yes
GRMZM2G023652	502	109.4	29.91	26.93	5' UTR	GRMZM2G023652_T01	71	2:226871182-226875657	WT	fdl	OK	99.0068	135.646	0.454251	2.19607	0.00025	0.00241837	yes
GRMZM2G024823	337	64.7	15.75	13.82	Promoter (<=1kb)	GRMZM2G024823_T03	-21	1:99180326-99184416	WT	fdl	OK	50.8959	67.5009	0.407356	1.9965	0.00045	0.00388238	yes
GRMZM2G025322	228	35	8.29	7.13	Intron (GRMZM2G025322_T01/GRMZM2G025322, intron 1 of 4)	GRMZM2G025322_T01	897	6:115257374-115261255	WT	fdl	OK	27.7294	37.4717	0.434383	1.87901	0.00105	0.0077351	yes
GRMZM2G025414	213	31	6.42	5.45	Promoter (<=1kb)	GRMZM2G025414_T01	-386	3:165502884-165504076	WT	fdl	OK	2.85805	8.43971	1.56216	3.99148	5e-05	0.000604151	yes
GRMZM2G025470	210	30	7.83	6.72	Promoter (7-8kb)	GRMZM2G025470_T03	-7683	4:181450916-181455163	WT	fdl	OK	9.37139	12.9977	0.471917	1.6322	0.00545	0.0275585	yes
GRMZM2G025592	235	37	8.01	6.89	3' UTR	GRMZM2G025592_T01	6686	10:141612635-141620390	WT	fdl	OK	102.337	82.3104	-0.314177	-1.56368	0.00605	0.029779	yes
GRMZM2G026470	210	30	6.15	5.23	Promoter (6-7kb)	GRMZM2G026470_T01	-6998	8:100378803-100381018	WT	fdl	OK	22.6822	37.5772	0.728299	3.18116	5e-05	0.000604151	yes
GRMZM2G026892	271	46.7	10.73	9.31	3' UTR	GRMZM2G026892_T02	256	5:23284769-23288690	WT	fdl	OK	10.142	14.5104	0.516736	1.79154	0.00225	0.0139653	yes
GRMZM2G028151	287	51	13.93	12.19	Promoter (9-10kb)	GRMZM2G028151_T01	-9139	1:281700005-281703981	WT	fdl	OK	9.80496	5.40299	-0.859752	-2.7595	5e-05	0.000604151	yes
GRMZM2G028369	214	31	6.68	5.7	Promoter (<=1kb)	GRMZM2G028369_T01	0	3:194609126-194612918	WT	fdl	OK	36.23	47.1142	0.378977	1.78275	0.0019	0.0122633	yes
GRMZM2G029219	224	34	8.98	7.74	Promoter (1-2kb)	GRMZM2G029219_T01	-1792	3:43223994-43231708	WT	fdl	OK	74.1261	116.264	0.649347	3.20362	5e-05	0.000604151	yes
GRMZM2G029370	254	42	11.3	9.83	Promoter (2-3kb)	GRMZM2G029370_T02	-2822	9:15375114-15386731	WT	fdl	OK	22.0846	27.6456	0.324008	1.52549	0.00845	0.038166	yes
GRMZM2G030646	239	38	10.14	8.78	Promoter (3-4kb)	GRMZM2G030646_T01	-3230	2:217762118-217766498	WT	fdl	OK	51.3509	38.383	-0.419922	-1.96473	0.00085	0.00653427	yes
GRMZM2G031028	246	40	9.69	8.37	3' UTR	GRMZM2G031028_T01	1534	2:44056950-44062636	WT	fdl	OK	11.6933	21.301	0.865244	3.3907	5e-05	0.000604151	yes
GRMZM2G031938	224	34	8.01	6.88	Promoter (2-3kb)	GRMZM2G031938_T01	-2944	1:245541512-245551055	WT	fdl	OK	10.143	7.43818	-0.447467	-1.51023	0.0103	0.0441764	yes
GRMZM2G032547	217	32	8.4	7.23	Downstream (2-3kb)	GRMZM2G032547_T01	7270	10:105313097-105317859	WT	fdl	OK	4.60665	2.96868	-0.633895	-2.11563	0.00045	0.00388238	yes
GRMZM2G032856	228	35	10.54	9.13	Downstream (1-2kb)	GRMZM2G032856_T01	2681	5:211087583-211088858	WT	fdl	OK	2.29548	4.38971	0.935331	1.92802	0.001	0.00744977	yes
GRMZM2G033787	202	28	6.36	5.42	Promoter (<=1kb)	GRMZM2G033787_T08	-115	1:264577416-264580455	WT	fdl	OK	3.10703	6.9144	1.15407	2.65288	5e-05	0.000604151	yes
GRMZM2G035552	243	39	8.55	7.37	Downstream (<1kb)	GRMZM2G035552_T01	3614	1:33883352-33886303	WT	fdl	OK	1.32941	2.29496	0.78769	1.78797	0.0037	0.0204525	yes
GRMZM2G035595	335	64	15.47	13.57	Downstream (1-2kb)	GRMZM2G035595_T04	4525	8:3155821-3159848	WT	fdl	OK	2.85569	4.51016	0.659339	1.51701	0.01095	0.0461684	yes
GRMZM2G035785	316	59	15.09	13.23	Promoter (3-4kb)	GRMZM2G035785_T01	-3604	3:227665637-227674344	WT	fdl	OK	23.2149	29.8086	0.360676	1.62712	0.00475	0.0248666	yes
GRMZM2G036596	302	55	13.94	12.19	Promoter (2-3kb)	GRMZM2G036596_T02	-2236	7:171971885-171977911	WT	fdl	OK	52.9809	42.8381	-0.306579	-1.48601	0.01105	0.0465391	yes
GRMZM2G037420	217	32	7.46	6.4	Promoter (3-4kb)	GRMZM2G037420_T01	-3659	5:35332166-35335730	WT	fdl	OK	2.71144	1.52127	-0.833783	-1.69675	0.00495	0.0256524	yes
GRMZM2G037485	463	99	25.46	22.7	Promoter (2-3kb)	GRMZM2G037485_T01	-2878	9:101747047-101748531	WT	fdl	OK	1.44604	3.67774	1.34672	2.75848	5e-05	0.000604151	yes
GRMZM2G038487	331	63	17.45	15.38	Promoter (1-2kb)	GRMZM2G038487_T04	-1293	8:156709358-156713478	WT	fdl	OK	3.66219	5.00584	0.450906	1.4785	0.00935	0.0410064	yes
GRMZM2G040078	202	28	6.36	5.42	Promoter (6-7kb)	GRMZM2G040078_T01	-6584	10:89555364-89560896	WT	fdl	OK	5.84663	3.22107	-0.860064	-3.51755	5e-05	0.000604151	yes
GRMZM2G040102	202	28	7.25	6.21	Promoter (2-3kb)	GRMZM2G040102_T01	-2054	6:164586944-164588778	WT	fdl	OK	21.0223	12.8303	-0.712363	-2.36485	5e-05	0.000604151	yes
GRMZM2G040627	202	28	6.36	5.42	Promoter (3-4kb)	GRMZM2G040627_T02	-3423	2:2072013-2081975	WT	fdl	OK	17.3524	11.4309	-0.602197	-2.16982	0.00015	0.00157408	yes
GRMZM2G041223	291	52	13.08	11.42	Promoter (5-6kb)	GRMZM2G041223_T02	-5186	2:12202774-12208055	WT	fdl	OK	25.3126	20.0159	-0.338708	-1.5303	0.00775	0.0357012	yes
GRMZM2G041876	316	59.1	15.37	13.5	Promoter (<=1kb)	GRMZM2G041876_T01	-572	2:32075760-32082205	WT	fdl	OK	26.0397	17.8811	-0.542273	-2.65244	5e-05	0.000604151	yes
GRMZM2G041994	283	50	11.56	10.06	5' UTR	GRMZM2G041994_T01	120	9:25834508-25838751	WT	fdl	OK	7.66575	10.2809	0.423464	1.65819	0.00495	0.0256524	yes
GRMZM2G042895	268	45.7	11.38	9.89	Promoter (7-8kb)	GRMZM2G042895_T01	-7771	10:76600001-76602213	WT	fdl	OK	0.632254	1.9569	1.62999	2.56356	0.0001	0.00110029	yes
GRMZM2G042933	235	37	8.01	6.89	Promoter (<=1kb)	GRMZM2G042933_T01	-417	2:3940152-3942970	WT	fdl	OK	2.62341	4.65413	0.827069	2.07403	0.00015	0.00157408	yes
GRMZM2G043240	210	30	6.15	5.23	Promoter (3-4kb)	GRMZM2G043240_T01	-3165	7:108036056-108039849	WT	fdl	OK	5.15847	6.83151	0.405261	1.47089	0.0109	0.0460331	yes
GRMZM2G043453	302	55	15.1	13.24	Promoter (2-3kb)	GRMZM2G043453_T01	-2935	5:3095927-3103654	WT	fdl	OK	13.4297	10.2379	-0.39151	-1.7286	0.0027	0.0159988	yes
GRMZM2G043932	412	85	22.61	20.11	3' UTR	GRMZM2G043932_T01	938	2:2821051-2822486	WT	fdl	OK	3.32103	6.40114	0.946696	2.45283	0.0001	0.00110029	yes
GRMZM2G044997	230	35.4	6.41	5.45	Intron (GRMZM2G044997_T01/GRMZM2G044997, intron 3 of 3)	GRMZM2G044997_T03	3303	8:84827446-84838058	WT	fdl	OK	8.72777	5.94679	-0.553503	-1.72095	0.0033	0.0186833	yes
GRMZM2G045977	221	33	6.94	5.94	Downstream (1-2kb)	GRMZM2G045977_T02	2489	5:196193199-196194593	WT	fdl	OK	13.6737	8.75438	-0.643322	-1.71387	0.0046	0.0242846	yes
GRMZM2G046058	213	31	8.11	6.98	Promoter (3-4kb)	GRMZM2G046058_T01	-3818	5:196197005-196198793	WT	fdl	OK	3.2155	2.05314	-0.647212	-1.56479	0.00695	0.0330286	yes
GRMZM2G046284	221	33	8.69	7.48	Downstream (2-3kb)	GRMZM2G046284_T02	4030	10:10198908-10200857	WT	fdl	OK	4.06172	14.6021	1.84601	6.06644	5e-05	0.000604151	yes
GRMZM2G047255	283	49.8	11.56	10.06	Promoter (<=1kb)	GRMZM2G047255_T02	-297	3:213868277-213872654	WT	fdl	OK	8.64681	6.20443	-0.478868	-1.48748	0.009	0.0399637	yes
GRMZM2G048324	257	43	10.53	9.13	Intron (GRMZM2G048324_T01/GRMZM2G048324, intron 1 of 3)	GRMZM2G048324_T01	436	1:70432376-70436980	WT	fdl	OK	7.98113	18.5877	1.21968	5.13608	5e-05	0.000604151	yes
GRMZM2G048804	332	63.4	16.52	14.54	Promoter (3-4kb)	GRMZM2G048804_T01	-3744	8:15960792-15980220	WT	fdl	OK	37.2315	29.6786	-0.327099	-1.50054	0.0092	0.0405638	yes
GRMZM2G049373	210	30	6.15	5.22	Promoter (7-8kb)	GRMZM2G049373_T01	-7524	3:173048168-173050851	WT	fdl	OK	4.56918	6.88875	0.592307	1.62163	0.0058	0.0288182	yes
GRMZM2G050270	202	28	7.25	6.21	Promoter (8-9kb)	GRMZM2G050270_T01	-8350	8:142813647-142817619	WT	fdl	OK	31.7054	39.5152	0.317679	1.51421	0.00855	0.0384825	yes
GRMZM2G051683	199	27	6.97	5.95	Downstream (1-2kb)	GRMZM2G051683_T01	3250	3:205769269-205770970	WT	fdl	OK	3.5613	7.18999	1.01359	2.79851	5e-05	0.000604151	yes
GRMZM2G052844	452	96	25.82	23.03	Promoter (2-3kb)	GRMZM2G052844_T02	-2501	8:144071765-144075579	WT	fdl	OK	30.8808	40.0779	0.376096	1.74465	0.00235	0.0144159	yes
GRMZM2G053008	235	37	9.85	8.52	Intron (GRMZM2G053008_T01/GRMZM2G053008, intron 4 of 13)	GRMZM2G053008_T01	71916	10:103703897-103800766	WT	fdl	OK	11.0196	8.42624	-0.387106	-1.5202	0.00805	0.0367539	yes
GRMZM2G054120	209	29.8	7.83	6.73	Promoter (8-9kb)	GRMZM2G054120_T02	-8075	6:102454599-102457253	WT	fdl	OK	2.03851	4.2734	1.06787	2.05869	0.0007	0.00559106	yes
GRMZM2G054225	250	41	9.09	7.85	Intron (GRMZM2G054225_T01/GRMZM2G054225, intron 3 of 6)	GRMZM2G054225_T01	5700	2:6336517-6347954	WT	fdl	OK	14.0875	10.6571	-0.402599	-1.92881	0.0007	0.00559106	yes
GRMZM2G054233	239	38	11.44	9.94	Promoter (3-4kb)	GRMZM2G054233_T01	-3170	4:224606568-224611914	WT	fdl	OK	7.75417	9.98746	0.365146	1.52139	0.0075	0.0349673	yes
GRMZM2G054522	265	45	12.18	10.61	Promoter (5-6kb)	GRMZM2G054522_T01	-5742	4:158161619-158165091	WT	fdl	OK	17.5519	13.5066	-0.377958	-1.58511	0.0062	0.0303046	yes
GRMZM2G055667	746	176	49.38	45.26	Promoter (<=1kb)	GRMZM2G055667_T01	-773	8:100748427-100751729	WT	fdl	OK	27.222	21.2904	-0.354572	-1.47918	0.00985	0.0426416	yes
GRMZM2G057369	257	43	8.16	7.02	Intron (GRMZM2G057369_T01/GRMZM2G057369, intron 1 of 2)	GRMZM2G057369_T01	2853	6:163209692-163214633	WT	fdl	OK	29.5576	21.2767	-0.474257	-2.05991	0.0005	0.00423791	yes
GRMZM2G057766	188	24	6.11	5.19	Promoter (3-4kb)	GRMZM2G057766_T01	-3138	5:197616612-197617689	WT	fdl	OK	10.5198	16.5971	0.657825	2.32816	5e-05	0.000604151	yes
GRMZM2G059073	228	35	7.48	6.41	Promoter (6-7kb)	GRMZM2G059073_T01	-6356	8:157007210-157014005	WT	fdl	OK	5.09536	6.86217	0.429479	1.56447	0.00635	0.0308747	yes
GRMZM2G059214	217	32	6.68	5.7	Downstream (2-3kb)	GRMZM2G059214_T02	6469	10:11811060-11816472	WT	fdl	OK	3.35292	4.69841	0.486757	1.48783	0.01	0.0431537	yes
GRMZM2G059365	244	39.2	9.69	8.38	Promoter (9-10kb)	GRMZM2G059365_T01	-9216	2:29023155-29034594	WT	fdl	OK	32.1772	24.5425	-0.390759	-1.94708	0.0007	0.00559106	yes
GRMZM2G060079	210	30	6.91	5.91	Promoter (4-5kb)	GRMZM2G060079_T01	-4744	6:145461863-145469278	WT	fdl	OK	14.8494	30.9149	1.0579	4.84645	5e-05	0.000604151	yes
GRMZM2G061283	206	29	6.64	5.67	Promoter (<=1kb)	GRMZM2G061283_T02	0	9:69375799-69380830	WT	fdl	OK	14.4604	19.0797	0.399934	1.74387	0.0021	0.0132547	yes
GRMZM2G061492	268	46	12.47	10.88	Promoter (3-4kb)	GRMZM2G061492_T02	-3354	6:124287399-124293317	WT	fdl	OK	4.74522	2.92065	-0.700187	-2.3905	5e-05	0.000604151	yes
GRMZM2G061542	313	58	15.98	14.03	Promoter (6-7kb)	GRMZM2G061542_T01	-6081	1:191096211-191098816	WT	fdl	OK	7.17607	4.81167	-0.576657	-2.1952	5e-05	0.000604151	yes
GRMZM2G061990	202	28	7.25	6.2	Promoter (2-3kb)	GRMZM2G061990_T01	-2053	3:219454654-219459655	WT	fdl	OK	25.2628	17.3729	-0.540175	-2.64234	5e-05	0.000604151	yes
GRMZM2G062613	257	43	9.64	8.33	Promoter (<=1kb)	GRMZM2G062613_T01	-309	3:94000019-94003415	WT	fdl	OK	6.65972	9.57688	0.524094	2.07547	0.0003	0.00281496	yes
GRMZM2G063592	291	52	13.08	11.42	Promoter (2-3kb)	GRMZM2G063592_T01	-2586	10:90002692-90014635	WT	fdl	OK	38.9677	30.8428	-0.337345	-1.60397	0.00565	0.0282854	yes
GRMZM2G066067	221	33	7.74	6.64	Promoter (9-10kb)	GRMZM2G066067_T01	-9221	1:253373538-253375586	WT	fdl	OK	13.7104	18.6359	0.442814	1.73923	0.00275	0.0162038	yes
GRMZM2G069198	254	42	7.91	6.79	5' UTR	GRMZM2G069198_T05	272	5:43175324-43180945	WT	fdl	OK	12.0468	16.1416	0.422137	1.59623	0.00585	0.0290043	yes
GRMZM2G070487	272	47	11.66	10.15	Intron (GRMZM2G070487_T04/GRMZM2G070487, intron 9 of 10)	GRMZM2G070487_T05	696	8:19513681-19520990	WT	fdl	OK	44.3099	35.5654	-0.317155	-1.54588	0.00535	0.0271835	yes
GRMZM2G071441	199	27	6.09	5.18	Promoter (5-6kb)	GRMZM2G071441_T02	-5015	3:193155434-193183272	WT	fdl	OK	33.4081	27.0699	-0.303511	-1.51254	0.009	0.0399637	yes
GRMZM2G071705	343	66.3	17.39	15.33	Promoter (<=1kb)	GRMZM2G071705_T01	0	3:187490715-187493716	WT	fdl	OK	2.85482	4.97286	0.800677	2.32291	0.0001	0.00110029	yes
GRMZM2G071970	257	43	9.64	8.33	5' UTR	GRMZM2G071970_T01	194	5:6914002-6917632	WT	fdl	OK	18.3367	22.8224	0.315713	1.44744	0.01165	0.0485099	yes
GRMZM2G072462	331	63	17.45	15.37	Intron (GRMZM2G072462_T01/GRMZM2G072462, intron 4 of 4)	GRMZM2G072462_T01	5274	2:17216305-17222669	WT	fdl	OK	11.5005	15.2623	0.408272	1.59162	0.00525	0.026799	yes
GRMZM2G073123	302	55	13.94	12.2	Downstream (<1kb)	GRMZM2G073123_T01	6493	9:40352960-40359027	WT	fdl	OK	46.4296	35.386	-0.391866	-1.80681	0.0017	0.0112744	yes
GRMZM2G073197	250	41	9.97	8.62	Downstream (2-3kb)	GRMZM2G073197_T01	6016	2:206299882-206303548	WT	fdl	OK	14.8414	4.25505	-1.80238	-4.9067	5e-05	0.000604151	yes
GRMZM2G073954	217	32	7.46	6.4	Promoter (6-7kb)	GRMZM2G073954_T01	-6061	4:170437806-170440529	WT	fdl	OK	10.6242	16.5125	0.636198	2.70306	5e-05	0.000604151	yes
GRMZM2G074585	250	41	7.66	6.57	5' UTR	GRMZM2G074585_T03	452	10:99487993-99489313	WT	fdl	OK	21.0148	44.0937	1.06917	4.26246	5e-05	0.000604151	yes
GRMZM2G074631	239	38	10.14	8.79	Downstream (1-2kb)	GRMZM2G074631_T01	3385	8:121012179-121014558	WT	fdl	OK	1.57041	3.08913	0.976057	2.39621	0.0001	0.00110029	yes
GRMZM2G074790	235	37	11.14	9.67	Promoter (4-5kb)	GRMZM2G074790_T01	-4324	6:161921393-161927125	WT	fdl	OK	84.8592	60.4915	-0.488338	-2.4631	5e-05	0.000604151	yes
GRMZM2G075496	210	30	7.83	6.72	Promoter (1-2kb)	GRMZM2G075496_T01	-1577	4:42128753-42132190	WT	fdl	OK	1.45339	2.41999	0.735581	1.4237	0.0119	0.0492936	yes
GRMZM2G075502	217	32	8.4	7.23	Promoter (4-5kb)	GRMZM2G075502_T01	-4776	1:58474499-58476584	WT	fdl	OK	3.78573	6.39333	0.755995	2.43376	0.00015	0.00157408	yes
GRMZM2G075637	235	37	9.85	8.52	Promoter (2-3kb)	GRMZM2G075637_T01	-2685	5:176433164-176437607	WT	fdl	OK	91.3324	73.9747	-0.304096	-1.52916	0.00785	0.0360757	yes
GRMZM2G076468	257	43	10.53	9.13	Promoter (<=1kb)	GRMZM2G076468_T01	-539	1:94827882-94830005	WT	fdl	OK	5.97814	10.1223	0.759761	2.06636	0.0009	0.00685036	yes
GRMZM2G076885	246	40	10.72	9.3	Promoter (2-3kb)	GRMZM2G076885_T01	-2284	5:6451816-6459254	WT	fdl	OK	44.5391	31.297	-0.509045	-2.43912	5e-05	0.000604151	yes
GRMZM2G077404	276	48	11.95	10.4	Intron (GRMZM2G077404_T01/GRMZM2G077404, intron 1 of 1)	GRMZM2G077404_T01	3515	5:6433872-6439246	WT	fdl	OK	16.7097	12.0202	-0.475222	-1.96208	0.0006	0.004911	yes
GRMZM2G078178	208	29.5	6.91	5.91	Promoter (<=1kb)	GRMZM2G078178_T01	-320	5:17398325-17403647	WT	fdl	OK	6.83921	4.69221	-0.543564	-1.67315	0.0047	0.024655	yes
GRMZM2G079458	287	51	13.93	12.2	Promoter (<=1kb)	GRMZM2G079458_T02	-247	8:13801695-13804475	WT	fdl	OK	5.31026	8.0643	0.602768	2.14619	0.00025	0.00241837	yes
GRMZM2G079619	217	32	8.4	7.23	Promoter (8-9kb)	GRMZM2G079619_T01	-8010	1:263217398-263219304	WT	fdl	OK	0.224014	0.57119	1.35039	1.65639	0.0116	0.04838	yes
GRMZM2G079683	177	21	6.32	5.39	Promoter (7-8kb)	GRMZM2G079683_T01	-7394	2:28579824-28580941	WT	fdl	OK	4.49088	1.01926	-2.13948	-3.69313	5e-05	0.000604151	yes
GRMZM2G080001	217	32	8.4	7.23	Promoter (4-5kb)	GRMZM2G080001_T01	-4343	7:173311234-173314883	WT	fdl	OK	4.90212	7.49663	0.612838	2.25914	0.0001	0.00110029	yes
GRMZM2G080176	254	42	9.36	8.08	Promoter (3-4kb)	GRMZM2G080176_T01	-3158	2:34636270-34657649	WT	fdl	OK	17.8702	14.3866	-0.312825	-1.48265	0.00965	0.0419721	yes
GRMZM2G080519	217	32	7.46	6.4	5' UTR	GRMZM2G080519_T01	110	4:201003835-201008063	WT	fdl	OK	16.6294	23.5892	0.504392	2.23944	0.0002	0.00200164	yes
GRMZM2G081626	283	50	13.64	11.93	Intron (GRMZM2G081626_T01/GRMZM2G081626, intron 2 of 8)	GRMZM2G081626_T01	4116	8:137286213-137293588	WT	fdl	OK	10.5789	15.467	0.548007	2.26664	5e-05	0.000604151	yes
GRMZM2G082544	302	55	13.94	12.19	Promoter (7-8kb)	GRMZM2G082544_T01	-7935	4:1152493-1154117	WT	fdl	OK	4.05942	6.23221	0.618472	1.66173	0.00565	0.0282854	yes
GRMZM2G082707	353	69	16.88	14.85	Promoter (3-4kb)	GRMZM2G082707_T01	-3212	8:124460058-124462084	WT	fdl	OK	52.1886	40.0186	-0.383063	-1.70051	0.00325	0.0184816	yes
GRMZM2G082959	261	44	7.79	6.69	Promoter (<=1kb)	GRMZM2G082959_T01	0	8:104612611-104613898	WT	fdl	OK	0.445522	1.51216	1.76304	2.21163	0.0017	0.0112744	yes
GRMZM2G084021	309	57	14.51	12.72	Downstream (<1kb)	GRMZM2G084021_T01	3027	5:35018669-35021348	WT	fdl	OK	4.58905	7.66647	0.740366	2.15652	0.0004	0.00353672	yes
GRMZM2G084489	221	33	6.27	5.33	Promoter (3-4kb)	GRMZM2G084489_T01	-3992	8:114352020-114360525	WT	fdl	OK	7.46908	5.78969	-0.367444	-1.48914	0.00965	0.0419721	yes
GRMZM2G084859	228	35	9.27	8.01	Promoter (7-8kb)	GRMZM2G084859_T01	-7009	9:145248875-145249788	WT	fdl	OK	2.50865	4.03746	0.686538	1.48309	0.01025	0.0440027	yes
GRMZM2G085833	294	53	13.37	11.67	Intron (GRMZM2G085833_T01/GRMZM2G085833, intron 4 of 7)	GRMZM2G085833_T01	1932	2:69371242-69377449	WT	fdl	OK	37.8623	47.1112	0.315306	1.53429	0.00755	0.0350943	yes
GRMZM2G085909	301	55	12.95	11.31	Intron (GRMZM2G085909_T01/GRMZM2G085909, intron 1 of 1)	GRMZM2G085909_T01	2026	1:3824196-3828489	WT	fdl	OK	65.9747	52.4298	-0.331526	-1.65861	0.0033	0.0186833	yes
GRMZM2G086577	250	41	7.66	6.57	Exon (GRMZM2G086577_T01/GRMZM2G086577, exon 2 of 3)	GRMZM2G086577_T03	984	2:4675511-4682626	WT	fdl	OK	2.51472	4.21145	0.743917	2.05742	0.0004	0.00353672	yes
GRMZM2G089549	254	42	10.25	8.88	Promoter (9-10kb)	GRMZM2G089549_T02	-9927	6:166936480-166938312	WT	fdl	OK	7.94551	0.507508	-3.96864	-4.83773	5e-05	0.000604151	yes
GRMZM2G089556	261	44	9.91	8.58	Promoter (<=1kb)	GRMZM2G089556_T01	-21	5:6552929-6555038	WT	fdl	OK	10.5151	6.75175	-0.639128	-2.22192	0.00035	0.00318844	yes
GRMZM2G089562	217	32	7.46	6.4	Promoter (8-9kb)	GRMZM2G089562_T01	-8022	6:121392562-121397196	WT	fdl	OK	7.14513	4.96923	-0.523939	-1.68444	0.0034	0.0191324	yes
GRMZM2G089952	239	38	8.28	7.13	Downstream (2-3kb)	GRMZM2G089952_T01	5836	3:156978779-156981628	WT	fdl	OK	3.03229	8.10358	1.41815	3.59307	5e-05	0.000604151	yes
GRMZM2G090568	250	40.9	8.33	7.17	Exon (GRMZM2G090568_T02/GRMZM2G090568, exon 2 of 5)	GRMZM2G090568_T02	1101	1:7153869-7156146	WT	fdl	OK	4.79187	13.288	1.47147	4.97159	5e-05	0.000604151	yes
GRMZM2G092468	250	41	9.97	8.63	3' UTR	GRMZM2G092468_T01	4801	6:44574027-44579096	WT	fdl	OK	18.311	25.2474	0.463422	2.00397	0.0008	0.00623273	yes
GRMZM2G094390	398	81.2	21.73	19.3	Promoter (<=1kb)	GRMZM2G094390_T01	-692	1:98551627-98556746	WT	fdl	OK	11.7044	15.1093	0.368386	1.56028	0.00715	0.0336953	yes
GRMZM2G094990	298	54.1	13.94	12.2	Promoter (4-5kb)	GRMZM2G094990_T01	-4482	9:116774137-116775721	WT	fdl	OK	5.59688	15.6456	1.48307	4.3915	5e-05	0.000604151	yes
GRMZM2G095043	265	45.1	11.38	9.89	Promoter (4-5kb)	GRMZM2G095043_T01	-4835	1:47135043-47140259	WT	fdl	OK	30.25	20.4435	-0.565295	-2.67621	5e-05	0.000604151	yes
GRMZM2G096365	305	56	14.23	12.45	Downstream (1-2kb)	GRMZM2G096365_T01	14950	10:118937216-118950971	WT	fdl	OK	1.863	3.14112	0.753653	2.25096	0.0001	0.00110029	yes
GRMZM2G096458	257	43	11.59	10.08	Promoter (5-6kb)	GRMZM2G096458_T03	-5672	3:168344494-168351131	WT	fdl	OK	22.8378	14.9931	-0.60713	-2.34335	0.0001	0.00110029	yes
GRMZM2G096525	235	37	7.29	6.24	Downstream (2-3kb)	GRMZM2G096525_T01	3527	8:26169264-26170561	WT	fdl	OK	10.5131	6.8545	-0.617064	-1.79905	0.00245	0.0148833	yes
GRMZM2G097457	187	23.7	6.11	5.2	Promoter (1-2kb)	GRMZM2G097457_T02	-1879	8:106530186-106541083	WT	fdl	OK	0.692942	0.388827	-0.833608	-1.45315	0.01095	0.0461684	yes
GRMZM2G097662	191	25	6.4	5.44	Downstream (<1kb)	GRMZM2G097662_T01	5016	10:106857843-106862802	WT	fdl	OK	5.96914	8.67926	0.54005	2.05957	0.0002	0.00200164	yes
GRMZM2G097768	243	38.9	10.43	9.05	Exon (GRMZM2G097768_T02/GRMZM2G097768, exon 8 of 18)	GRMZM2G097768_T02	2956	8:73418619-73424707	WT	fdl	OK	48.6577	59.6476	0.293797	1.45268	0.01035	0.0443415	yes
GRMZM2G097813	221	33	9.93	8.6	Promoter (2-3kb)	GRMZM2G097813_T01	-2501	10:134993614-134995534	WT	fdl	OK	0.912761	2.00981	1.13875	2.4558	0.0001	0.00110029	yes
GRMZM2G098819	206	29	7.54	6.46	Promoter (5-6kb)	GRMZM2G098819_T01	-5246	4:30976986-30981195	WT	fdl	OK	69.2066	85.4982	0.304985	1.51416	0.0096	0.0417939	yes
GRMZM2G100484	257	43	9.64	8.33	Exon (GRMZM2G100484_T01/GRMZM2G100484, exon 2 of 14)	GRMZM2G100484_T01	838	2:175732182-175737110	WT	fdl	OK	30.3452	19.7757	-0.617739	-2.89045	5e-05	0.000604151	yes
GRMZM2G101058	360	71	18.54	16.38	Promoter (7-8kb)	GRMZM2G101058_T02	-7370	9:115980191-115982001	WT	fdl	OK	29.1383	43.5554	0.579935	2.53706	5e-05	0.000604151	yes
GRMZM2G103047	199	27.2	6.36	5.43	Promoter (<=1kb)	GRMZM2G103047_T01	-31	7:82105783-82109932	WT	fdl	OK	88.1888	70.1547	-0.330054	-1.63099	0.0055	0.0277325	yes
GRMZM2G103128	254	42	12.64	11.04	Promoter (3-4kb)	GRMZM2G103128_T01	-3957	5:209912314-209917185	WT	fdl	OK	7.15207	10.749	0.587768	2.33904	5e-05	0.000604151	yes
GRMZM2G103276	265	45	11.1	9.64	Promoter (3-4kb)	GRMZM2G103276_T01	-3729	7:158148972-158152005	WT	fdl	OK	6.32085	9.2681	0.552155	1.52304	0.00955	0.0416232	yes
GRMZM2G103755	265	45.1	8.93	7.71	3' UTR	GRMZM2G103755_T01	663	3:54118552-54121826	WT	fdl	OK	1.91321	3.78842	0.985603	2.20907	0.0003	0.00281496	yes
GRMZM2G104283	276	48	13.05	11.41	Promoter (9-10kb)	GRMZM2G104283_T01	-9551	8:123373565-123377720	WT	fdl	OK	9.24438	12.0654	0.384228	1.62231	0.00535	0.0271835	yes
GRMZM2G104876	257	42.9	10.53	9.14	Promoter (1-2kb)	GRMZM2G104876_T01	-1929	6:30254321-30257005	WT	fdl	OK	40.1743	50.8992	0.341372	1.56133	0.00615	0.0301238	yes
GRMZM2G105935	198	26.9	6.97	5.95	Exon (GRMZM2G105935_T01/GRMZM2G105935, exon 1 of 2)	GRMZM2G105935_T01	8	1:76463114-76464211	WT	fdl	OK	1.68159	0.465635	-1.85255	-2.35922	0.0053	0.0270006	yes
GRMZM2G106263	537	119	31.24	28.18	Promoter (1-2kb)	GRMZM2G106263_T01	-1268	9:154290416-154296012	WT	fdl	OK	30.1657	17.7079	-0.768516	-3.52828	5e-05	0.000604151	yes
GRMZM2G106479	210	30	6.15	5.23	Promoter (7-8kb)	GRMZM2G106479_T01	-7067	8:138053928-138058616	WT	fdl	OK	3.00597	4.38297	0.544076	1.54307	0.00685	0.0326472	yes
GRMZM2G106819	276	48	13.05	11.41	Promoter (6-7kb)	GRMZM2G106819_T03	-6380	8:124326718-124327641	WT	fdl	OK	11.2636	19.8029	0.81404	2.74518	5e-05	0.000604151	yes
GRMZM2G107239	383	77.1	18.42	16.26	Promoter (<=1kb)	GRMZM2G107239_T01	-538	4:1491875-1495671	WT	fdl	OK	33.757	25.0247	-0.431834	-1.92192	0.001	0.00744977	yes
GRMZM2G108416	224	34	8.01	6.88	Exon (GRMZM2G108416_T01/GRMZM2G108416, exon 2 of 19)	GRMZM2G108416_T01	818	1:62434949-62454927	WT	fdl	OK	27.8159	35.0966	0.335421	1.62481	0.00355	0.0197888	yes
GRMZM2G108766	335	64	16.52	14.53	Intron (GRMZM2G108766_T01/GRMZM2G108766, intron 2 of 3)	GRMZM2G108766_T01	1978	1:258611046-258615106	WT	fdl	OK	18.0834	47.2448	1.38549	6.34084	5e-05	0.000604151	yes
GRMZM2G110063	349	68	16.6	14.59	Intron (GRMZM2G110063_T02/GRMZM2G110063, intron 1 of 11)	GRMZM2G110063_T01	29641	8:14730191-14780794	WT	fdl	OK	10.3387	13.5192	0.386947	1.60542	0.0047	0.024655	yes
GRMZM2G111903	331	63	17.45	15.38	Promoter (1-2kb)	GRMZM2G111903_T01	-1500	9:17746514-17758407	WT	fdl	OK	8.38069	4.16514	-1.0087	-4.35343	5e-05	0.000604151	yes
GRMZM2G112247	199	27	6.09	5.18	Promoter (9-10kb)	GRMZM2G112247_T01	-9685	5:193782892-193784506	WT	fdl	OK	1.63074	0.760312	-1.10087	-1.56029	0.0084	0.0380218	yes
GRMZM2G113355	339	65.1	16.03	14.08	Intron (GRMZM2G113355_T01/GRMZM2G113355, intron 4 of 4)	GRMZM2G113355_T01	735	6:167671445-167674098	WT	fdl	OK	44.1194	32.1139	-0.458215	-2.12442	0.0001	0.00110029	yes
GRMZM2G113382	335	64	16.52	14.54	5' UTR	GRMZM2G113382_T01	42	6:163125595-163130137	WT	fdl	OK	7.51389	5.72201	-0.393038	-1.47663	0.01125	0.0471925	yes
GRMZM2G113917	232	36	9.56	8.27	Promoter (4-5kb)	GRMZM2G113917_T01	-4089	7:31776443-31776722	WT	fdl	OK	0	1.82733	inf		5e-05	0.000604151	yes
GRMZM2G114127	302	55	15.1	13.24	Promoter (7-8kb)	GRMZM2G114127_T01	-7584	5:184443938-184445313	WT	fdl	OK	12.9886	40.7907	1.651	6.78241	5e-05	0.000604151	yes
GRMZM2G114322	201	27.5	7.25	6.21	Promoter (1-2kb)	GRMZM2G114322_T01	-1503	2:199829377-199831770	WT	fdl	OK	12.42	25.6647	1.04712	4.11527	5e-05	0.000604151	yes
GRMZM2G114399	202	28	6.36	5.42	Downstream (1-2kb)	GRMZM2G114399_T03	2981	3:218573326-218576745	WT	fdl	OK	1.11609	0.482307	-1.21044	-1.67589	0.00455	0.0240756	yes
GRMZM2G115716	210	30	6.91	5.91	Promoter (9-10kb)	GRMZM2G115716_T01	-9013	2:7179421-7181918	WT	fdl	OK	0.231321	0.668861	1.53181	1.86681	0.00515	0.0264402	yes
GRMZM2G116434	221	33	7.74	6.65	Promoter (4-5kb)	GRMZM2G116434_T01	-4226	5:60798602-60803937	WT	fdl	OK	14.9462	19.8914	0.412366	1.8426	0.00125	0.00889141	yes
GRMZM2G116584	276	48	13.05	11.4	Downstream (1-2kb)	GRMZM2G116584_T05	3061	3:220604799-220608677	WT	fdl	OK	13.126	22.7809	0.795398	3.07994	5e-05	0.000604151	yes
GRMZM2G116693	199	27	6.09	5.18	Promoter (5-6kb)	GRMZM2G116693_T01	-5024	2:75196144-75198548	WT	fdl	OK	25.4979	20.4236	-0.320143	-1.56432	0.0074	0.0346406	yes
GRMZM2G118037	206	29	7.54	6.46	Promoter (6-7kb)	GRMZM2G118037_T01	-6086	6:150703738-150713662	WT	fdl	OK	74.5281	115.585	0.633095	3.07582	5e-05	0.000604151	yes
GRMZM2G118345	221	33	7.74	6.65	Promoter (2-3kb)	GRMZM2G118345_T01	-2348	2:28677254-28680358	WT	fdl	OK	13.8701	25.1751	0.860015	3.90545	5e-05	0.000604151	yes
GRMZM2G118697	241	38.5	10.43	9.05	3' UTR	GRMZM2G118697_T01	4083	2:85253818-85258427	WT	fdl	OK	18.4043	13.3666	-0.461412	-1.83644	0.00225	0.0139653	yes
GRMZM2G118979	250	41	9.09	7.85	Promoter (3-4kb)	GRMZM2G118979_T01	-3621	9:138484906-138489773	WT	fdl	OK	2.97217	4.16268	0.485995	1.48394	0.00985	0.0426416	yes
GRMZM2G119499	246	40	9.69	8.37	Downstream (1-2kb)	GRMZM2G119499_T01	2851	1:7819660-7821095	WT	fdl	OK	39.6858	69.575	0.809946	3.82624	5e-05	0.000604151	yes
GRMZM2G119517	254	42	11.3	9.82	Promoter (5-6kb)	GRMZM2G119517_T01	-5907	5:172852775-172858652	WT	fdl	OK	1.47448	0.818212	-0.849662	-1.70964	0.0039	0.0212885	yes
GRMZM2G120740	195	26.1	6.97	5.96	Promoter (2-3kb)	GRMZM2G120740_T01	-2455	10:101666123-101684428	WT	fdl	OK	52.2471	35.6425	-0.551753	-2.70615	5e-05	0.000604151	yes
GRMZM2G120962	261	44	11.88	10.35	Promoter (<=1kb)	GRMZM2G120962_T01	-50	3:97027923-97032479	WT	fdl	OK	75.2294	171.105	1.18551	5.77099	5e-05	0.000604151	yes
GRMZM2G122362	232	36	8.57	7.38	Promoter (5-6kb)	GRMZM2G122362_T01	-5991	3:211203420-211209013	WT	fdl	OK	7.77976	5.7331	-0.44041	-1.59651	0.0062	0.0303046	yes
GRMZM2G122431	210	30	9.03	7.79	Promoter (5-6kb)	GRMZM2G122431_T01	-5943	3:145209828-145213170	WT	fdl	OK	7.56364	13.4595	0.831473	3.16104	5e-05	0.000604151	yes
GRMZM2G122937	206	29	6.64	5.66	Intron (GRMZM2G122937_T03/GRMZM2G122937, intron 1 of 4)	GRMZM2G122937_T04	646	2:23614587-23619743	WT	fdl	OK	19.4094	52.7268	1.44178	6.28912	5e-05	0.000604151	yes
GRMZM2G122965	173	20	6.02	5.12	Promoter (4-5kb)	GRMZM2G122965_T01	-4428	1:47703604-47709758	WT	fdl	OK	4.75497	7.19438	0.597433	2.46543	5e-05	0.000604151	yes
GRMZM2G125148	291	52	14.22	12.46	Promoter (6-7kb)	GRMZM2G125148_T05	-6595	9:129666458-129671034	WT	fdl	OK	106.81	71.3944	-0.58116	-2.84479	5e-05	0.000604151	yes
GRMZM2G125339	202	28	7.25	6.2	Promoter (8-9kb)	GRMZM2G125339_T01	-8376	4:218862629-218865078	WT	fdl	OK	3.17029	5.19514	0.712545	2.25664	0.0004	0.00353672	yes
GRMZM2G125838	283	50	12.51	10.91	Promoter (7-8kb)	GRMZM2G125838_T01	-7407	4:173401198-173403388	WT	fdl	OK	5.46954	1.94101	-1.49461	-2.74773	5e-05	0.000604151	yes
GRMZM2G125935	224	34	8.01	6.89	Promoter (2-3kb)	GRMZM2G125935_T01	-2631	2:203955219-203958891	WT	fdl	OK	32.489	21.3312	-0.606983	-2.97604	5e-05	0.000604151	yes
GRMZM2G126290	221	33	7.74	6.65	Promoter (1-2kb)	GRMZM2G126290_T02	-1732	7:122365135-122371592	WT	fdl	OK	13.8202	17.8021	0.365274	1.63942	0.00325	0.0184816	yes
GRMZM2G126361	235	37	8.85	7.63	Promoter (8-9kb)	GRMZM2G126361_T02	-8967	6:83126965-83131041	WT	fdl	OK	37.0087	53.4968	0.531586	2.61295	5e-05	0.000604151	yes
GRMZM2G126435	239	38	7.55	6.46	Intron (GRMZM2G126435_T02/GRMZM2G126435, intron 8 of 11)	GRMZM2G126435_T02	3138	6:131639052-131647413	WT	fdl	OK	79.6507	63.4547	-0.327961	-1.64932	0.0031	0.0178081	yes
GRMZM2G127072	246	40	9.69	8.38	3' UTR	GRMZM2G127072_T02	3106	9:151918636-151921935	WT	fdl	OK	0.764337	2.00107	1.38849	2.11331	0.0009	0.00685036	yes
GRMZM2G128651	246	40	8.07	6.94	5' UTR	GRMZM2G128651_T01	25	10:95704191-95706822	WT	fdl	OK	43.4147	54.2028	0.320185	1.53809	0.0065	0.0314126	yes
GRMZM2G129019	217	32	7.46	6.4	Promoter (3-4kb)	GRMZM2G129019_T02	-3517	8:158552276-158553122	WT	fdl	OK	31.9624	63.8764	0.998909	3.96758	5e-05	0.000604151	yes
GRMZM2G129860	222	33.3	8.98	7.75	Promoter (<=1kb)	GRMZM2G129860_T03	-237	3:217218198-217221692	WT	fdl	OK	1.07675	2.67356	1.31207	2.88189	5e-05	0.000604151	yes
GRMZM2G130230	199	27	6.09	5.18	Exon (GRMZM2G130230_T01/GRMZM2G130230, exon 7 of 16)	GRMZM2G130230_T03	3989	2:37085167-37093582	WT	fdl	OK	43.7918	68.8818	0.65346	3.24955	5e-05	0.000604151	yes
GRMZM2G131165	206	29	7.54	6.46	Promoter (5-6kb)	GRMZM2G131165_T01	-5003	1:211484864-211490236	WT	fdl	OK	4.61846	14.8844	1.68832	5.30519	5e-05	0.000604151	yes
GRMZM2G131254	287	51	12.8	11.16	Promoter (4-5kb)	GRMZM2G131254_T01	-4824	1:179371865-179374965	WT	fdl	OK	17.5446	23.318	0.410415	1.7045	0.0033	0.0186833	yes
GRMZM2G131467	217	32	9.63	8.33	Promoter (8-9kb)	GRMZM2G131467_T02	-8419	2:216180698-216184715	WT	fdl	OK	23.4785	17.6527	-0.411457	-1.78099	0.0023	0.0141995	yes
GRMZM2G131638	184	23.1	6.11	5.2	Promoter (9-10kb)	GRMZM2G131638_T01	-9710	5:89889209-89901623	WT	fdl	OK	26.7764	19.7756	-0.437236	-1.55353	0.00665	0.0319573	yes
GRMZM2G131793	298	54	13.65	11.93	Promoter (5-6kb)	GRMZM2G131793_T01	-5517	2:148253318-148260175	WT	fdl	OK	38.943	25.8845	-0.589273	-2.87873	5e-05	0.000604151	yes
GRMZM2G132077	217	32	7.46	6.39	Promoter (3-4kb)	GRMZM2G132077_T01	-3836	1:152175788-152176887	WT	fdl	OK	748.67	558.963	-0.421578	-2.06604	0.00045	0.00388238	yes
GRMZM2G132547	199	27	6.09	5.19	Intron (GRMZM2G132547_T04/GRMZM2G132547, intron 1 of 9)	GRMZM2G132547_T04	1170	8:147182412-147189799	WT	fdl	OK	87.7629	55.6257	-0.657861	-3.19739	5e-05	0.000604151	yes
GRMZM2G133055	261	44	10.81	9.38	Promoter (9-10kb)	GRMZM2G133055_T03	-9841	4:9807207-9808309	WT	fdl	OK	15.4435	26.4353	0.775463	2.22002	0.00035	0.00318844	yes
GRMZM2G133359	213	31	8.11	6.98	Promoter (8-9kb)	GRMZM2G133359_T02	-8514	3:186330024-186333294	WT	fdl	OK	6.31295	4.5281	-0.479408	-1.54896	0.0077	0.0355133	yes
GRMZM2G134708	368	73	19.12	16.9	Promoter (2-3kb)	GRMZM2G134708_T01	-2609	4:53106012-53110676	WT	fdl	OK	47.3811	114.978	1.27898	6.07239	5e-05	0.000604151	yes
GRMZM2G135970	228	35	9.27	8.01	Promoter (4-5kb)	GRMZM2G135970_T01	-4287	6:110053042-110055225	WT	fdl	OK	37.331	52.3253	0.487132	2.34232	5e-05	0.000604151	yes
GRMZM2G136364	199	27	6.09	5.18	Downstream (1-2kb)	GRMZM2G136364_T01	3100	2:56316541-56317722	WT	fdl	OK	1.29211	3.89412	1.59157	2.73922	0.0002	0.00200164	yes
GRMZM2G136765	199	27	6.97	5.95	Intron (GRMZM2G136765_T01/GRMZM2G136765, intron 3 of 4)	GRMZM2G136765_T01	3689	8:138091097-138097133	WT	fdl	OK	3.69104	5.00986	0.440743	1.46927	0.0103	0.0441764	yes
GRMZM2G137161	246	40	8.07	6.94	Promoter (1-2kb)	GRMZM2G137161_T01	-1628	2:42628939-42631697	WT	fdl	OK	3.13412	5.11296	0.706097	1.70396	0.00395	0.0215107	yes
GRMZM2G137329	432	90.6	25.73	22.96	Promoter (<=1kb)	GRMZM2G137329_T01	-219	1:2993010-2993734	WT	fdl	OK	38.1101	0.651772	-5.86966	-7.73093	5e-05	0.000604151	yes
GRMZM2G139512	191	25	7.53	6.45	Promoter (3-4kb)	GRMZM2G139512_T01	-3025	10:106451589-106454287	WT	fdl	OK	4.27097	10.3487	1.27682	4.16153	5e-05	0.000604151	yes
GRMZM2G139874	268	46	10.46	9.07	Exon (GRMZM2G139874_T01/GRMZM2G139874, exon 1 of 3)	GRMZM2G139874_T01	1002	8:83313634-83316951	WT	fdl	OK	121.511	228.636	0.911961	4.55098	5e-05	0.000604151	yes
GRMZM2G139894	257	43	10.53	9.13	Promoter (7-8kb)	GRMZM2G139894_T01	-7816	4:18610094-18616542	WT	fdl	OK	83.4765	55.0194	-0.601428	-3.02446	5e-05	0.000604151	yes
GRMZM2G140448	298	54	12.67	11.06	Promoter (3-4kb)	GRMZM2G140448_T01	-3733	10:91693025-91694932	WT	fdl	OK	19.0404	44.8731	1.23679	5.68789	5e-05	0.000604151	yes
GRMZM2G140996	625	143	38.24	34.78	Downstream (2-3kb)	GRMZM2G140996_T01	4412	6:158854096-158856370	WT	fdl	OK	41.269	65.4636	0.665636	3.10343	5e-05	0.000604151	yes
GRMZM2G141922	204	28.6	6.64	5.67	Promoter (1-2kb)	GRMZM2G141922_T01	-1252	8:133466102-133469393	WT	fdl	OK	37.8116	48.9979	0.373891	1.84784	0.00125	0.00889141	yes
GRMZM2G142037	235	37	8.85	7.63	Downstream (1-2kb)	GRMZM2G142037_T01	3453	4:222298961-222301272	WT	fdl	OK	0.235273	0.601379	1.35394	2.01497	0.0024	0.0146334	yes
GRMZM2G142919	211	30.3	7.18	6.16	Promoter (<=1kb)	GRMZM2G142919_T01	-27	8:97356321-97360816	WT	fdl	OK	5.99506	10.409	0.795983	2.76248	5e-05	0.000604151	yes
GRMZM2G144146	431	90.1	23.16	20.61	Exon (GRMZM2G144146_T01/GRMZM2G144146, exon 1 of 1)	GRMZM2G144146_T01	1093	5:215281503-215283785	WT	fdl	OK	19.6962	15.1784	-0.375902	-1.58747	0.00685	0.0326472	yes
GRMZM2G144275	224	34	8.98	7.75	Promoter (<=1kb)	GRMZM2G144275_T02	-348	7:137522633-137525144	WT	fdl	OK	11.2269	19.6098	0.804615	3.24835	5e-05	0.000604151	yes
GRMZM2G144648	202	28	6.36	5.42	Promoter (5-6kb)	GRMZM2G144648_T01	-5821	3:41742537-41744737	WT	fdl	OK	42.2699	53.278	0.333908	1.58426	0.00615	0.0301238	yes
GRMZM2G144701	199	27	6.09	5.19	Exon (GRMZM2G144701_T01/GRMZM2G144701, exon 1 of 1)	GRMZM2G144701_T01	571	8:155520049-155522596	WT	fdl	OK	5.76011	4.09003	-0.493985	-1.74176	0.00255	0.0153219	yes
GRMZM2G146514	298	54	14.81	12.98	Promoter (6-7kb)	GRMZM2G146514_T01	-6612	4:20203137-20224156	WT	fdl	OK	13.4462	17.9173	0.414158	1.76822	0.00155	0.0105177	yes
GRMZM2G146809	173	20	6.02	5.12	Promoter (9-10kb)	GRMZM2G146809_T01	-9941	10:131067128-131068014	WT	fdl	OK	4.66123	0.974815	-2.25751	-3.80867	0.0004	0.00353672	yes
GRMZM2G147966	257	43	7.54	6.46	Intron (GRMZM2G147966_T01/GRMZM2G147966, intron 6 of 6)	GRMZM2G147966_T01	3982	7:121043852-121048231	WT	fdl	OK	2.43717	3.7382	0.617138	1.67025	0.00545	0.0275585	yes
GRMZM2G149132	262	44.3	12.18	10.62	Intron (GRMZM2G149132_T01/GRMZM2G149132, intron 1 of 3)	GRMZM2G149132_T01	1165	9:14021101-14026143	WT	fdl	OK	13.4629	19.1937	0.511643	2.20282	5e-05	0.000604151	yes
GRMZM2G149576	239	38	11.44	9.94	Promoter (1-2kb)	GRMZM2G149576_T01	-1374	1:271272970-271289468	WT	fdl	OK	34.8675	86.3557	1.30841	6.36797	5e-05	0.000604151	yes
GRMZM2G150286	203	28.1	7.54	6.47	Promoter (4-5kb)	GRMZM2G150286_T01	-4202	10:147043164-147045690	WT	fdl	OK	69.3243	49.1982	-0.494757	-1.89411	0.00155	0.0105177	yes
GRMZM2G150302	202	28	7.25	6.21	Promoter (1-2kb)	GRMZM2G150302_T01	-1264	6:89081428-89085751	WT	fdl	OK	20.4675	27.0704	0.403381	1.87539	0.0017	0.0112744	yes
GRMZM2G151254	195	26	6.68	5.69	Promoter (2-3kb)	GRMZM2G151254_T01	-2471	6:83768953-83775128	WT	fdl	OK	10.7054	13.8862	0.375304	1.56653	0.00575	0.0286312	yes
GRMZM2G151893	235	37	8.85	7.63	Promoter (1-2kb)	GRMZM2G151893_T01	-1558	9:140469499-140477934	WT	fdl	OK	11.0814	7.98995	-0.471876	-1.48933	0.0104	0.044457	yes
GRMZM2G151903	210	30	6.91	5.91	Promoter (8-9kb)	GRMZM2G151903_T01	-8219	10:2435336-2439141	WT	fdl	OK	37.1131	83.0784	1.16255	5.67871	5e-05	0.000604151	yes
GRMZM2G152028	239	38	9.13	7.88	Exon (GRMZM2G152028_T01/GRMZM2G152028, exon 3 of 6)	GRMZM2G152028_T01	910	7:304660-306932	WT	fdl	OK	8.46583	4.85598	-0.801888	-2.54798	5e-05	0.000604151	yes
GRMZM2G152417	200	27.3	7.25	6.21	Downstream (1-2kb)	GRMZM2G152417_T01	5150	9:136270170-136274045	WT	fdl	OK	34.0764	62.1967	0.868062	4.19484	5e-05	0.000604151	yes
GRMZM2G152616	217	32	6.68	5.7	Promoter (<=1kb)	GRMZM2G152616_T01	-295	4:132238445-132241697	WT	fdl	OK	17.1212	23.5404	0.459361	2.07713	0.0002	0.00200164	yes
GRMZM2G152801	360	71	17.45	15.38	Downstream (1-2kb)	GRMZM2G152801_T02	2524	5:210204905-210206387	WT	fdl	OK	1.49918	2.48249	0.727614	1.4994	0.012	0.0496101	yes
GRMZM2G154007	257	43	11.59	10.08	Exon (GRMZM2G154007_T01/GRMZM2G154007, exon 6 of 9)	GRMZM2G154007_T03	1282	1:19326235-19329031	WT	fdl	OK	144.6	205.327	0.50586	2.55155	0.0001	0.00110029	yes
GRMZM2G154648	445	94	24.02	21.39	Promoter (<=1kb)	GRMZM2G154648_T04	0	6:164972789-164978045	WT	fdl	OK	54.364	41.7307	-0.381543	-1.8004	0.002	0.012784	yes
GRMZM2G156818	217	32	7.46	6.4	Promoter (2-3kb)	GRMZM2G156818_T01	-2711	9:82306385-82318831	WT	fdl	OK	14.1645	11.5124	-0.299089	-1.45346	0.01075	0.0455993	yes
GRMZM2G156861	283	50	11.56	10.06	Intron (GRMZM2G156861_T03/GRMZM2G156861, intron 2 of 6)	GRMZM2G156861_T02	44612	3:168738872-168882335	WT	fdl	OK	1428.81	2361.3	0.724768	2.03738	0.0013	0.00915699	yes
GRMZM2G157019	261	44	11.88	10.35	Intron (GRMZM2G157019_T01/GRMZM2G157019, intron 9 of 9)	GRMZM2G157019_T01	689	4:125114645-125123620	WT	fdl	OK	176.022	142.607	-0.303713	-1.53559	0.0076	0.0352347	yes
GRMZM2G158045	213	31	7.18	6.15	Promoter (2-3kb)	GRMZM2G158045_T01	-2648	5:61029070-61032640	WT	fdl	OK	3.31996	5.75433	0.793479	2.19493	0.00025	0.00241837	yes
GRMZM2G158734	217	32	7.46	6.4	Downstream (2-3kb)	GRMZM2G158734_T03	3834	9:88137602-88141355	WT	fdl	OK	15.4615	11.5582	-0.41976	-1.50532	0.0086	0.0386624	yes
GRMZM2G159587	272	47	12.76	11.13	Promoter (6-7kb)	GRMZM2G159587_T01	-6367	1:140725400-140729947	WT	fdl	OK	0.533467	1.79551	1.75092	2.68646	5e-05	0.000604151	yes
GRMZM2G160430	276	48	13.05	11.4	Intron (GRMZM2G160430_T04/GRMZM2G160430, intron 2 of 15)	GRMZM2G160430_T04	902	6:165352072-165357787	WT	fdl	OK	35.6859	53.2821	0.578297	2.60137	5e-05	0.000604151	yes
GRMZM2G160452	231	35.8	7.74	6.65	5' UTR	GRMZM2G160452_T01	80	1:39072102-39077770	WT	fdl	OK	7.01146	9.59475	0.452531	1.75533	0.0023	0.0141995	yes
GRMZM2G160906	254	42	8.59	7.4	5' UTR	GRMZM2G160906_T03	77	1:40730451-40733649	WT	fdl	OK	13.7827	22.8756	0.730951	3.37745	5e-05	0.000604151	yes
GRMZM2G161746	221	33	6.27	5.33	Promoter (4-5kb)	GRMZM2G161746_T01	-4499	4:166273187-166275612	WT	fdl	OK	581.518	405.915	-0.518646	-2.36304	5e-05	0.000604151	yes
GRMZM2G162082	232	36	8.57	7.38	Promoter (1-2kb)	GRMZM2G162082_T01	-1707	7:144539357-144542407	WT	fdl	OK	1.77813	1.10576	-0.68533	-1.69378	0.0043	0.0230212	yes
GRMZM2G162290	294	53	12.39	10.81	Promoter (3-4kb)	GRMZM2G162290_T01	-3535	3:195762087-195765462	WT	fdl	OK	3.484	4.75148	0.447635	1.58856	0.0057	0.0284865	yes
GRMZM2G162690	265	45	10.18	8.82	Promoter (4-5kb)	GRMZM2G162690_T01	-4056	1:80003682-80008544	WT	fdl	OK	0.590894	1.40039	1.24485	2.24851	0.0006	0.004911	yes
GRMZM2G162868	199	27	6.97	5.95	Promoter (3-4kb)	GRMZM2G162868_T01	-3632	8:119021006-119022060	WT	fdl	OK	15.5633	32.5704	1.06542	3.69533	5e-05	0.000604151	yes
GRMZM2G164175	302	55	12.95	11.31	Promoter (4-5kb)	GRMZM2G164175_T03	-4008	5:68806108-68818089	WT	fdl	OK	18.6906	13.4612	-0.473508	-1.5992	0.0065	0.0314126	yes
GRMZM2G164649	195	26	6.68	5.69	Exon (GRMZM2G164649_T02/GRMZM2G164649, exon 13 of 17)	GRMZM2G164649_T01	4678	10:132021388-132027147	WT	fdl	OK	3.55737	7.24965	1.0271	3.39233	5e-05	0.000604151	yes
GRMZM2G164868	235	37	8.01	6.89	Promoter (4-5kb)	GRMZM2G164868_T01	-4677	3:123791678-123794762	WT	fdl	OK	48.9549	33.3857	-0.552221	-2.79838	5e-05	0.000604151	yes
GRMZM2G164950	208	29.6	7.83	6.73	Promoter (1-2kb)	GRMZM2G164950_T01	-1330	5:151455538-151459075	WT	fdl	OK	3.07142	1.69039	-0.86155	-1.98156	0.00105	0.0077351	yes
GRMZM2G164965	317	59.2	15.37	13.5	Promoter (4-5kb)	GRMZM2G164965_T01	-4539	1:27501887-27503825	WT	fdl	OK	55.6467	37.3326	-0.575862	-2.52103	5e-05	0.000604151	yes
GRMZM2G165007	224	33.9	5.92	5.02	Promoter (6-7kb)	GRMZM2G165007_T01	-6083	2:9364535-9367919	WT	fdl	OK	28.4872	36.4405	0.35523	1.53437	0.0065	0.0314126	yes
GRMZM2G165290	224	34	5.92	5.02	Exon (GRMZM2G165290_T01/GRMZM2G165290, exon 1 of 1)	GRMZM2G165290_T01	394	5:187519221-187521068	WT	fdl	OK	27.1608	17.4787	-0.635928	-2.8477	5e-05	0.000604151	yes
GRMZM2G165757	375	75	19.7	17.42	Promoter (5-6kb)	GRMZM2G165757_T01	-5185	10:74913240-74918156	WT	fdl	OK	1.46778	3.31512	1.17542	2.48815	0.00015	0.00157408	yes
GRMZM2G165769	202	28	6.36	5.42	Intron (GRMZM2G165769_T01/GRMZM2G165769, intron 1 of 1)	GRMZM2G165769_T01	766	3:7202263-7206346	WT	fdl	OK	1.2226	2.45833	1.00773	1.71957	0.00415	0.0223735	yes
GRMZM2G165901	243	39	9.41	8.12	Promoter (1-2kb)	GRMZM2G165901_T01	-1028	5:14084192-14085595	WT	fdl	OK	2021.84	1544.41	-0.388609	-1.79421	0.0012	0.00860719	yes
GRMZM2G166684	228	35	8.29	7.14	Promoter (2-3kb)	GRMZM2G166684_T01	-2919	9:144399044-144419128	WT	fdl	OK	9.4257	7.21636	-0.385328	-1.46637	0.011	0.0463454	yes
GRMZM2G167356	219	32.7	7.74	6.65	Exon (GRMZM2G167356_T02/GRMZM2G167356, exon 7 of 7)	GRMZM2G167356_T03	3823	5:155022969-155027443	WT	fdl	OK	61.8867	49.1211	-0.333286	-1.65716	0.00305	0.0175863	yes
GRMZM2G167428	250	41	9.09	7.85	Promoter (3-4kb)	GRMZM2G167428_T01	-3131	1:296730702-296738790	WT	fdl	OK	4.30362	7.905	0.877216	3.31444	5e-05	0.000604151	yes
GRMZM2G167872	214	31.1	6.68	5.7	Intron (GRMZM2G167872_T01/GRMZM2G167872, intron 3 of 8)	GRMZM2G167872_T02	296	8:156405024-156408391	WT	fdl	OK	78.6231	97.3908	0.308831	1.55045	0.0076	0.0352347	yes
GRMZM2G168752	232	36	8.57	7.38	Promoter (9-10kb)	GRMZM2G168752_T01	-9205	8:62783995-62786920	WT	fdl	OK	3.90159	2.45387	-0.669004	-1.62502	0.00595	0.0293993	yes
GRMZM2G171452	316	59	15.09	13.23	Promoter (5-6kb)	GRMZM2G171452_T01	-5287	4:232536527-232538464	WT	fdl	OK	249.686	199.3	-0.325171	-1.63696	0.0047	0.024655	yes
GRMZM2G171807	199	27	6.97	5.95	Intron (GRMZM2G171807_T02/GRMZM2G171807, intron 1 of 3)	GRMZM2G171807_T02	1609	8:13200586-13212962	WT	fdl	OK	2.02656	3.07511	0.601609	1.72726	0.00335	0.0189063	yes
GRMZM2G172230	283	50	11.56	10.06	Exon (GRMZM2G172230_T01/GRMZM2G172230, exon 1 of 12)	GRMZM2G172230_T01	539	5:167978616-167983282	WT	fdl	OK	4.07237	5.81992	0.51513	1.93737	0.00085	0.00653427	yes
GRMZM2G172930	199	27	6.09	5.18	3' UTR	GRMZM2G172930_T01	1585	10:147140039-147141867	WT	fdl	OK	31.5265	22.2875	-0.50033	-1.61895	0.005	0.0258421	yes
GRMZM2G175812	232	36	8.57	7.38	Promoter (4-5kb)	GRMZM2G175812_T01	-4299	7:150838796-150840847	WT	fdl	OK	2.40852	3.9705	0.72117	1.79432	0.00235	0.0144159	yes
GRMZM2G177259	199	27	6.09	5.18	Promoter (<=1kb)	GRMZM2G177259_T01	-215	3:191989568-191993910	WT	fdl	OK	3.26471	5.30269	0.699767	2.71463	5e-05	0.000604151	yes
GRMZM2G177885	228	35	7.48	6.41	Promoter (7-8kb)	GRMZM2G177885_T01	-7261	5:11502313-11506400	WT	fdl	OK	35.4777	25.2722	-0.489358	-1.96915	0.0007	0.00559106	yes
GRMZM2G177928	202	28	7.25	6.2	Downstream (1-2kb)	GRMZM2G177928_T02	2282	1:276753084-276757659	WT	fdl	OK	52.9849	79.8583	0.591861	2.7544	5e-05	0.000604151	yes
GRMZM2G178005	199	27	6.09	5.18	Promoter (6-7kb)	GRMZM2G178005_T01	-6359	2:33577601-33579044	WT	fdl	OK	83.7798	66.0308	-0.343463	-1.53917	0.0073	0.0342557	yes
GRMZM2G178199	309	57	9.8	8.48	Promoter (<=1kb)	GRMZM2G178199_T01	0	2:133202452-133203441	WT	fdl	OK	11.0995	15.7154	0.50168	1.60667	0.006	0.0296021	yes
GRMZM2G178769	206	29	7.54	6.46	Downstream (<1kb)	GRMZM2G178769_T01	2916	3:21151936-21153907	WT	fdl	OK	0.229583	0.567652	1.30599	1.61318	0.0117	0.0486655	yes
GRMZM2G179848	202	27.9	7.25	6.21	Intron (GRMZM2G179848_T01/GRMZM2G179848, intron 5 of 6)	GRMZM2G179848_T03	370	6:145524208-145530647	WT	fdl	OK	6.70495	4.88468	-0.456963	-1.56972	0.0075	0.0349673	yes
GRMZM2G180889	257	43	10.53	9.13	Promoter (8-9kb)	GRMZM2G180889_T01	-8948	1:52218532-52220023	WT	fdl	OK	2.97016	5.16496	0.798214	1.88822	0.00155	0.0105177	yes
GRMZM2G300135	212	30.5	8.11	6.98	Promoter (<=1kb)	GRMZM2G300135_T01	0	5:61702709-61706176	WT	fdl	OK	0.976701	1.75018	0.841512	1.55812	0.00945	0.0413196	yes
GRMZM2G305264	199	27	6.09	5.18	Promoter (2-3kb)	GRMZM2G305264_T01	-2719	3:44221303-44223418	WT	fdl	OK	14.053	20.1834	0.522283	2.06352	0.0005	0.00423791	yes
GRMZM2G305900	338	65	19.57	17.3	Promoter (2-3kb)	GRMZM2G305900_T01	-2414	3:9856004-9857959	WT	fdl	OK	0.397634	0.870209	1.12992	1.59912	0.0074	0.0346406	yes
GRMZM2G306806	196	26.3	6.09	5.19	5' UTR	GRMZM2G306806_T01	199	1:38879029-38884605	WT	fdl	OK	18.5014	23.1855	0.325589	1.60229	0.0048	0.0250546	yes
GRMZM2G309368	246	40	9.69	8.37	Promoter (1-2kb)	GRMZM2G309368_T01	-1211	5:183204932-183210617	WT	fdl	OK	7.72332	5.10036	-0.598621	-2.1627	0.0001	0.00110029	yes
GRMZM2G315072	221	33	8.69	7.49	Promoter (<=1kb)	GRMZM2G315072_T05	-86	4:68791542-68799475	WT	fdl	OK	24.6906	36.0964	0.547895	2.39015	5e-05	0.000604151	yes
GRMZM2G320135	195	26	7.83	6.71	Promoter (1-2kb)	GRMZM2G320135_T01	-1398	10:131992121-131994571	WT	fdl	OK	12.5859	8.31998	-0.597152	-2.11339	0.0002	0.00200164	yes
GRMZM2G322728	257	43	11.59	10.08	Promoter (1-2kb)	GRMZM2G322728_T02	-1498	3:190513185-190518813	WT	fdl	OK	2.66632	5.86583	1.13749	3.86428	5e-05	0.000604151	yes
GRMZM2G323024	367	72.8	20.4	18.08	Promoter (7-8kb)	GRMZM2G323024_T01	-7463	10:147389923-147396098	WT	fdl	OK	4.90409	8.04948	0.714911	3.12595	5e-05	0.000604151	yes
GRMZM2G324157	206	29	7.54	6.46	Promoter (8-9kb)	GRMZM2G324157_T01	-8525	3:138767107-138768235	WT	fdl	OK	1.26099	2.6889	1.09246	1.7984	0.00355	0.0197888	yes
GRMZM2G332505	206	29	6.64	5.66	Promoter (6-7kb)	GRMZM2G332505_T01	-6159	4:212528028-212530668	WT	fdl	OK	17.4917	30.5002	0.802148	3.25254	5e-05	0.000604151	yes
GRMZM2G336815	224	34	8.01	6.89	Promoter (1-2kb)	GRMZM2G336815_T01	-1200	8:18450621-18453661	WT	fdl	OK	156.149	127.301	-0.29467	-1.49444	0.00865	0.0388043	yes
GRMZM2G339122	525	115.8	30.37	27.35	Promoter (4-5kb)	GRMZM2G339122_T01	-4432	3:184419335-184421693	WT	fdl	OK	40.2928	109.201	1.43839	6.78477	5e-05	0.000604151	yes
GRMZM2G340654	188	24	6.11	5.19	Promoter (9-10kb)	GRMZM2G340654_T01	-9211	10:101883990-101885736	WT	fdl	OK	0.397353	1.12528	1.50178	2.33967	0.0004	0.00353672	yes
GRMZM2G340656	199	27	6.09	5.18	Promoter (2-3kb)	GRMZM2G340656_T04	-2655	7:19063720-19101243	WT	fdl	OK	49.6772	134.648	1.43854	4.99241	5e-05	0.000604151	yes
GRMZM2G341036	280	49	12.23	10.66	Promoter (6-7kb)	GRMZM2G341036_T01	-6237	5:27150768-27152027	WT	fdl	OK	39.6684	51.717	0.382651	1.73135	0.0024	0.0146334	yes
GRMZM2G343218	210	30	6.91	5.91	Promoter (6-7kb)	GRMZM2G343218_T01	-6138	3:173427474-173443059	WT	fdl	OK	5.64251	3.87249	-0.543076	-2.24036	0.0002	0.00200164	yes
GRMZM2G347743	235	37	8.85	7.63	Promoter (3-4kb)	GRMZM2G347743_T03	-3328	2:176597563-176605209	WT	fdl	OK	20.094	26.8701	0.419239	1.89182	0.00125	0.00889141	yes
GRMZM2G355062	224	34	8.01	6.89	Promoter (4-5kb)	GRMZM2G355062_T01	-4780	3:208112393-208113118	WT	fdl	OK	4.6656	2.50374	-0.897976	-1.59173	0.0077	0.0355133	yes
GRMZM2G361256	232	36	8.57	7.38	Downstream (2-3kb)	GRMZM2G361256_T01	9630	9:151628187-151635468	WT	fdl	OK	0.776965	1.56333	1.0087	2.62769	5e-05	0.000604151	yes
GRMZM2G361501	268	46	12.47	10.88	Downstream (<1kb)	GRMZM2G361501_T01	4522	3:151082427-151086796	WT	fdl	OK	8.78559	5.17815	-0.762703	-2.82855	5e-05	0.000604151	yes
GRMZM2G363408	199	27	6.97	5.95	Promoter (5-6kb)	GRMZM2G363408_T02	-5762	8:166674765-166679033	WT	fdl	OK	13.6409	8.58892	-0.667393	-2.70534	5e-05	0.000604151	yes
GRMZM2G363437	202	28	6.36	5.42	Exon (GRMZM2G363437_T02/GRMZM2G363437, exon 4 of 6)	GRMZM2G363437_T02	1109	5:18643929-18646545	WT	fdl	OK	9.29085	5.34559	-0.797462	-2.71059	5e-05	0.000604151	yes
GRMZM2G363715	243	39	10.43	9.04	Exon (GRMZM2G363715_T01/GRMZM2G363715, exon 1 of 10)	GRMZM2G363715_T01	716	2:168478334-168486464	WT	fdl	OK	5.1726	3.73748	-0.468823	-1.63325	0.0055	0.0277325	yes
GRMZM2G371890	188	24	7.22	6.19	Promoter (9-10kb)	GRMZM2G371890_T01	-9171	8:163166109-163169520	WT	fdl	OK	14.6095	10.7638	-0.440721	-1.44611	0.01065	0.0452664	yes
GRMZM2G372077	331	63	15.19	13.31	Promoter (7-8kb)	GRMZM2G372077_T01	-7464	3:35930343-35933775	WT	fdl	OK	65.8261	96.5773	0.553024	2.64282	5e-05	0.000604151	yes
GRMZM2G373272	254	42	10.25	8.88	Promoter (6-7kb)	GRMZM2G373272_T01	-6929	3:98814425-98815141	WT	fdl	OK	1.43579	0			5e-05	0.000604151	yes
GRMZM2G382413	329	62.6	16.24	14.28	Promoter (<=1kb)	GRMZM2G382413_T01	-170	7:154104960-154121905	WT	fdl	OK	15.8775	20.5952	0.375326	1.74971	0.00295	0.0171292	yes
GRMZM2G383404	210	30	6.15	5.23	3' UTR	GRMZM2G383404_T01	1596	6:120201717-120203603	WT	fdl	OK	73.8478	143.084	0.95424	4.8176	5e-05	0.000604151	yes
GRMZM2G386209	199	27	6.09	5.18	Promoter (1-2kb)	GRMZM2G386209_T01	-1692	1:191892985-191895008	WT	fdl	OK	9.28101	16.4756	0.827976	2.95643	5e-05	0.000604151	yes
GRMZM2G392125	218	32.3	7.74	6.65	Promoter (<=1kb)	GRMZM2G392125_T02	-304	2:11836451-11838001	WT	fdl	OK	2.02112	3.94823	0.966049	2.03738	0.00055	0.00457621	yes
GRMZM2G395354	206	29	6.64	5.66	Promoter (8-9kb)	GRMZM2G395354_T01	-8628	1:285591149-285593822	WT	fdl	OK	13.8982	18.2228	0.390844	1.56662	0.00655	0.0315883	yes
GRMZM2G396292	316	58.9	14.06	12.31	Exon (GRMZM2G396292_T01/GRMZM2G396292, exon 1 of 10)	GRMZM2G396292_T01	151	6:45435078-45439161	WT	fdl	OK	33.3956	45.3093	0.440152	2.13981	0.0002	0.00200164	yes
GRMZM2G398527	199	27	6.97	5.95	Promoter (4-5kb)	GRMZM2G398527_T01	-4224	7:16664083-16677660	WT	fdl	OK	46.6855	29.8785	-0.643866	-3.23528	5e-05	0.000604151	yes
GRMZM2G400223	228	35	7.48	6.41	Promoter (<=1kb)	GRMZM2G400223_T01	-234	3:86930534-86935277	WT	fdl	OK	9.28297	6.87004	-0.434268	-1.86071	0.00085	0.00653427	yes
GRMZM2G405662	246	40	8.82	7.61	3' UTR	GRMZM2G405662_T01	900	10:146674440-146675684	WT	fdl	OK	1.21278	2.33513	0.94519	1.53868	0.00865	0.0388043	yes
GRMZM2G408305	335	64	16.52	14.53	Promoter (2-3kb)	GRMZM2G408305_T01	-2190	1:37206667-37220484	WT	fdl	OK	42.6637	32.0388	-0.413192	-2.0084	0.0003	0.00281496	yes
GRMZM2G409224	283	50	12.51	10.91	Promoter (2-3kb)	GRMZM2G409224_T02	-2995	2:198751070-198773099	WT	fdl	OK	29.984	21.3447	-0.490313	-2.34567	5e-05	0.000604151	yes
GRMZM2G409726	390	79	22.17	19.71	3' UTR	GRMZM2G409726_T02	2997	5:82479946-82483338	WT	fdl	OK	545.388	729.023	0.418681	1.64053	0.00415	0.0223735	yes
GRMZM2G413044	313	58	14.8	12.98	3' UTR	GRMZM2G413044_T01	1421	7:148500780-148502539	WT	fdl	OK	29.8109	68.2746	1.19551	5.22853	5e-05	0.000604151	yes
GRMZM2G413853	239	38	9.13	7.87	Promoter (2-3kb)	GRMZM2G413853_T01	-2424	1:229801761-229819069	WT	fdl	OK	0.607876	0.353991	-0.780066	-1.48586	0.01095	0.0461684	yes
GRMZM2G415491	202	28	6.36	5.42	Exon (GRMZM2G415491_T01/GRMZM2G415491, exon 9 of 10)	GRMZM2G415491_T02	4448	5:1933219-1947556	WT	fdl	OK	14.2076	10.755	-0.401658	-1.63492	0.0043	0.0230212	yes
GRMZM2G417229	349	68	20.47	18.13	Promoter (5-6kb)	GRMZM2G417229_T01	-5893	5:201282107-201284278	WT	fdl	OK	10.6212	7.60019	-0.482836	-1.67686	0.00435	0.0232084	yes
GRMZM2G423169	235	37	8.01	6.9	Downstream (2-3kb)	GRMZM2G423169_T04	3353	8:140283646-140286818	WT	fdl	OK	51.6449	39.4455	-0.388767	-1.83262	0.0021	0.0132547	yes
GRMZM2G423202	224	34	8.01	6.89	Downstream (2-3kb)	GRMZM2G423202_T01	4877	3:209050562-209053343	WT	fdl	OK	1.94371	4.50512	1.21276	3.40894	5e-05	0.000604151	yes
GRMZM2G423917	191	25	7.53	6.46	Promoter (6-7kb)	GRMZM2G423917_T01	-6805	8:159242021-159243697	WT	fdl	OK	4.18348	6.57183	0.651593	1.75283	0.00315	0.0180282	yes
GRMZM2G426847	213	31	8.11	6.98	Promoter (3-4kb)	GRMZM2G426847_T01	-3239	5:164370648-164374265	WT	fdl	OK	8.29294	4.78782	-0.792516	-2.33103	0.00015	0.00157408	yes
GRMZM2G428168	188	24	6.11	5.19	Promoter (1-2kb)	GRMZM2G428168_T01	-1830	3:149352434-149353721	WT	fdl	OK	136.459	254.895	0.901433	4.54409	5e-05	0.000604151	yes
GRMZM2G429714	235	37	9.85	8.52	Promoter (2-3kb)	GRMZM2G429714_T01	-2322	6:155208316-155214048	WT	fdl	OK	3.60178	5.79984	0.687305	2.35844	5e-05	0.000604151	yes
GRMZM2G430710	540	120	32.85	29.67	3' UTR	GRMZM2G430710_T01	3315	1:106067567-106071501	WT	fdl	OK	2.96903	1.98854	-0.578283	-1.86632	0.00145	0.00999153	yes
GRMZM2G432583	305	56	14.23	12.45	Downstream (1-2kb)	GRMZM2G432583_T01	2924	8:118562817-118564187	WT	fdl	OK	1.89832	5.56921	1.55275	3.33457	5e-05	0.000604151	yes
GRMZM2G437827	232	36	10.84	9.4	Promoter (5-6kb)	GRMZM2G437827_T03	-5655	4:125331365-125334729	WT	fdl	OK	5.7646	3.45922	-0.736776	-1.59102	0.00725	0.0340694	yes
GRMZM2G439860	224	34	8.98	7.74	Promoter (3-4kb)	GRMZM2G439860_T02	-3661	10:17835562-17837721	WT	fdl	OK	17.1569	26.6323	0.634388	2.33078	0.0001	0.00110029	yes
GRMZM2G440943	268	46	10.46	9.06	Promoter (1-2kb)	GRMZM2G440943_T01	-1674	3:220367247-220383332	WT	fdl	OK	10.7597	8.46523	-0.346013	-1.5734	0.00745	0.0348183	yes
GRMZM2G441541	294	53	13.37	11.67	Promoter (<=1kb)	GRMZM2G441541_T05	-724	4:191928759-191933957	WT	fdl	OK	1.92121	3.56944	0.893683	2.38121	5e-05	0.000604151	yes
GRMZM2G442057	235	37	9.85	8.52	Intron (GRMZM2G442057_T01/GRMZM2G442057, intron 10 of 10)	GRMZM2G442057_T01	1032	6:141056704-141063988	WT	fdl	OK	8.21757	5.7198	-0.522748	-1.68596	0.0033	0.0186833	yes
GRMZM2G443785	280	49	10.45	9.06	Downstream (2-3kb)	GRMZM2G443785_T01	4746	9:136954274-136956387	WT	fdl	OK	7.26409	11.3553	0.644506	2.23976	0.00035	0.00318844	yes
GRMZM2G447535	213	31	8.11	6.98	Downstream (<1kb)	GRMZM2G447535_T01	4790	6:147680028-147683886	WT	fdl	OK	4.18375	2.74088	-0.610161	-2.03489	0.0004	0.00353672	yes
GRMZM2G452121	195	26	6.68	5.69	Downstream (1-2kb)	GRMZM2G452121_T01	3676	2:237309475-237311807	WT	fdl	OK	2.56331	5.03653	0.974419	2.79875	5e-05	0.000604151	yes
GRMZM2G452896	280	49	13.34	11.66	Promoter (<=1kb)	GRMZM2G452896_T01	-846	9:103939080-103942462	WT	fdl	OK	1.51908	2.55556	0.750442	1.78788	0.0018	0.0117457	yes
GRMZM2G456086	188	24	6.11	5.19	Promoter (6-7kb)	GRMZM2G456086_T01	-6028	7:9373904-9377657	WT	fdl	OK	28.715	36.6655	0.352617	1.68396	0.00285	0.0166741	yes
GRMZM2G458728	254	42	9.36	8.09	Intron (GRMZM2G458728_T02/GRMZM2G458728, intron 3 of 4)	GRMZM2G458728_T07	2480	4:212853640-212859163	WT	fdl	OK	2.88158	5.88017	1.029	2.31267	0.00035	0.00318844	yes
GRMZM2G463462	224	34	8.98	7.75	Promoter (<=1kb)	GRMZM2G463462_T01	-308	6:55754692-55764314	WT	fdl	OK	23.2268	16.1901	-0.520676	-1.75628	0.0029	0.0168898	yes
GRMZM2G468132	280	49	10.45	9.06	Promoter (2-3kb)	GRMZM2G468132_T01	-2382	8:172444782-172456936	WT	fdl	OK	14.0374	10.3973	-0.433071	-1.93275	0.00095	0.00715562	yes
GRMZM2G473182	232	36	9.56	8.27	Promoter (6-7kb)	GRMZM2G473182_T01	-6823	2:194031270-194040469	WT	fdl	OK	3.15285	1.85412	-0.765921	-1.52965	0.00895	0.0398411	yes
GRMZM2G473310	243	39	9.41	8.13	Promoter (3-4kb)	GRMZM2G473310_T01	-3574	9:115909827-115915380	WT	fdl	OK	17.4641	13.6748	-0.352874	-1.64264	0.00455	0.0240756	yes
GRMZM2G480607	199	27	6.97	5.95	Promoter (8-9kb)	GRMZM2G480607_T01	-8247	3:223646139-223655593	WT	fdl	OK	18.2907	14.026	-0.383001	-1.76684	0.00235	0.0144159	yes
GRMZM2G484344	213	31	8.11	6.98	Promoter (2-3kb)	GRMZM2G484344_T01	-2133	5:77282512-77285845	WT	fdl	OK	17.4002	13.1314	-0.406077	-1.74723	0.00225	0.0139653	yes
GRMZM2G513713	190	24.6	6.4	5.45	Downstream (<1kb)	GRMZM2G513713_T01	3470	5:59496043-59497223	WT	fdl	OK	3.36761	2.13697	-0.656158	-1.55296	0.00845	0.038166	yes
GRMZM2G524937	202	28	7.25	6.2	Promoter (7-8kb)	GRMZM2G524937_T01	-7707	5:74438633-74441238	WT	fdl	OK	39.0098	23.826	-0.711299	-2.84851	5e-05	0.000604151	yes
GRMZM2G534116	313	58.3	13.16	11.49	Intron (GRMZM2G534116_T04/GRMZM2G534116, intron 5 of 6)	GRMZM2G534116_T04	5566	6:111315088-111330522	WT	fdl	OK	5.88874	3.19079	-0.884045	-2.49768	5e-05	0.000604151	yes
GRMZM2G700049	212	30.6	6.42	5.46	Promoter (4-5kb)	GRMZM2G700049_T01	-4060	7:70856050-70858196	WT	fdl	OK	1.61184	0.893506	-0.851156	-1.87765	0.0015	0.0102688	yes
GRMZM2G700208	254	42	9.36	8.08	Promoter (<=1kb)	GRMZM2G700208_T01	-242	10:33357028-33360934	WT	fdl	OK	284.181	127.529	-1.15598	-5.71124	5e-05	0.000604151	yes
GRMZM2G702059	173	20	6.02	5.12	Promoter (1-2kb)	GRMZM2G702059_T01	-1817	3:188039677-188043137	WT	fdl	OK	59.2662	46.3916	-0.353345	-1.72856	0.00195	0.0125197	yes
GRMZM2G704053	213	31	8.11	6.97	Promoter (3-4kb)	GRMZM2G704053_T01	-3358	1:270668266-270671686	WT	fdl	OK	11.2536	15.2177	0.435357	1.71316	0.00325	0.0184816	yes
GRMZM5G800598	408	84	19.15	16.92	3' UTR	GRMZM5G800598_T01	3112	5:215607165-215610841	WT	fdl	OK	16.7382	8.1926	-1.03075	-4.60927	5e-05	0.000604151	yes
GRMZM5G806108	272	47	12.76	11.15	Downstream (2-3kb)	GRMZM5G806108_T01	8117	2:51908588-51913952	WT	fdl	OK	4.89486	3.07891	-0.668849	-2.16488	0.00025	0.00241837	yes
GRMZM5G832175	309	57	14.51	12.72	Promoter (8-9kb)	GRMZM5G832175_T01	-8612	3:144717226-144720327	WT	fdl	OK	22.8678	17.6955	-0.369936	-1.52614	0.00825	0.0374528	yes
GRMZM5G835323	338	65	15.75	13.82	Promoter (1-2kb)	GRMZM5G835323_T01	-1321	7:154305679-154308577	WT	fdl	OK	142.827	187.348	0.391449	1.97295	0.0004	0.00353672	yes
GRMZM5G837626	257	43	11.59	10.08	Promoter (6-7kb)	GRMZM5G837626_T01	-6696	4:215797954-215801703	WT	fdl	OK	147.663	116.673	-0.339847	-1.71346	0.0036	0.0200434	yes
GRMZM5G849149	191	25	6.4	5.44	Promoter (1-2kb)	GRMZM5G849149_T01	-1915	5:15200361-15203824	WT	fdl	OK	18.9213	11.9745	-0.660042	-2.66178	5e-05	0.000604151	yes
GRMZM5G851862	213	31	7.18	6.15	Promoter (8-9kb)	GRMZM5G851862_T01	-8234	5:21362870-21365812	WT	fdl	OK	5.49683	9.37089	0.769588	2.53457	5e-05	0.000604151	yes
GRMZM5G857379	188	24	6.11	5.19	Promoter (2-3kb)	GRMZM5G857379_T01	-2046	5:215107603-215111805	WT	fdl	OK	9.5342	6.43097	-0.568075	-2.37102	0.0001	0.00110029	yes
GRMZM5G862945	254	42	12.64	11.03	Promoter (<=1kb)	GRMZM5G862945_T03	-764	4:178590015-178600591	WT	fdl	OK	0.492444	1.55085	1.65503	2.7008	5e-05	0.000604151	yes
GRMZM5G864414	243	39	8.55	7.37	Intron (GRMZM5G864414_T02/GRMZM5G864414, intron 1 of 18)	GRMZM5G864414_T02	345	6:60345481-60351354	WT	fdl	OK	38.5669	47.1665	0.290398	1.44567	0.011	0.0463454	yes
GRMZM5G868679	199	27	6.97	5.95	Promoter (<=1kb)	GRMZM5G868679_T01	-585	2:200203229-200206395	WT	fdl	OK	10.3276	22.8587	1.14623	4.75754	5e-05	0.000604151	yes
GRMZM5G869635	316	59	15.09	13.23	Promoter (5-6kb)	GRMZM5G869635_T01	-5876	5:41034506-41035538	WT	fdl	OK	3.15272	5.53207	0.811221	1.93397	0.001	0.00744977	yes
GRMZM5G872068	221	33	6.94	5.94	Exon (GRMZM5G872068_T01/GRMZM5G872068, exon 7 of 10)	GRMZM5G872068_T01	2441	5:205293913-205297428	WT	fdl	OK	161.5	213.764	0.404483	1.99933	0.0002	0.00200164	yes
GRMZM5G874840	243	39	8.55	7.37	Promoter (1-2kb)	GRMZM5G874840_T01	-1913	3:189658814-189662484	WT	fdl	OK	15.8955	11.7668	-0.433897	-1.71724	0.00295	0.0171292	yes
GRMZM5G878541	434	91	25.73	22.95	Promoter (7-8kb)	GRMZM5G878541_T02	-7394	4:239984256-239988267	WT	fdl	OK	25.2472	18.0777	-0.481912	-2.18414	0.0002	0.00200164	yes
GRMZM5G897546	199	27	6.09	5.18	Downstream (<1kb)	GRMZM5G897546_T01	7192	7:158396799-158403838	WT	fdl	OK	13.2915	17.9289	0.431782	1.7014	0.00375	0.0206598	yes
GRMZM6G791392	426	89	23.77	21.17	Promoter (6-7kb)	GRMZM6G791392_T01	-6675	8:66721287-66722431	WT	fdl	OK	264.603	212.929	-0.313456	-1.54867	0.00655	0.0315883	yes
